# Supplementary material for: The pollen virome of wild plants and its association with variation in floral traits and land use
Source: Nat Commun. 2022 Jan 26;13:523. doi: 10.1038/s41467-022-28143-9 (PMC8791949; doi:10.1038/s41467-022-28143-9)
Supplement: Supplementary file 4 — Supplementary Dataset 1 [file 41467_2022_28143_MOESM4_ESM.xlsx]

## Sheet: Metadata
Data column heading	Description
host plant species	The species name of the host plant in whose pollen a viral accession in NCBI RefSeq was identified: for the California Coast (Carpobrotus edulis, Ranunculus californica, Eschscholzia californica, Raphanus sativus, Fragaria chiloensis, Calystegia macrostegia), for Central Appalachia (Podoophyllum peltatum, Aquilegia canadensis, Trillium grandiflorum, Packera aurea, Tiarella cordifolia), for the Ca…
survey project name	The name of the known virus as it is referred to in the survey project manuscript and its tables/figures; this is always the same as vname or species or na if an alignment did not meet our alignment number and sequence coverage criteria and was therefore not included in downstream analyses/the manuscript
at least 10 aligns and 20% seqcov	Whether the aligns (greater than or equal to 10) and seqcov (greater than or equal to 20.00) criteria were met for an accession identified in an aid from a host plant species; can be yes or no; if no, it was not included in any counts or analyses
whole genome or segment	Whether we recovered a whole viral genome or segment; can be genome or segment, along with appropriate conserved domains and species; na if aligns and seqcov criteria were not met
estimate of virus richness	the estimate of virus richness (conservative or relaxed) in which a known virus was included; can only be conservative; if extra information is written in a cell, it indicates that for a segmented virus, it was counted only once in the estimate of virus richness for a plant species; na = aligns and seqcov criteria not met and therefore not included in a estimate of virus richness for a plant spec…
aid	The alphanumeric identifier of a pollen sample from a host plant species in which a viral accession in NCBI RefSeq was identified: for the California Coast (TLA01 - 06), for Central Appalachia (SE4, 7, 10, 13, and 16), for the California Grasslands (CA7, 33, and 40), for the Eastern Deciduous Agro-forest Interface (P3, 4, 7, 10, 13, and 16)
accession	The NCBI accession number of a virus in NCBI RefSeq to which the reads from an aid aligned
vname	The name of a virus corresponding to an accession
vlength	The genome size of a vname; unit = nucleotides
seqcov	The percent of an accession that our reads covered; example: 50 = 50% bases covered by at least 1 read
avgdepth	The average read depth corresponding to the genome data of an accession; calculation: total # bases aligned/vlength; example: 2 reads of 100 bp aligned to a virus of 1000 bp = 0.2
aligns	The total number of times our reads aligned to an accession
avgMAPQ	The average map quality; calculated by Bowtie2 for every read alignment to an accession; value = average of all MAPQ values for alignments to an accession
avgScore	The average alignment score; calculated by Bowtie2; perfect score = 0; as mismatches between our reads and an accession increases, the score becomes more negative
avgEditDist	The average edit distance; calculated by Bowtie2; the number of nucleotide changes that would need to be made to make a read perfectly match an accession
type	The type of organism of an accession or vname; can be phage or virus, but only viral types were considered for the present study
family	The family to which an accession belongs; can only be viral families
species	The species name of an accession
genome	The genomic characteristics of an accession
lineage	The lineage of an accession
Notes	Pickaxe was run (i.e., all the alignments to NCBI RefSeq in this workbook done) in May 2018 on the reads from the California Coast plant species, in August and October 2018 on the reads from the Central Appalachia plant species, in October 2018 on the reads from the California Grasslands plant species, in March 2019 on the reads from the Eastern Deciduous Agro-forest Interface; columns 6 - 20 wer…

## Sheet: California Coast
host plant species	survey project name	at least 10 aligns and 20% seqcov	whole genome or segment	estimate of virus richness	aid	accession	vname	vlength	seqcov	avgdepth	aligns	avgMAPQ	avgScore	avgEditDist	type	family	species	genome	lineage
Carpobrotus edulis	na	no	na	na	TLA01	NC_015326.1	Lausannevirus, complete genome	346754	0.0271086	0.00183415	9	0	-40	9.11111	virus	Marseilleviridae	Lausannevirus	dsDNA,circular,nonsegmented	Viruses; dsDNA viruses, no RNA stage; Marseilleviridae; unassigned Marseilleviridae; Lausannevirus
Carpobrotus edulis	na	no	na	na	TLA01	NC_032001.1	Only Syngen Nebraska virus 5, complete genome	327147	0.0186461	0.000186461	1	3	-25	6	virus	Phycodnaviridae	Only Syngen Nebraska virus 5	dsDNA,linear,nonsegmented	Viruses; dsDNA viruses, no RNA stage; Phycodnaviridae; Chlorovirus; unclassified Chlorovirus; Only Syngen Nebraska virus 5
Carpobrotus edulis	na	no	na	na	TLA01	NC_008724.1	Acanthocystis turfacea Chlorella virus 1, complete genome	288047	0.0253431	0.000253431	1	0	-42	11	virus	Phycodnaviridae	Acanthocystis turfacea Chlorella virus 1	dsDNA,linear,nonsegmented	Viruses; dsDNA viruses, no RNA stage; Phycodnaviridae; Chlorovirus; Acanthocystis turfacea Chlorella virus 1
Ranunculus californica	na	no	na	na	TLA02	NC_001747.1	Potato leafroll virus, complete genome	5987	1.51996	0.262903	21	0	-41.5714	8.28571	virus	Luteoviridae	Potato leafroll virus	ssRNA(+),linear,nonsegmented	Viruses; ssRNA viruses; ssRNA positive-strand viruses, no DNA stage; Luteoviridae; Polerovirus; Potato leafroll virus
Ranunculus californica	na	no	na	na	TLA02	NC_034265.1	Tobacco virus 2, complete genome	5979	1.55544	0.249206	20	0	-41.4	8.4	virus	Luteoviridae	Tobacco virus 2	ssRNA(+),linear,nonsegmented	Viruses; ssRNA viruses; ssRNA positive-strand viruses, no DNA stage; Luteoviridae; Polerovirus; unclassified Polerovirus; Tobacco virus 2
Ranunculus californica	na	no	na	na	TLA02	NC_008724.1	Acanthocystis turfacea Chlorella virus 1, complete genome	288047	0.0156225	0.000676973	5	6.4	-15	3	virus	Phycodnaviridae	Acanthocystis turfacea Chlorella virus 1	dsDNA,linear,nonsegmented	Viruses; dsDNA viruses, no RNA stage; Phycodnaviridae; Chlorovirus; Acanthocystis turfacea Chlorella virus 1
Ranunculus californica	na	no	na	na	TLA02	NC_030230.1	Tokyovirus A1 DNA, nearly complete genome	372707	0.0415876	0.00099542	5	26	-15.6	3.4	virus	Marseilleviridae	Tokyovirus A1	dsDNA,circular,nonsegmented	Viruses; dsDNA viruses, no RNA stage; Marseilleviridae; unclassified Marseilleviridae; Tokyovirus A1
Ranunculus californica	na	no	na	na	TLA02	NC_001550.1	Mason-Pfizer monkey virus, complete genome	8557	0.60769	0.0236064	4	27.5	-12.25	2.5	virus	Retroviridae	Mason-Pfizer monkey virus	ssRNA(+),linear,nonsegmented	Viruses; Retro-transcribing viruses; Retroviridae; Orthoretrovirinae; Betaretrovirus; Mason-Pfizer monkey virus
Ranunculus californica	na	no	na	na	TLA02	NC_026168.1	Sewage-associated gemycircularvirus-3 isolate BS4149, complete sequence	2130	3.28638	0.131455	4	0	-33	8	virus	Genomoviridae	Sewage-associated gemycircularvirus 3	Unknown	Viruses; ssDNA viruses; Genomoviridae; Gemykibivirus; Sewage derived gemykibivirus 1; Sewage-associated gemycircularvirus 3
Ranunculus californica	na	no	na	na	TLA02	NC_030139.1	Sewage associated gemycircularvirus 3 isolate 27_BS14149_chicken, complete sequence	2136	3.55805	0.141386	4	0	-20	4	virus	Genomoviridae	Sewage associated gemycircularvirus 3	Unknown	Viruses; ssDNA viruses; Genomoviridae; Gemycircularvirus; unclassified Gemycircularvirus; Sewage associated gemycircularvirus 3
Ranunculus californica	na	no	na	na	TLA02	NC_021858.1	Pandoravirus dulcis, complete genome	1908524	0.00398213	7.96427e-05	2	0	-39	8	virus	Pandoravirus	Pandoravirus dulcis	Unknown	Viruses; dsDNA viruses, no RNA stage; unclassified dsDNA viruses; Pandoravirus; Pandoravirus dulcis
Ranunculus californica	na	no	na	na	TLA02	NC_008039.1	Prune dwarf virus RNA 1, complete sequence	3374	4.03082	0.0450504	2	42	-5	1	virus	Bromoviridae	Prune dwarf virus	ssRNA(+),linear,segmented	Viruses; ssRNA viruses; ssRNA positive-strand viruses, no DNA stage; Bromoviridae; Ilarvirus; Ilarvirus subgroup 4; Prune dwarf virus
Ranunculus californica	na	no	na	na	TLA02	NC_020864.1	Micromonas pusilla virus 12T genomic sequence	205622	0.0403653	0.000734357	2	0	-36.5	7.5	virus	NoFamily	Micromonas pusilla virus 12T	Unknown	Viruses; dsDNA viruses, no RNA stage; unclassified dsDNA viruses; Micromonas pusilla virus 12T
Ranunculus californica	na	no	na	na	TLA02	NC_033775.1	Noumeavirus isolate NMV1, complete genome	376207	0.0191384	0.000191384	1	0	-42	11	virus	Marseilleviridae	Noumeavirus	dsDNA,circular,nonsegmented	Viruses; dsDNA viruses, no RNA stage; Marseilleviridae; unclassified Marseilleviridae; Noumeavirus
Ranunculus californica	na	no	na	na	TLA02	NC_027822.1	Verticillium dahliae partitivirus 1 isolate Vd-253 segment RNA1, complete sequence	1767	4.30108	0.0430108	1	3	-31	7	virus	Partitiviridae	Verticillium dahliae partitivirus 1	dsRNA,linear,segmented	Viruses; dsRNA viruses; Partitiviridae; unclassified Partitiviridae; Verticillium dahliae partitivirus 1
Ranunculus californica	na	no	na	na	TLA02	NC_003499.1	Blueberry scorch virus, complete genome	8512	0.892857	0.00892857	1	0	-44	9	virus	Betaflexiviridae	Blueberry scorch virus	ssRNA(+),linear,nonsegmented	Viruses; ssRNA viruses; ssRNA positive-strand viruses, no DNA stage; Tymovirales; Betaflexiviridae; Quinvirinae; Carlavirus; Blueberry scorch virus
Ranunculus californica	na	no	na	na	TLA02	NC_026799.1	Black grass cryptic virus 2 segment RNA 1	2037	3.73098	0.0373098	1	0	-40	8	virus	NoFamily	Black grass cryptic virus 2	Unknown	Viruses; unclassified viruses; Black grass cryptic virus 2
Eschscholzia californica	na	no	na	na	TLA03	NC_026247.1	Gairo virus isolate TZ-27421_L segment L, complete sequence	7264	0.536894	0.00536894	1	0	-24	6	virus	Arenaviridae	Gairo mammarenavirus	ssRNA(-),linear,segmented	Viruses; ssRNA viruses; ssRNA negative-strand viruses; Arenaviridae; Mammarenavirus; Gairo mammarenavirus
Eschscholzia californica	na	no	na	na	TLA03	NC_023677.1	Chimpanzee alpha-1 herpesvirus strain 105640, complete genome	153158	0.0221993	0.000215464	1	0	-14	3	virus	Herpesviridae	Chimpanzee herpesvirus strain 105640	dsDNA,linear,nonsegmented	Viruses; dsDNA viruses, no RNA stage; Herpesvirales; Herpesviridae; Alphaherpesvirinae; Simplexvirus; Panine alphaherpesvirus 3; Chimpanzee herpesvirus strain 105640
Raphanus sativus	na	no	na	na	TLA04	NC_008707.1	Strawberry necrotic shock virus RNA 2, complete genome	2876	10.0487	177.205	6778	0.346415	-36.0807	7.32635	virus	Bromoviridae	Strawberry necrotic shock virus	ssRNA(+),linear,segmented	Viruses; ssRNA viruses; ssRNA positive-strand viruses, no DNA stage; Bromoviridae; Ilarvirus; Strawberry necrotic shock virus
Raphanus sativus	Raphanus sativus cryptic virus 2	yes	genome; RdRp of Raphanus sativus cryptic virus 2	conservative; but Raphanus sativus cryptic virus 2 counted only once in Raphanus sativus	TLA04	NC_010343.1	Raphanus sativus cryptic virus 2 segment 1, complete sequence	1717	100	276.091	6308	32.2421	-11.7211	2.39807	virus	Partitiviridae	Raphanus sativus cryptic virus 2	dsRNA,linear,segmented	Viruses; dsRNA viruses; Partitiviridae; unclassified Partitiviridae; Raphanus sativus cryptic virus 2
Raphanus sativus	Raphanus sativus cryptic virus 2	yes	genome; capsid of Raphanus sativus cryptic virus 2	conservative; but Raphanus sativus cryptic virus 2 counted only once in Raphanus sativus	TLA04	NC_010344.1	Raphanus sativus cryptic virus 2 segment 2, complete sequence	1521	99.474	170.78	3471	14.6186	-23.6065	4.62115	virus	Partitiviridae	Raphanus sativus cryptic virus 2	dsRNA,linear,segmented	Viruses; dsRNA viruses; Partitiviridae; unclassified Partitiviridae; Raphanus sativus cryptic virus 2
Raphanus sativus	na	yes	unknown 3rd segment of Raphanus sativus cryptic virus 2? Not included	na	TLA04	NC_010345.1	Raphanus sativus cryptic virus 2 segment 3, complete sequence	1485	92.9293	163.933	3248	26.4671	-16.5902	3.28725	virus	Partitiviridae	Raphanus sativus cryptic virus 2	dsRNA,linear,segmented	Viruses; dsRNA viruses; Partitiviridae; unclassified Partitiviridae; Raphanus sativus cryptic virus 2
Raphanus sativus	na	no	na	na	TLA04	NC_011553.1	Blackberry chlorotic ringspot virus RNA1, complete genome	3478	3.10523	56.6409	2624	2.05869	-34.1654	6.85023	virus	Bromoviridae	Blackberry chlorotic ringspot virus	ssRNA(+),linear,segmented	Viruses; ssRNA viruses; ssRNA positive-strand viruses, no DNA stage; Bromoviridae; Ilarvirus; Blackberry chlorotic ringspot virus
Raphanus sativus	na	no	na	na	TLA04	NC_011554.1	Blackberry chlorotic ringspot virus RNA2, complete genome	2879	5.07121	8.14206	315	0.168254	-38.946	7.91429	virus	Bromoviridae	Blackberry chlorotic ringspot virus	ssRNA(+),linear,segmented	Viruses; ssRNA viruses; ssRNA positive-strand viruses, no DNA stage; Bromoviridae; Ilarvirus; Blackberry chlorotic ringspot virus
Raphanus sativus	na	no	na	na	TLA04	NC_027929.1	Privet ringsport virus isolate Win-01 segment RNA2, complete sequence	2863	3.5627	1.96018	75	0.693333	-37.9733	8.06667	virus	Bromoviridae	Privet ringsport virus	ssRNA(+),linear,segmented	Viruses; ssRNA viruses; ssRNA positive-strand viruses, no DNA stage; Bromoviridae; Ilarvirus; unclassified Ilarvirus; Privet ringsport virus
Raphanus sativus	na	no	na	na	TLA04	NC_008191.1	Raphanus sativus cryptic virus 1 dsRNA 1, complete sequence	1866	8.03859	0.0803859	2	42	0	0	virus	Partitiviridae	Raphanus sativus cryptic virus 1	dsRNA,linear,segmented	Viruses; dsRNA viruses; Partitiviridae; unclassified Partitiviridae; Raphanus sativus cryptic virus 1
Raphanus sativus	na	no	na	na	TLA04	NC_022127.1	Ageratum latent virus isolate 1998 segment RNA 1, complete sequence	3481	2.18328	0.0410801	2	0	-42.5	10	virus	Bromoviridae	Ageratum latent virus	ssRNA(+),linear,segmented	Viruses; ssRNA viruses; ssRNA positive-strand viruses, no DNA stage; Bromoviridae; Ilarvirus; unclassified Ilarvirus; Ageratum latent virus
Raphanus sativus	na	no	na	na	TLA04	NC_027928.1	Privet ringsport virus isolate Win-01 segment RNA1, complete sequence	3415	2.16691	0.0401171	2	0	-38.5	10	virus	Bromoviridae	Privet ringsport virus	ssRNA(+),linear,segmented	Viruses; ssRNA viruses; ssRNA positive-strand viruses, no DNA stage; Bromoviridae; Ilarvirus; unclassified Ilarvirus; Privet ringsport virus
Raphanus sativus	na	no	na	na	TLA04	NC_003842.1	Tobacco streak virus putative viral polymerase and putative 2b protein genes, complete cds	2926	2.5974	0.025974	1	0	-44	12	virus	Bromoviridae	Tobacco streak virus	ssRNA(+),linear,segmented	Viruses; ssRNA viruses; ssRNA positive-strand viruses, no DNA stage; Bromoviridae; Ilarvirus; Ilarvirus subgroup 1; Tobacco streak virus
Fragaria chiloensis	na	no	na	na	TLA05	NC_004051.1	Saccharomyces 20S RNA narnavirus, complete genome	2514	5.60859	0.120923	4	13	-24.5	5	virus	Narnaviridae	Saccharomyces 20S RNA narnavirus	Unknown	Viruses; ssRNA viruses; ssRNA positive-strand viruses, no DNA stage; Narnaviridae; Narnavirus; Saccharomyces 20S RNA narnavirus
Fragaria chiloensis	na	no	na	na	TLA05	NC_024771.1	Equid herpesvirus 3 strain AR/2007/C3A, complete genome	151601	0.0204484	0.000204484	1	0	-19	6	virus	Herpesviridae	Equid alphaherpesvirus 3	dsDNA,linear,nonsegmented	Viruses; dsDNA viruses, no RNA stage; Herpesvirales; Herpesviridae; Alphaherpesvirinae; Varicellovirus; Equid alphaherpesvirus 3
Calystegia macrostegia	na	no	na	na	TLA06	NC_024446.1	Penguinpox virus isolate PSan92, complete genome	306862	0.0319362	0.10885	445	0.094382	-43.3618	8.94831	virus	Poxviridae	Penguinpox virus	dsDNA,linear,nonsegmented	Viruses; dsDNA viruses, no RNA stage; Poxviridae; Chordopoxvirinae; Avipoxvirus; unclassified Avipoxvirus; Penguinpox virus
Calystegia macrostegia	na	no	na	na	TLA06	NC_011705.1	Raphanus sativus cryptic virus 3 segment 1, complete genome	1609	5.40709	4.97265	107	0	-42.8037	8.69159	virus	Partitiviridae	Raphanus sativus cryptic virus 3	dsRNA,linear,segmented	Viruses; dsRNA viruses; Partitiviridae; unclassified Partitiviridae; Raphanus sativus cryptic virus 3
Calystegia macrostegia	na	no	na	na	TLA06	NC_033775.1	Noumeavirus isolate NMV1, complete genome	376207	0.0220623	0.000685793	4	0	-36.25	8.5	virus	Marseilleviridae	Noumeavirus	dsDNA,circular,nonsegmented	Viruses; dsDNA viruses, no RNA stage; Marseilleviridae; unclassified Marseilleviridae; Noumeavirus
Calystegia macrostegia	na	no	na	na	TLA06	NC_008191.1	Raphanus sativus cryptic virus 1 dsRNA 1, complete sequence	1866	6.21651	0.161844	4	41	-6.5	1	virus	Partitiviridae	Raphanus sativus cryptic virus 1	dsRNA,linear,segmented	Viruses; dsRNA viruses; Partitiviridae; unclassified Partitiviridae; Raphanus sativus cryptic virus 1
Calystegia macrostegia	na	no	na	na	TLA06	NC_020864.1	Micromonas pusilla virus 12T genomic sequence	205622	0.0204258	0.000515509	3	1	-17.6667	3.66667	virus	NoFamily	Micromonas pusilla virus 12T	Unknown	Viruses; dsDNA viruses, no RNA stage; unclassified dsDNA viruses; Micromonas pusilla virus 12T
Calystegia macrostegia	na	no	na	na	TLA06	NC_017989.1	Persimmon cryptic virus segment 1, isolate SSPI, complete genome	1577	5.5168	0.0944832	2	0	-44	10.5	virus	Partitiviridae	Persimmon cryptic virus	dsRNA,linear,segmented	Viruses; dsRNA viruses; Partitiviridae; unclassified Partitiviridae; Persimmon cryptic virus
Calystegia macrostegia	na	no	na	na	TLA06	NC_015326.1	Lausannevirus, complete genome	346754	0.0210524	0.000421048	2	0	-43	10.5	virus	Marseilleviridae	Lausannevirus	dsDNA,circular,nonsegmented	Viruses; dsDNA viruses, no RNA stage; Marseilleviridae; unassigned Marseilleviridae; Lausannevirus
Calystegia macrostegia	na	no	na	na	TLA06	NC_027925.1	Apis mellifera filamentous virus isolate CH-CO5, partial genome	496396	0.0189365	0.000302178	2	42	0	0	virus	NoFamily	Apis mellifera filamentous virus	Unknown	Viruses; dsDNA viruses, no RNA stage; unclassified dsDNA viruses; Apis mellifera filamentous virus
Calystegia macrostegia	na	no	na	na	TLA06	NC_020104.1	Acanthamoeba polyphaga moumouvirus, complete genome	1021348	0.00704951	7.04951e-05	1	0	-40	10	virus	Mimiviridae	Acanthamoeba polyphaga moumouvirus	dsDNA,linear,nonsegmented	Viruses; dsDNA viruses, no RNA stage; Mimiviridae; unclassified Mimiviridae; Moumouvirus; Acanthamoeba polyphaga moumouvirus
Calystegia macrostegia	na	no	na	na	TLA06	NC_006549.1	Singapore grouper iridovirus, complete genome	140131	0.0228358	0.000221222	1	0	-18	3	virus	Iridoviridae	Singapore grouper iridovirus	dsDNA,linear,nonsegmented	Viruses; dsDNA viruses, no RNA stage; Iridoviridae; Alphairidovirinae; Ranavirus; Singapore grouper iridovirus
Calystegia macrostegia	na	no	na	na	TLA06	NC_010356.1	Glossina pallidipes salivary gland hypertrophy virus, complete genome	190032	0.016313	0.000157868	1	0	-16	3	virus	Hytrosaviridae	Glossina pallidipes salivary gland hypertrophy virus	dsDNA,circular,nonsegmented	Viruses; dsDNA viruses, no RNA stage; Hytrosaviridae; Glossinavirus; Glossina hytrovirus; Glossina pallidipes salivary gland hypertrophy virus

## Sheet: Central Appalachia
host plant species	survey project name	at least 10 aligns and 20% seqcov	whole genome or segment	estimate of virus richness	aid	accession	vname	vlength	seqcov	avgdepth	aligns	avgMAPQ	avgScore	avgEditDist	type	family	species	genome	lineage
Podophyllum peltatum	na	no	na	na	SE10	NC_001747.1	Potato leafroll virus, complete genome	5987	1.65358	13.1433	1046	0.00191205	-37.7409	7.63958	virus	Luteoviridae	Potato leafroll virus	ssRNA(+),linear,nonsegmented	Viruses; ssRNA viruses; ssRNA positive-strand viruses, no DNA stage; Luteoviridae; Polerovirus; Potato leafroll virus
Podophyllum peltatum	na	no	na	na	SE10	NC_034265.1	Tobacco virus 2, complete genome	5979	1.55544	12.4777	991	0.00201816	-37.6266	7.59637	virus	Luteoviridae	Tobacco virus 2	ssRNA(+),linear,nonsegmented	Viruses; ssRNA viruses; ssRNA positive-strand viruses, no DNA stage; Luteoviridae; Polerovirus; unclassified Polerovirus; Tobacco virus 2
Podophyllum peltatum	Prunus necrotic ringspot virus	yes	segment; movement and coat of Prunus necrotic ringspot virus	conservative, but Prunus necrotic ringspot virus counted only once in Podophyllum peltatum	SE10	NC_004364.1	Prunus necrotic ringspot virus RNA 3, complete sequence	1957	43.2805	2.71589	71	6.33803	-29.1127	5.56338	virus	Bromoviridae	Prunus necrotic ringspot virus	ssRNA(+),linear,segmented	Viruses; ssRNA viruses; ssRNA positive-strand viruses, no DNA stage; Bromoviridae; Ilarvirus; Ilarvirus subgroup 3; Prunus necrotic ringspot virus
Podophyllum peltatum	na	no	na	na	SE10	NC_003480.1	Apple mosaic virus RNA 3, complete sequence	2056	19.7471	0.621109	17	12.5294	-16.5882	3.17647	virus	Bromoviridae	Apple mosaic virus	ssRNA(+),linear,segmented	Viruses; ssRNA viruses; ssRNA positive-strand viruses, no DNA stage; Bromoviridae; Ilarvirus; Ilarvirus subgroup 3; Apple mosaic virus
Podophyllum peltatum	Prunus necrotic ringspot virus	yes	segment; RdRp of Prunus necrotic ringspot virus	conservative, but Prunus necrotic ringspot virus counted only once in Podophyllum peltatum	SE10	NC_004363.1	Prunus necrotic ringspot virus RNA 2, complete genome	2591	12.9294	0.404477	14	0.857143	-34.0714	6.85714	virus	Bromoviridae	Prunus necrotic ringspot virus	ssRNA(+),linear,segmented	Viruses; ssRNA viruses; ssRNA positive-strand viruses, no DNA stage; Bromoviridae; Ilarvirus; Ilarvirus subgroup 3; Prunus necrotic ringspot virus
Podophyllum peltatum	na	no	na	na	SE10	NC_003465.1	Apple mosaic virus RNA 2 putative polymerase gene, complete cds	2979	5.80732	0.173212	7	1.28571	-28.7143	6.14286	virus	Bromoviridae	Apple mosaic virus	ssRNA(+),linear,segmented	Viruses; ssRNA viruses; ssRNA positive-strand viruses, no DNA stage; Bromoviridae; Ilarvirus; Ilarvirus subgroup 3; Apple mosaic virus
Podophyllum peltatum	na	no	na	na	SE10	NC_004362.1	Prunus necrotic ringspot virus RNA 1, complete genome	3332	5.10204	0.0903361	4	1.5	-34	6.5	virus	Bromoviridae	Prunus necrotic ringspot virus	ssRNA(+),linear,segmented	Viruses; ssRNA viruses; ssRNA positive-strand viruses, no DNA stage; Bromoviridae; Ilarvirus; Ilarvirus subgroup 3; Prunus necrotic ringspot virus
Podophyllum peltatum	na	no	na	na	SE10	NC_003808.1	Spinach latent virus putative replicase gene, complete cds	3439	2.9369	0.0872347	4	0	-33.75	6	virus	Bromoviridae	Spinach latent virus	ssRNA(+),linear,segmented	Viruses; ssRNA viruses; ssRNA positive-strand viruses, no DNA stage; Bromoviridae; Ilarvirus; Ilarvirus subgroup 2; Spinach latent virus
Podophyllum peltatum	na	no	na	na	SE10	NC_003834.1	Tulare apple mosaic virus RNA2, complete sequence	2944	2.58152	0.103261	4	1	-32	7	virus	Bromoviridae	Tulare apple mosaic virus	ssRNA(+),linear,segmented	Viruses; ssRNA viruses; ssRNA positive-strand viruses, no DNA stage; Bromoviridae; Ilarvirus; Ilarvirus subgroup 2; Tulare apple mosaic virus
Podophyllum peltatum	na	no	na	na	SE10	NC_003569.1	Elm mottle virus replicase gene, complete cds	3431	2.18595	0.0655785	3	0	-20	4	virus	Bromoviridae	Elm mottle virus	ssRNA(+),linear,segmented	Viruses; ssRNA viruses; ssRNA positive-strand viruses, no DNA stage; Bromoviridae; Ilarvirus; Ilarvirus subgroup 2; Elm mottle virus
Podophyllum peltatum	na	no	na	na	SE10	NC_001785.1	Papaya ringspot virus, complete genome	10326	0.736006	0.0220802	3	0	-44.3333	9	virus	Potyviridae	Papaya ringspot virus	ssRNA(+),linear,nonsegmented	Viruses; ssRNA viruses; ssRNA positive-strand viruses, no DNA stage; Potyviridae; Potyvirus; Papaya ringspot virus
Podophyllum peltatum	na	no	na	na	SE10	NC_003464.1	Apple mosaic virus RNA 1 putative methyltransferase/helicase gene, complete cds	3476	1.98504	0.0397008	2	0	-25	5	virus	Bromoviridae	Apple mosaic virus	ssRNA(+),linear,segmented	Viruses; ssRNA viruses; ssRNA positive-strand viruses, no DNA stage; Bromoviridae; Ilarvirus; Ilarvirus subgroup 3; Apple mosaic virus
Podophyllum peltatum	na	no	na	na	SE10	NC_002028.2	Brome mosaic virus RNA 3, complete sequence	2111	7.15301	0.0715301	2	42	0	0	virus	Bromoviridae	Brome mosaic virus	ssRNA(+),linear,segmented	Viruses; ssRNA viruses; ssRNA positive-strand viruses, no DNA stage; Bromoviridae; Bromovirus; Brome mosaic virus
Podophyllum peltatum	na	no	na	na	SE10	NC_032255.1	Plodia interpunctella granulovirus isolate Cambridge, complete genome	112536	0.0648681	0.00129736	2	0	-40	10	virus	Baculoviridae	Plodia interpunctella granulovirus	dsDNA,circular,nonsegmented	Viruses; dsDNA viruses, no RNA stage; Baculoviridae; Betabaculovirus; Plodia interpunctella granulovirus
Podophyllum peltatum	na	no	na	na	SE10	NC_003809.1	Spinach latent virus putative polymerase and putative 2b protein genes, complete cds	2939	2.55189	0.0503573	2	0	-41	7	virus	Bromoviridae	Spinach latent virus	ssRNA(+),linear,segmented	Viruses; ssRNA viruses; ssRNA positive-strand viruses, no DNA stage; Bromoviridae; Ilarvirus; Ilarvirus subgroup 2; Spinach latent virus
Aquilegia canadensis	Prunus necrotic ringspot virus	yes	segment; movement and coat of Prunus necrotic ringspot virus	conservative	SE13	NC_004364.1	Prunus necrotic ringspot virus RNA 3, complete sequence	1957	36.0756	1.53347	40	9.35	-29	5.75	virus	Bromoviridae	Prunus necrotic ringspot virus	ssRNA(+),linear,segmented	Viruses; ssRNA viruses; ssRNA positive-strand viruses, no DNA stage; Bromoviridae; Ilarvirus; Ilarvirus subgroup 3; Prunus necrotic ringspot virus
Aquilegia canadensis	Brome mosaic virus	yes	segment; helicase and methyltransferase of Brome mosaic virus	conservative, but Brome mosaic virus counted only once in Aquilegia candensis	SE13	NC_002026.1	Brome mosaic virus RNA 1, complete sequence	3234	23.7477	0.670996	29	41.5172	-4.24138	0.724138	virus	Bromoviridae	Brome mosaic virus	ssRNA(+),linear,segmented	Viruses; ssRNA viruses; ssRNA positive-strand viruses, no DNA stage; Bromoviridae; Bromovirus; Brome mosaic virus
Aquilegia canadensis	Brome mosaic virus	yes	segment; movement and coat of Brome mosaic virus	conservative, but Brome mosaic virus counted only once in Aquilegia candensis	SE13	NC_002028.2	Brome mosaic virus RNA 3, complete sequence	2111	31.4069	0.787305	22	33.8182	-7.31818	1.45455	virus	Bromoviridae	Brome mosaic virus	ssRNA(+),linear,segmented	Viruses; ssRNA viruses; ssRNA positive-strand viruses, no DNA stage; Bromoviridae; Bromovirus; Brome mosaic virus
Aquilegia canadensis	na	no	na	na	SE13	NC_027928.1	Privet ringsport virus isolate Win-01 segment RNA1, complete sequence	3415	8.69693	0.216691	10	30.1	-13	2.6	virus	Bromoviridae	Privet ringsport virus	ssRNA(+),linear,segmented	Viruses; ssRNA viruses; ssRNA positive-strand viruses, no DNA stage; Bromoviridae; Ilarvirus; unclassified Ilarvirus; Privet ringsport virus
Aquilegia canadensis	na	no	na	na	SE13	NC_002027.1	Brome mosaic virus RNA 2, complete sequence	2865	12.356	0.237696	9	12.6667	-5.88889	1.22222	virus	Bromoviridae	Brome mosaic virus	ssRNA(+),linear,segmented	Viruses; ssRNA viruses; ssRNA positive-strand viruses, no DNA stage; Bromoviridae; Bromovirus; Brome mosaic virus
Aquilegia canadensis	na	no	na	na	SE13	NC_027929.1	Privet ringsport virus isolate Win-01 segment RNA2, complete sequence	2863	5.30912	0.212365	8	31.5	-15	3	virus	Bromoviridae	Privet ringsport virus	ssRNA(+),linear,segmented	Viruses; ssRNA viruses; ssRNA positive-strand viruses, no DNA stage; Bromoviridae; Ilarvirus; unclassified Ilarvirus; Privet ringsport virus
Aquilegia canadensis	na	no	na	na	SE13	NC_002039.1	Peanut stunt virus RNA 2, complete sequence	2947	8.9922	0.205633	8	18	-20.75	4.25	virus	Bromoviridae	Peanut stunt virus	ssRNA(+),linear,segmented	Viruses; ssRNA viruses; ssRNA positive-strand viruses, no DNA stage; Bromoviridae; Cucumovirus; Peanut stunt virus
Aquilegia canadensis	na	no	na	na	SE13	NC_003808.1	Spinach latent virus putative replicase gene, complete cds	3439	2.84967	0.174469	8	0	-38.625	7	virus	Bromoviridae	Spinach latent virus	ssRNA(+),linear,segmented	Viruses; ssRNA viruses; ssRNA positive-strand viruses, no DNA stage; Bromoviridae; Ilarvirus; Ilarvirus subgroup 2; Spinach latent virus
Aquilegia canadensis	na	no	na	na	SE13	NC_003820.1	White clover mosaic virus, complete genome	5845	4.60222	0.0766467	6	26.3333	-15.8333	3.16667	virus	Alphaflexiviridae	White clover mosaic virus	ssRNA(+),linear,nonsegmented	Viruses; ssRNA viruses; ssRNA positive-strand viruses, no DNA stage; Tymovirales; Alphaflexiviridae; Potexvirus; White clover mosaic virus
Aquilegia canadensis	na	no	na	na	SE13	NC_003845.1	Tobacco streak virus RNA 3, complete sequence	2205	6.2585	0.204535	6	0	-44	8	virus	Bromoviridae	Tobacco streak virus	ssRNA(+),linear,segmented	Viruses; ssRNA viruses; ssRNA positive-strand viruses, no DNA stage; Bromoviridae; Ilarvirus; Ilarvirus subgroup 1; Tobacco streak virus
Aquilegia canadensis	na	no	na	na	SE13	NC_002598.1	Panicum mosaic virus, complete genome	4326	1.80305	0.0702728	4	0	-37.5	7.5	virus	Tombusviridae	Panicum mosaic virus	ssRNA(+),linear,nonsegmented	Viruses; ssRNA viruses; ssRNA positive-strand viruses, no DNA stage; Tombusviridae; Panicovirus; Panicum mosaic virus
Aquilegia canadensis	na	no	na	na	SE13	NC_002038.1	Peanut stunt virus RNA 1, complete sequence	3357	4.49806	0.0899613	4	33	-10	2	virus	Bromoviridae	Peanut stunt virus	ssRNA(+),linear,segmented	Viruses; ssRNA viruses; ssRNA positive-strand viruses, no DNA stage; Bromoviridae; Cucumovirus; Peanut stunt virus
Aquilegia canadensis	na	no	na	na	SE13	NC_003834.1	Tulare apple mosaic virus RNA2, complete sequence	2944	5.02717	0.100543	4	0	-32.5	6.5	virus	Bromoviridae	Tulare apple mosaic virus	ssRNA(+),linear,segmented	Viruses; ssRNA viruses; ssRNA positive-strand viruses, no DNA stage; Bromoviridae; Ilarvirus; Ilarvirus subgroup 2; Tulare apple mosaic virus
Aquilegia canadensis	na	no	na	na	SE13	NC_001495.1	Alfalfa mosaic virus RNA 1, complete sequence	3644	4.17124	0.082876	4	33	-9	1.5	virus	Bromoviridae	Alfalfa mosaic virus	ssRNA(+),linear,segmented	Viruses; ssRNA viruses; ssRNA positive-strand viruses, no DNA stage; Bromoviridae; Alfamovirus; Alfalfa mosaic virus
Aquilegia canadensis	na	no	na	na	SE13	NC_003569.1	Elm mottle virus replicase gene, complete cds	3431	2.76887	0.06587	3	0	-35.3333	6.66667	virus	Bromoviridae	Elm mottle virus	ssRNA(+),linear,segmented	Viruses; ssRNA viruses; ssRNA positive-strand viruses, no DNA stage; Bromoviridae; Ilarvirus; Ilarvirus subgroup 2; Elm mottle virus
Aquilegia canadensis	na	no	na	na	SE13	NC_003568.1	Elm mottle virus RNA 2, complete sequence	2874	3.13152	0.078636	3	0.666667	-23.6667	4.66667	virus	Bromoviridae	Elm mottle virus	ssRNA(+),linear,segmented	Viruses; ssRNA viruses; ssRNA positive-strand viruses, no DNA stage; Bromoviridae; Ilarvirus; Ilarvirus subgroup 2; Elm mottle virus
Aquilegia canadensis	na	no	na	na	SE13	NC_003570.1	Elm mottle virus movement protein and coat protein genes, complete cds	2315	3.28294	0.0656587	2	0	-30	6	virus	Bromoviridae	Elm mottle virus	ssRNA(+),linear,segmented	Viruses; ssRNA viruses; ssRNA positive-strand viruses, no DNA stage; Bromoviridae; Ilarvirus; Ilarvirus subgroup 2; Elm mottle virus
Aquilegia canadensis	na	no	na	na	SE13	NC_027930.1	Privet ringsport virus isolate Win-01 segment RNA3, complete sequence	2140	4.53271	0.0705607	2	42	-2.5	0.5	virus	Bromoviridae	Privet ringsport virus	ssRNA(+),linear,segmented	Viruses; ssRNA viruses; ssRNA positive-strand viruses, no DNA stage; Bromoviridae; Ilarvirus; unclassified Ilarvirus; Privet ringsport virus
Aquilegia canadensis	na	no	na	na	SE13	NC_011808.1	Asparagus virus 2 RNA 1, complete genome	3431	2.24424	0.044302	2	0	-43	8	virus	Bromoviridae	Asparagus virus 2	ssRNA(+),linear,segmented	Viruses; ssRNA viruses; ssRNA positive-strand viruses, no DNA stage; Bromoviridae; Ilarvirus; Ilarvirus subgroup 2; Asparagus virus 2
Aquilegia canadensis	na	no	na	na	SE13	NC_004362.1	Prunus necrotic ringspot virus RNA 1, complete genome	3332	2.2509	0.045018	2	8	-25	5	virus	Bromoviridae	Prunus necrotic ringspot virus	ssRNA(+),linear,segmented	Viruses; ssRNA viruses; ssRNA positive-strand viruses, no DNA stage; Bromoviridae; Ilarvirus; Ilarvirus subgroup 3; Prunus necrotic ringspot virus
Aquilegia canadensis	na	no	na	na	SE13	NC_003547.1	Citrus leaf rugose virus RNA 2, complete sequence	2990	2.50836	0.0501672	2	0	-40	8	virus	Bromoviridae	Citrus leaf rugose virus	ssRNA(+),linear,segmented	Viruses; ssRNA viruses; ssRNA positive-strand viruses, no DNA stage; Bromoviridae; Ilarvirus; Ilarvirus subgroup 2; Citrus leaf rugose virus
Aquilegia canadensis	na	no	na	na	SE13	NC_001747.1	Potato leafroll virus, complete genome	5987	1.25271	0.0125271	1	0	-45	9	virus	Luteoviridae	Potato leafroll virus	ssRNA(+),linear,nonsegmented	Viruses; ssRNA viruses; ssRNA positive-strand viruses, no DNA stage; Luteoviridae; Polerovirus; Potato leafroll virus
Trillium grandiflorum	na	no	na	na	SE16	NC_010346.1	Rose cryptic virus 1 RNA 1, complete sequence	1749	4.40252	0.281875	7	0.571429	-40.8571	9.28571	virus	Partitiviridae	Rose cryptic virus 1	dsRNA,linear,segmented	Viruses; dsRNA viruses; Partitiviridae; unclassified Partitiviridae; Rose cryptic virus 1
Trillium grandiflorum	na	no	na	na	SE16	NC_003554.1	Figwort mosaic virus (FMV) genome	7743	0.968617	0.0290585	3	0	-43.3333	8.66667	virus	Caulimoviridae	Figwort mosaic virus	dsDNA,circular,nonsegmented	Viruses; Retro-transcribing viruses; Caulimoviridae; Caulimovirus; Figwort mosaic virus
Trillium grandiflorum	na	no	na	na	SE16	NC_009519.1	Fragaria chiloensis cryptic virus RNA 1, complete genome	1734	4.32526	0.0865052	2	0	-45	9	virus	Partitiviridae	Fragaria chiloensis cryptic virus	dsRNA,linear,segmented	Viruses; dsRNA viruses; Partitiviridae; unclassified Partitiviridae; Fragaria chiloensis cryptic virus
Trillium grandiflorum	na	no	na	na	SE16	NC_016448.1	Saimiriine herpesvirus 4 strain SqSHV, complete genome	196691	0.0177944	0.000177944	1	0	-21	5	virus	Herpesviridae	Saimiriine betaherpesvirus 4	dsDNA,linear,nonsegmented	Viruses; dsDNA viruses, no RNA stage; Herpesvirales; Herpesviridae; Betaherpesvirinae; Cytomegalovirus; Saimiriine betaherpesvirus 4
Packera aurea	Prunus necrotic ringspot virus	yes	genome; movement and coat of Prunus necrotic ringspot virus	conservative, but Prunus necrotic ringspot virus counted only once in Packera aurea	SE4	NC_004364.1	Prunus necrotic ringspot virus RNA 3, complete sequence	1957	66.9903	225.511	5884	11.2847	-27.4551	5.3812	virus	Bromoviridae	Prunus necrotic ringspot virus	ssRNA(+),linear,segmented	Viruses; ssRNA viruses; ssRNA positive-strand viruses, no DNA stage; Bromoviridae; Ilarvirus; Ilarvirus subgroup 3; Prunus necrotic ringspot virus
Packera aurea	Prunus necrotic ringspot virus	yes	genome; helicase and methyltransferase of Prunus necrotic ringspot virus	conservative, but Prunus necrotic ringspot virus counted only once in Packera aurea	SE4	NC_004362.1	Prunus necrotic ringspot virus RNA 1, complete genome	3332	48.4994	8.41146	374	11.8128	-26.1417	5.27005	virus	Bromoviridae	Prunus necrotic ringspot virus	ssRNA(+),linear,segmented	Viruses; ssRNA viruses; ssRNA positive-strand viruses, no DNA stage; Bromoviridae; Ilarvirus; Ilarvirus subgroup 3; Prunus necrotic ringspot virus
Packera aurea	Prunus necrotic ringspot virus	yes	genome; RdRp of Prunus necrotic ringspot virus	conservative, but Prunus necrotic ringspot virus counted only once in Packera aurea	SE4	NC_004363.1	Prunus necrotic ringspot virus RNA 2, complete genome	2591	54.3805	8.78811	303	1.51815	-35.8944	7.26403	virus	Bromoviridae	Prunus necrotic ringspot virus	ssRNA(+),linear,segmented	Viruses; ssRNA viruses; ssRNA positive-strand viruses, no DNA stage; Bromoviridae; Ilarvirus; Ilarvirus subgroup 3; Prunus necrotic ringspot virus
Packera aurea	Apple mosaic virus	yes	segment; movement and coat of Apple mosaic virus	conservative, but Apple mosaic virus counted only once in Packera aurea	SE4	NC_003480.1	Apple mosaic virus RNA 3, complete sequence	2056	61.5759	6.37792	174	17.2816	-17.9655	3.51724	virus	Bromoviridae	Apple mosaic virus	ssRNA(+),linear,segmented	Viruses; ssRNA viruses; ssRNA positive-strand viruses, no DNA stage; Bromoviridae; Ilarvirus; Ilarvirus subgroup 3; Apple mosaic virus
Packera aurea	Apple mosaic virus	yes	segment; RdRp of Apple mosaic virus	conservative, but Apple mosaic virus counted only once in Packera aurea	SE4	NC_003465.1	Apple mosaic virus RNA 2 putative polymerase gene, complete cds	2979	20.6109	0.885532	35	9.34286	-29.2571	6	virus	Bromoviridae	Apple mosaic virus	ssRNA(+),linear,segmented	Viruses; ssRNA viruses; ssRNA positive-strand viruses, no DNA stage; Bromoviridae; Ilarvirus; Ilarvirus subgroup 3; Apple mosaic virus
Packera aurea	na	no	na	na	SE4	NC_002027.1	Brome mosaic virus RNA 2, complete sequence	2865	13.1937	0.41815	16	28.125	-15.5	2.875	virus	Bromoviridae	Brome mosaic virus	ssRNA(+),linear,segmented	Viruses; ssRNA viruses; ssRNA positive-strand viruses, no DNA stage; Bromoviridae; Bromovirus; Brome mosaic virus
Packera aurea	na	no	na	na	SE4	NC_003464.1	Apple mosaic virus RNA 1 putative methyltransferase/helicase gene, complete cds	3476	7.19217	0.151899	7	7.28571	-32.1429	6.42857	virus	Bromoviridae	Apple mosaic virus	ssRNA(+),linear,segmented	Viruses; ssRNA viruses; ssRNA positive-strand viruses, no DNA stage; Bromoviridae; Ilarvirus; Ilarvirus subgroup 3; Apple mosaic virus
Packera aurea	na	no	na	na	SE4	NC_002039.1	Peanut stunt virus RNA 2, complete sequence	2947	4.27553	0.153716	6	41.3333	-7.16667	1.5	virus	Bromoviridae	Peanut stunt virus	ssRNA(+),linear,segmented	Viruses; ssRNA viruses; ssRNA positive-strand viruses, no DNA stage; Bromoviridae; Cucumovirus; Peanut stunt virus
Packera aurea	na	no	na	na	SE4	NC_002028.2	Brome mosaic virus RNA 3, complete sequence	2111	12.127	0.212695	6	35.5	-4.83333	0.833333	virus	Bromoviridae	Brome mosaic virus	ssRNA(+),linear,segmented	Viruses; ssRNA viruses; ssRNA positive-strand viruses, no DNA stage; Bromoviridae; Bromovirus; Brome mosaic virus
Packera aurea	na	no	na	na	SE4	NC_002026.1	Brome mosaic virus RNA 1, complete sequence	3234	4.66914	0.0933828	4	41	-5	1	virus	Bromoviridae	Brome mosaic virus	ssRNA(+),linear,segmented	Viruses; ssRNA viruses; ssRNA positive-strand viruses, no DNA stage; Bromoviridae; Bromovirus; Brome mosaic virus
Packera aurea	na	no	na	na	SE4	NC_004051.1	Saccharomyces 20S RNA narnavirus, complete genome	2514	3.89817	0.118536	4	33	-9	2	virus	Narnaviridae	Saccharomyces 20S RNA narnavirus	Unknown	Viruses; ssRNA viruses; ssRNA positive-strand viruses, no DNA stage; Narnaviridae; Narnavirus; Saccharomyces 20S RNA narnavirus
Packera aurea	na	no	na	na	SE4	NC_015328.1	Sweet potato caulimo-like virus, complete genome	7723	0.984074	0.0196815	2	3	-30	6	virus	Caulimoviridae	Sweet potato collusive virus	dsDNA,circular,nonsegmented	Viruses; Retro-transcribing viruses; Caulimoviridae; Cavemovirus; Sweet potato collusive virus
Packera aurea	na	no	na	na	SE4	NC_032965.1	Hubei tombus-like virus 2 strain WHSFII19265 hypothetical protein 1, hypothetical protein 2, hypothetical protein 3, and hypothetical protein 4 genes, complete cds	5510	1.37931	0.0275862	2	0	-35	7	virus	NoFamily	Hubei tombus-like virus 2	Unknown	Viruses; unclassified RNA viruses; unclassified RNA viruses ShiM-2016; Hubei tombus-like virus 2
Packera aurea	na	no	na	na	SE4	NC_003434.1	Ageratum enation virus, complete genome	2746	2.76766	0.0276766	1	0	-45	10	virus	Geminiviridae	Ageratum enation virus	ssDNA,circular,both	Viruses; ssDNA viruses; Geminiviridae; Begomovirus; Ageratum enation virus
Tiarella cordifolia	Pelargonium ringspot virus	yes	genome of Pelargonium ringspot virus	conservative	SE7	NC_026240.1	Pelargonium ringspot virus isolate DSMZ-PV-0304, complete genome	3865	35.4722	5.35188	274	3.75182	-32.8175	6.64599	virus	Tombusviridae	Viruses; ssRNA viruses; ssRNA positive-strand viruses, no DNA stage; Tombusviridae; Pelarspovirus; Pelargonium ringspot virus	ssRNA(+),linear,nonsegmented	Viruses; ssRNA viruses; ssRNA positive-strand viruses, no DNA stage; Tombusviridae; Pelarspovirus; Pelargonium ringspot virus
Tiarella cordifolia	Prunus necrotic ringspot virus	yes	genome; movement and coat of Prunus necrotic ringspot virus	conservative, but Prunus necrotic ringspot virus counted only once in Tiarella cordifolia	SE7	NC_004364.1	Prunus necrotic ringspot virus RNA 3, complete sequence	1957	37.0976	3.6234	94	12.0745	-28.0319	5.61702	virus	Bromoviridae	Prunus necrotic ringspot virus	ssRNA(+),linear,segmented	Viruses; ssRNA viruses; ssRNA positive-strand viruses, no DNA stage; Bromoviridae; Ilarvirus; Ilarvirus subgroup 3; Prunus necrotic ringspot virus
Tiarella cordifolia	na	no	na	na	SE7	NC_003808.1	Spinach latent virus putative replicase gene, complete cds	3439	3.11137	0.680721	31	2.48387	-25.2581	4.83871	virus	Bromoviridae	Spinach latent virus	ssRNA(+),linear,segmented	Viruses; ssRNA viruses; ssRNA positive-strand viruses, no DNA stage; Bromoviridae; Ilarvirus; Ilarvirus subgroup 2; Spinach latent virus
Tiarella cordifolia	Brome mosaic virus	yes	genome; RdRp of Brome mosaic virus	conservative, but Brome mosaic virus counted only once in Tiarella cordifolia	SE7	NC_002027.1	Brome mosaic virus RNA 2, complete sequence	2865	29.0052	0.789529	30	27.5333	-14.3333	2.73333	virus	Bromoviridae	Brome mosaic virus	ssRNA(+),linear,segmented	Viruses; ssRNA viruses; ssRNA positive-strand viruses, no DNA stage; Bromoviridae; Bromovirus; Brome mosaic virus
Tiarella cordifolia	Brome mosaic virus	yes	genome; movement and coat of Brome mosaic virus	conservative, but Brome mosaic virus counted only once in Tiarella cordifolia	SE7	NC_002028.2	Brome mosaic virus RNA 3, complete sequence	2111	32.3543	0.990526	28	30.8929	-3.92857	0.785714	virus	Bromoviridae	Brome mosaic virus	ssRNA(+),linear,segmented	Viruses; ssRNA viruses; ssRNA positive-strand viruses, no DNA stage; Bromoviridae; Bromovirus; Brome mosaic virus
Tiarella cordifolia	Prunus necrotic ringspot virus	yes	genome; RdRp of Prunus necrotic ringspot virus	conservative, but Prunus necrotic ringspot virus counted only once in Tiarella cordifolia	SE7	NC_004363.1	Prunus necrotic ringspot virus RNA 2, complete genome	2591	20.2624	0.663064	23	1.56522	-36.6522	7.34783	virus	Bromoviridae	Prunus necrotic ringspot virus	ssRNA(+),linear,segmented	Viruses; ssRNA viruses; ssRNA positive-strand viruses, no DNA stage; Bromoviridae; Ilarvirus; Ilarvirus subgroup 3; Prunus necrotic ringspot virus
Tiarella cordifolia	Brome mosaic virus	yes	genome; helicase and methyltransferase of Brome mosaic virus	conservative, but Brome mosaic virus counted only once in Tiarella cordifolia	SE7	NC_002026.1	Brome mosaic virus RNA 1, complete sequence	3234	17.8108	0.419295	18	41.7778	-2.38889	0.5	virus	Bromoviridae	Brome mosaic virus	ssRNA(+),linear,segmented	Viruses; ssRNA viruses; ssRNA positive-strand viruses, no DNA stage; Bromoviridae; Bromovirus; Brome mosaic virus
Tiarella cordifolia	na	no	na	na	SE7	NC_025477.1	Lilac leaf chlorosis virus replicase gene for methyltransferase/helicase, segment RNA 1, genomic RNA	3404	10.5464	0.310223	14	28.8571	-14.5	2.92857	virus	Bromoviridae	Lilac leaf chlorosis virus	ssRNA(+),linear,segmented	Viruses; ssRNA viruses; ssRNA positive-strand viruses, no DNA stage; Bromoviridae; Ilarvirus; Lilac leaf chlorosis virus
Tiarella cordifolia	na	no	na	na	SE7	NC_025478.1	Lilac leaf chlorosis virus segment RNA-2, host Syringa vulgaris, genomic RNA	2762	11.441	0.328747	12	41.8333	-4.58333	0.916667	virus	Bromoviridae	Lilac leaf chlorosis virus	ssRNA(+),linear,segmented	Viruses; ssRNA viruses; ssRNA positive-strand viruses, no DNA stage; Bromoviridae; Ilarvirus; Lilac leaf chlorosis virus
Tiarella cordifolia	Prunus necrotic ringspot virus	yes	genome; helicase and methyltransferase of Prunus necrotic ringspot virus	conservative, but Prunus necrotic ringspot virus counted only once in Tiarella cordifolia	SE7	NC_004362.1	Prunus necrotic ringspot virus RNA 1, complete genome	3332	9.18367	0.22599	10	4.9	-28.7	5.8	virus	Bromoviridae	Prunus necrotic ringspot virus	ssRNA(+),linear,segmented	Viruses; ssRNA viruses; ssRNA positive-strand viruses, no DNA stage; Bromoviridae; Ilarvirus; Ilarvirus subgroup 3; Prunus necrotic ringspot virus
Tiarella cordifolia	na	no	na	na	SE7	NC_011808.1	Asparagus virus 2 RNA 1, complete genome	3431	2.79802	0.196736	9	0	-33.3333	6.44444	virus	Bromoviridae	Asparagus virus 2	ssRNA(+),linear,segmented	Viruses; ssRNA viruses; ssRNA positive-strand viruses, no DNA stage; Bromoviridae; Ilarvirus; Ilarvirus subgroup 2; Asparagus virus 2
Tiarella cordifolia	na	no	na	na	SE7	NC_002040.1	Peanut stunt virus RNA 3, complete sequence	2188	5.34735	0.304388	9	26.7778	0	0	virus	Bromoviridae	Peanut stunt virus	ssRNA(+),linear,segmented	Viruses; ssRNA viruses; ssRNA positive-strand viruses, no DNA stage; Bromoviridae; Cucumovirus; Peanut stunt virus
Tiarella cordifolia	na	no	na	na	SE7	NC_025481.1	Lilac leaf chlorosis virus segment RNA-3, host Syringa vulgaris, genomic RNA	2117	11.1479	0.285309	8	41.5	-5	1	virus	Bromoviridae	Lilac leaf chlorosis virus	ssRNA(+),linear,segmented	Viruses; ssRNA viruses; ssRNA positive-strand viruses, no DNA stage; Bromoviridae; Ilarvirus; Lilac leaf chlorosis virus
Tiarella cordifolia	na	no	na	na	SE7	NC_003834.1	Tulare apple mosaic virus RNA2, complete sequence	2944	2.68342	0.178329	7	0	-37.1429	7	virus	Bromoviridae	Tulare apple mosaic virus	ssRNA(+),linear,segmented	Viruses; ssRNA viruses; ssRNA positive-strand viruses, no DNA stage; Bromoviridae; Ilarvirus; Ilarvirus subgroup 2; Tulare apple mosaic virus
Tiarella cordifolia	na	no	na	na	SE7	NC_002039.1	Peanut stunt virus RNA 2, complete sequence	2947	2.51103	0.175772	7	1	0	0	virus	Bromoviridae	Peanut stunt virus	ssRNA(+),linear,segmented	Viruses; ssRNA viruses; ssRNA positive-strand viruses, no DNA stage; Bromoviridae; Cucumovirus; Peanut stunt virus
Tiarella cordifolia	na	no	na	na	SE7	NC_011809.1	Asparagus virus 2 RNA 2, complete genome	2916	2.60631	0.128258	5	0	-43	8	virus	Bromoviridae	Asparagus virus 2	ssRNA(+),linear,segmented	Viruses; ssRNA viruses; ssRNA positive-strand viruses, no DNA stage; Bromoviridae; Ilarvirus; Ilarvirus subgroup 2; Asparagus virus 2
Tiarella cordifolia	na	no	na	na	SE7	NC_003480.1	Apple mosaic virus RNA 3, complete sequence	2056	4.47471	0.146887	4	41	-11	2.5	virus	Bromoviridae	Apple mosaic virus	ssRNA(+),linear,segmented	Viruses; ssRNA viruses; ssRNA positive-strand viruses, no DNA stage; Bromoviridae; Ilarvirus; Ilarvirus subgroup 3; Apple mosaic virus
Tiarella cordifolia	na	no	na	na	SE7	NC_003739.1	Raspberry bushy dwarf virus RNA 1, complete sequence	5449	2.77115	0.055423	4	1.5	-37.5	7.5	virus	Idaeovirus	Raspberry bushy dwarf virus	Unknown	Viruses; ssRNA viruses; ssRNA positive-strand viruses, no DNA stage; Idaeovirus; Raspberry bushy dwarf virus
Tiarella cordifolia	na	no	na	na	SE7	NC_003740.1	Raspberry bushy dwarf virus RNA 2, complete sequence	2231	4.57194	0.135365	4	23.75	-16.25	3.25	virus	Idaeovirus	Raspberry bushy dwarf virus	Unknown	Viruses; ssRNA viruses; ssRNA positive-strand viruses, no DNA stage; Idaeovirus; Raspberry bushy dwarf virus
Tiarella cordifolia	na	no	na	na	SE7	NC_003568.1	Elm mottle virus RNA 2, complete sequence	2874	2.6444	0.052888	2	0	-35	7	virus	Bromoviridae	Elm mottle virus	ssRNA(+),linear,segmented	Viruses; ssRNA viruses; ssRNA positive-strand viruses, no DNA stage; Bromoviridae; Ilarvirus; Ilarvirus subgroup 2; Elm mottle virus
Tiarella cordifolia	na	no	na	na	SE7	NC_003569.1	Elm mottle virus replicase gene, complete cds	3431	2.5357	0.044302	2	0	-36.5	7	virus	Bromoviridae	Elm mottle virus	ssRNA(+),linear,segmented	Viruses; ssRNA viruses; ssRNA positive-strand viruses, no DNA stage; Bromoviridae; Ilarvirus; Ilarvirus subgroup 2; Elm mottle virus
Tiarella cordifolia	na	no	na	na	SE7	NC_030866.1	Fusarium poae narnavirus 2 genomic RNA, complete genome	2054	3.7001	0.0740019	2	0	-41	9	virus	Narnaviridae	Fusarium poae narnavirus 2	Unknown	Viruses; ssRNA viruses; ssRNA positive-strand viruses, no DNA stage; Narnaviridae; Narnavirus; unclassified Narnavirus; Fusarium poae narnavirus 2
Tiarella cordifolia	na	no	na	na	SE7	NC_034265.1	Tobacco virus 2, complete genome	5979	1.27112	0.0254223	2	0	-40	8	virus	Luteoviridae	Tobacco virus 2	ssRNA(+),linear,nonsegmented	Viruses; ssRNA viruses; ssRNA positive-strand viruses, no DNA stage; Luteoviridae; Polerovirus; unclassified Polerovirus; Tobacco virus 2
Tiarella cordifolia	na	no	na	na	SE7	NC_003225.3	White spot syndrome virus strain CN01, complete genome	309286	0.00969976	9.69976e-05	1	23	-9	3	virus	Nimaviridae	White spot syndrome virus	dsDNA,circular,nonsegmented	Viruses; dsDNA viruses, no RNA stage; Nimaviridae; Whispovirus; White spot syndrome virus
Tiarella cordifolia	na	no	na	na	SE7	NC_003464.1	Apple mosaic virus RNA 1 putative methyltransferase/helicase gene, complete cds	3476	2.18642	0.0218642	1	2	-28	6	virus	Bromoviridae	Apple mosaic virus	ssRNA(+),linear,segmented	Viruses; ssRNA viruses; ssRNA positive-strand viruses, no DNA stage; Bromoviridae; Ilarvirus; Ilarvirus subgroup 3; Apple mosaic virus

## Sheet: California Grasslands
host plant species	survey project name	at least 10 aligns and 20% seqcov	whole genome or segment	estimate of virus richness	aid	accession	vname	vlength	seqcov	avgdepth	aligns	avgMAPQ	avgScore	avgEditDist	type	family	species	genome	lineage
Calochortus amabilis	na	no	na	na	CA33	NC_003747.2	Ryegrass mottle virus isolate MAFF. No. 307043 from Japan, complete genome	4212	3.60874	0.0721747	4	42	-5.75	1.25	virus	Sobemovirus	Ryegrass mottle virus	ssRNA(+),linear,nonsegmented	Viruses; ssRNA viruses; ssRNA positive-strand viruses, no DNA stage; Sobemovirus; Ryegrass mottle virus
Calochortus amabilis	na	no	na	na	CA33	NC_003266.2	Human adenovirus E, complete genome	35994	0.0861255	0.000861255	1	0	-18	6	virus	Adenoviridae	Human mastadenovirus E	dsDNA,linear,nonsegmented	Viruses; dsDNA viruses, no RNA stage; Adenoviridae; Mastadenovirus; Human mastadenovirus E
Iris macrosiphon	na	no	na	na	CA40	NC_021858.1	Pandoravirus dulcis, complete genome	1908524	0.00398213	3.98213e-05	1	0	-38	8	virus	Pandoravirus	Pandoravirus dulcis	Unknown	Viruses; dsDNA viruses, no RNA stage; unclassified dsDNA viruses; Pandoravirus; Pandoravirus dulcis
Iris macrosiphon	na	no	na	na	CA40	NC_034446.1	Ateline alphaherpesvirus 1 isolate Lennette, complete genome	147346	0.0203602	0.000203602	1	0	-14	4	virus	Herpesviridae	Ateline alphaherpesvirus 1	dsDNA,linear,nonsegmented	Viruses; dsDNA viruses, no RNA stage; Herpesvirales; Herpesviridae; Alphaherpesvirinae; Simplexvirus; Ateline alphaherpesvirus 1
Thermopsis macrophylla	na	no	na	na	CA7	NC_002641.1	Meleagrid herpesvirus 1, complete genome	159160	0.0175924	0.000175924	1	0	-17	4	virus	Herpesviridae	Meleagrid alphaherpesvirus 1	dsDNA,linear,nonsegmented	Viruses; dsDNA viruses, no RNA stage; Herpesvirales; Herpesviridae; Alphaherpesvirinae; Mardivirus; Meleagrid alphaherpesvirus 1
Thermopsis macrophylla	na	no	na	na	CA7	NC_015396.1	Avian gyrovirus 2, complete genome	2383	1.30088	0.0130088	1	0	-18	6	virus	Anelloviridae	Avian gyrovirus 2	ssDNA,circular,nonsegmented	Viruses; ssDNA viruses; Anelloviridae; Gyrovirus; unclassified Gyrovirus; Avian gyrovirus 2

## Sheet: Eastern Deciduous Agro-forest
host plant species	survey project name	at least 10 aligns and 20% seqcov	whole genome or segment	estimate of virus richness	aid	accession	vname	vlength	seqcov	avgdepth	aligns	avgMAPQ	avgScore	avgEditDist	Type	Family	VirusName	Genome	Lineage
Oenothera biennis	Tobacco ringspot virus	yes	genome; helicase, vpg, protease, RdRp of Tobacco ringspot virus	conservative, but Tobacco ringspot virus counted only once in Oenothera biennis	P10	NC_005097.1	Tobacco ringspot virus RNA 1, complete sequence	7514	96.2869	4462.21	877004	13.9581	-23.011	4.69691	virus	Secoviridae	Tobacco ringspot virus	ssRNA(+),linear,segmented	Viruses; ssRNA viruses; ssRNA positive-strand viruses, no DNA stage; Picornavirales; Secoviridae; Comovirinae; Nepovirus; Tobacco ringspot virus
Oenothera biennis	Tobacco ringspot virus	yes	genome; movement, coat, coat of Tobacco ringspot virus	conservative, but Tobacco ringspot virus counted only once in Oenothera biennis	P10	NC_005096.1	Tobacco ringspot virus RNA 2, complete sequence	3929	93.8916	5218.45	784429	23.3564	-16.2633	3.35005	virus	Secoviridae	Tobacco ringspot virus	ssRNA(+),linear,segmented	Viruses; ssRNA viruses; ssRNA positive-strand viruses, no DNA stage; Picornavirales; Secoviridae; Comovirinae; Nepovirus; Tobacco ringspot virus
Oenothera biennis	Tobacco streak virus	yes	genome; movement and coat of Tobacco streak virus	conservative, but Tobacco streak virus counted only once in Oenothera biennis	P10	NC_003845.1	Tobacco streak virus RNA 3, complete sequence	2205	96.8254	2117.76	63873	12.5055	-26.7785	5.45055	virus	Bromoviridae	Tobacco streak virus	ssRNA(+),linear,segmented	Viruses; ssRNA viruses; ssRNA positive-strand viruses, no DNA stage; Bromoviridae; Ilarvirus; Ilarvirus subgroup 1; Tobacco streak virus
Oenothera biennis	Tobacco streak virus	yes	genome; RdRp of Tobacco streak virus	conservative, but Tobacco streak virus counted only once in Oenothera biennis	P10	NC_003842.1	Tobacco streak virus putative viral polymerase and putative 2b protein genes, complete cds	2926	98.7355	920.456	35863	40.4078	-4.03301	0.835039	virus	Bromoviridae	Tobacco streak virus	ssRNA(+),linear,segmented	Viruses; ssRNA viruses; ssRNA positive-strand viruses, no DNA stage; Bromoviridae; Ilarvirus; Ilarvirus subgroup 1; Tobacco streak virus
Oenothera biennis	Tobacco streak virus	yes	genome; helicase and methyltransferase of Tobacco streak virus	conservative, but Tobacco streak virus counted only once in Oenothera biennis	P10	NC_003844.1	Tobacco streak virus RNA 1, complete sequence	3491	99.7708	498.728	23169	38.3291	-6.36337	1.28551	virus	Bromoviridae	Tobacco streak virus	ssRNA(+),linear,segmented	Viruses; ssRNA viruses; ssRNA positive-strand viruses, no DNA stage; Bromoviridae; Ilarvirus; Ilarvirus subgroup 1; Tobacco streak virus
Oenothera biennis	na	no	na	na	P10	NC_022798.1	Potato black ringspot virus isolate PRI-Ec segment RNA 1, complete sequence	7598	9.77889	158.895	21046	1.60639	-33.5997	6.92293	virus	Secoviridae	Potato black ringspot virus	ssRNA(+),linear,segmented	Viruses; ssRNA viruses; ssRNA positive-strand viruses, no DNA stage; Picornavirales; Secoviridae; Comovirinae; Nepovirus; Potato black ringspot virus
Oenothera biennis	Blackberry chlorotic ringspot virus	yes	segment; movement and coat of Blackberry chlorotic ringspot virus	conservative, but Blackberry chlorotic ringspot virus counted only once in Oenothera biennis	P10	NC_011555.2	Blackberry chlorotic ringspot virus	2290	63.0131	11.3323	347	18.0778	-21.4323	4.4755	virus	Bromoviridae	Blackberry chlorotic ringspot virus	ssRNA(+),linear,segmented	Viruses; ssRNA viruses; ssRNA positive-strand viruses, no DNA stage; Bromoviridae; Ilarvirus; Blackberry chlorotic ringspot virus
Oenothera biennis	na	no	na	na	P10	NC_022799.1	Potato black ringspot virus isolate PRI-Ec segment RNA 2, complete sequence	3876	8.84933	4.21904	217	0.806452	-34.4977	7.17972	virus	Secoviridae	Potato black ringspot virus	ssRNA(+),linear,segmented	Viruses; ssRNA viruses; ssRNA positive-strand viruses, no DNA stage; Picornavirales; Secoviridae; Comovirinae; Nepovirus; Potato black ringspot virus
Oenothera biennis	Blackberry chlorotic ringspot virus	yes	segment; helicase and methyltransferase of Blackberry chlorotic ringspot virus	conservative, but Blackberry chlorotic ringspot virus counted only once in Oenothera biennis	P10	NC_011553.1	Blackberry chlorotic ringspot virus RNA1, complete genome	3478	36.8603	1.56354	73	8.9726	-28.3836	5.9726	virus	Bromoviridae	Blackberry chlorotic ringspot virus	ssRNA(+),linear,segmented	Viruses; ssRNA viruses; ssRNA positive-strand viruses, no DNA stage; Bromoviridae; Ilarvirus; Blackberry chlorotic ringspot virus
Oenothera biennis	na	no	na	na	P10	NC_008724.1	Acanthocystis turfacea Chlorella virus 1, complete genome	288047	0.0215243	0.00704746	52	4.26923	-15.5385	3.15385	virus	Phycodnaviridae	Acanthocystis turfacea Chlorella virus 1	dsDNA,linear,nonsegmented	Viruses; dsDNA viruses, no RNA stage; Phycodnaviridae; Chlorovirus; Acanthocystis turfacea Chlorella virus 1
Oenothera biennis	na	no	na	na	P10	NC_028094.1	Chrysochromulina ericina virus isolate CeV-01B, complete genome	473558	0.0272406	0.00434794	29	0	-39.5172	9.24138	virus	Phycodnaviridae	Chrysochromulina ericina virus	dsDNA,linear,nonsegmented	Viruses; dsDNA viruses, no RNA stage; Phycodnaviridae; unclassified Phycodnaviridae; Chrysochromulina ericina virus
Oenothera biennis	na	no	na	na	P10	NC_029052.1	Goose dicistrovirus isolate UW1, complete genome	9130	5.99124	0.190471	23	13.7391	-26.4783	5.47826	virus	Dicistroviridae	Goose dicistrovirus	ssRNA(+),linear,nonsegmented	Viruses; ssRNA viruses; ssRNA positive-strand viruses, no DNA stage; Picornavirales; Dicistroviridae; unclassified Dicistroviridae; Goose dicistrovirus
Oenothera biennis	na	no	na	na	P10	NC_003839.2	Tomato ringspot virus RNA 2, complete sequence	7271	3.97469	0.143309	14	0.0714286	-24.8571	4.85714	virus	Secoviridae	Tomato ringspot virus	ssRNA(+),linear,segmented	Viruses; ssRNA viruses; ssRNA positive-strand viruses, no DNA stage; Picornavirales; Secoviridae; Comovirinae; Nepovirus; Tomato ringspot virus
Oenothera biennis	na	no	na	na	P10	NC_008708.2	Strawberry necrotic shock virus RNA 1, complete genome	3429	9.8571	0.287547	13	1.15385	-34.0769	7.07692	virus	Bromoviridae	Strawberry necrotic shock virus	ssRNA(+),linear,segmented	Viruses; ssRNA viruses; ssRNA positive-strand viruses, no DNA stage; Bromoviridae; Ilarvirus; Strawberry necrotic shock virus
Oenothera biennis	na	no	na	na	P10	NC_002038.1	Peanut stunt virus RNA 1, complete sequence	3357	4.52785	0.180816	8	23	-14.875	3.125	virus	Bromoviridae	Peanut stunt virus	ssRNA(+),linear,segmented	Viruses; ssRNA viruses; ssRNA positive-strand viruses, no DNA stage; Bromoviridae; Cucumovirus; Peanut stunt virus
Oenothera biennis	na	no	na	na	P10	NC_018455.1	Chinese yam necrotic mosaic virus, complete genome	8224	1.0822	0.0732004	8	0	-42.375	8.625	virus	Potyviridae	Chinese yam necrotic mosaic virus	ssRNA(+),linear,nonsegmented	Viruses; ssRNA viruses; ssRNA positive-strand viruses, no DNA stage; Potyviridae; Macluravirus; Chinese yam necrotic mosaic virus
Oenothera biennis	na	no	na	na	P10	NC_002026.1	Brome mosaic virus RNA 1, complete sequence	3234	4.70006	0.141002	6	41	-5	1	virus	Bromoviridae	Brome mosaic virus	ssRNA(+),linear,segmented	Viruses; ssRNA viruses; ssRNA positive-strand viruses, no DNA stage; Bromoviridae; Bromovirus; Brome mosaic virus
Oenothera biennis	na	no	na	na	P10	NC_022129.1	Ageratum latent virus isolate 1998 segment RNA 3, complete sequence	2224	3.59712	0.170863	5	0	-41.6	10	virus	Bromoviridae	Ageratum latent virus	ssRNA(+),linear,segmented	Viruses; ssRNA viruses; ssRNA positive-strand viruses, no DNA stage; Bromoviridae; Ilarvirus; unclassified Ilarvirus; Ageratum latent virus
Oenothera biennis	na	no	na	na	P10	NC_005848.1	Parietaria mottle virus RNA 1, complete genome	3518	2.13189	0.0852757	4	0	-44.75	9	virus	Bromoviridae	Parietaria mottle virus	ssRNA(+),linear,segmented	Viruses; ssRNA viruses; ssRNA positive-strand viruses, no DNA stage; Bromoviridae; Ilarvirus; Ilarvirus subgroup 1; Parietaria mottle virus
Oenothera biennis	na	no	na	na	P10	NC_001873.1	Turnip vein-clearing virus, complete genome	6311	1.20425	0.047853	4	0	-38.5	8	virus	Virgaviridae	Turnip vein-clearing virus	ssRNA(+),linear,nonsegmented	Viruses; ssRNA viruses; ssRNA positive-strand viruses, no DNA stage; Virgaviridae; Tobamovirus; Turnip vein-clearing virus
Oenothera biennis	na	no	na	na	P10	NC_001623.1	Autographa californica nucleopolyhedrovirus, complete genome	133894	0.0739391	0.00226298	4	33.25	0	0	virus	Baculoviridae	Autographa californica nucleopolyhedrovirus	dsDNA,circular,nonsegmented	Viruses; dsDNA viruses, no RNA stage; Baculoviridae; Alphabaculovirus; Autographa californica multiple nucleopolyhedrovirus; Autographa californica nucleopolyhedrovirus
Oenothera biennis	na	no	na	na	P10	NC_013756.1	Marseillevirus marseillevirus strain T19, complete genome	368454	0.0208981	0.000803357	4	0	-43.25	11	virus	Marseilleviridae	Marseillevirus marseillevirus	dsDNA,circular,nonsegmented	Viruses; dsDNA viruses, no RNA stage; Marseilleviridae; Marseillevirus; Marseillevirus marseillevirus
Oenothera biennis	na	no	na	na	P10	NC_033246.1	Sanxia picorna-like virus 3 strain SXXX36208 hypothetical protein 1 and hypothetical protein 2 genes, complete cds	8903	0.842413	0.0336965	4	8	-25	5	virus	NoFamily	Sanxia picorna-like virus 3	Unknown	Viruses; unclassified RNA viruses; unclassified RNA viruses ShiM-2016; Sanxia picorna-like virus 3
Oenothera biennis	na	no	na	na	P10	NC_003840.1	Tomato ringspot virus RNA 1, complete sequence	8214	2.16703	0.0359143	4	0	-28.5	5.5	virus	Secoviridae	Tomato ringspot virus	ssRNA(+),linear,segmented	Viruses; ssRNA viruses; ssRNA positive-strand viruses, no DNA stage; Picornavirales; Secoviridae; Comovirinae; Nepovirus; Tomato ringspot virus
Oenothera biennis	na	no	na	na	P10	NC_029646.1	Norovirus GII, complete genome	7518	1.01091	0.0301942	3	24	-15	3	virus	Caliciviridae	Norovirus GII	ssRNA(+),linear,nonsegmented	Viruses; ssRNA viruses; ssRNA positive-strand viruses, no DNA stage; Caliciviridae; Norovirus; Norwalk virus; Norovirus GII
Oenothera biennis	na	no	na	na	P10	NC_011554.1	Blackberry chlorotic ringspot virus RNA2, complete genome	2879	2.57034	0.0514067	2	0	-37	7	virus	Bromoviridae	Blackberry chlorotic ringspot virus	ssRNA(+),linear,segmented	Viruses; ssRNA viruses; ssRNA positive-strand viruses, no DNA stage; Bromoviridae; Ilarvirus; Blackberry chlorotic ringspot virus
Oenothera biennis	na	no	na	na	P10	NC_024446.1	Penguinpox virus isolate PSan92, complete genome	306862	0.0316103	0.000479043	2	0	-39	10	virus	Poxviridae	Penguinpox virus	dsDNA,linear,nonsegmented	Viruses; dsDNA viruses, no RNA stage; Poxviridae; Chordopoxvirinae; Avipoxvirus; unclassified Avipoxvirus; Penguinpox virus
Oenothera biennis	na	no	na	na	P10	NC_001556.1	Tobacco mild green mosaic virus, complete genome	6355	2.32887	0.0232887	2	33	-10	2	virus	Virgaviridae	Tobacco mild green mosaic virus	ssRNA(+),linear,nonsegmented	Viruses; ssRNA viruses; ssRNA positive-strand viruses, no DNA stage; Virgaviridae; Tobamovirus; Tobacco mild green mosaic virus
Oenothera biennis	na	no	na	na	P10	NC_033775.1	Noumeavirus isolate NMV1, complete genome	376207	0.0204675	0.000374794	2	0	-36	10	virus	Marseilleviridae	Noumeavirus	dsDNA,circular,nonsegmented	Viruses; dsDNA viruses, no RNA stage; Marseilleviridae; unclassified Marseilleviridae; Noumeavirus
Oenothera biennis	na	no	na	na	P10	NC_013797.1	Pieris rapae granulovirus, complete genome	108592	0.0359142	0.000359142	1	0	-24	6	virus	Baculoviridae	Pieris rapae granulovirus	dsDNA,circular,nonsegmented	Viruses; dsDNA viruses, no RNA stage; Baculoviridae; Betabaculovirus; unclassified Betabaculovirus; Pieris rapae granulovirus
Oenothera biennis	na	no	na	na	P10	NC_001806.2	Human herpesvirus 1 strain 17, complete genome	152222	0.020365	0.00020365	1	0	-14	3	virus	Herpesviridae	Human alphaherpesvirus 1	dsDNA,linear,nonsegmented	Viruses; dsDNA viruses, no RNA stage; Herpesvirales; Herpesviridae; Alphaherpesvirinae; Simplexvirus; Human alphaherpesvirus 1
Oenothera biennis	na	no	na	na	P10	NC_015396.1	Avian gyrovirus 2, complete genome	2383	1.42677	0.0142677	1	0	-21	7	virus	Anelloviridae	Avian gyrovirus 2	ssDNA,circular,nonsegmented	Viruses; ssDNA viruses; Anelloviridae; Gyrovirus; unclassified Gyrovirus; Avian gyrovirus 2
Oenothera biennis	na	no	na	na	P10	NC_008707.1	Strawberry necrotic shock virus RNA 2, complete genome	2876	2.64256	0.0264256	1	0	-45	10	virus	Bromoviridae	Strawberry necrotic shock virus	ssRNA(+),linear,segmented	Viruses; ssRNA viruses; ssRNA positive-strand viruses, no DNA stage; Bromoviridae; Ilarvirus; Strawberry necrotic shock virus
Oenothera biennis	na	no	na	na	P10	NC_001798.2	Human herpesvirus 2 strain HG52, complete genome	154675	0.0252142	0.000245676	1	0	-20	5	virus	Herpesviridae	Human alphaherpesvirus 2	dsDNA,linear,nonsegmented	Viruses; dsDNA viruses, no RNA stage; Herpesvirales; Herpesviridae; Alphaherpesvirinae; Simplexvirus; Human alphaherpesvirus 2
Oenothera biennis	na	no	na	na	P10	NC_008168.1	Choristoneura occidentalis granulovirus, complete genome	104710	0.0649413	0.000649413	1	0	-41	11	virus	Baculoviridae	Choristoneura occidentalis granulovirus	dsDNA,circular,nonsegmented	Viruses; dsDNA viruses, no RNA stage; Baculoviridae; Betabaculovirus; unclassified Betabaculovirus; Choristoneura occidentalis granulovirus
Oenothera biennis	na	no	na	na	P10	NC_009552.2	Geobacillus virus E2, complete genome	40863	0.173751	0.00173751	1	42	0	0	virus	NoFamily	Geobacillus virus E2	Unknown	Viruses; unclassified bacterial viruses; Geobacillus virus E2
Solidago sp.	Tobacco streak virus	yes	genome; helicase and methyltransferase of Tobacco streak virus	conservative, but Tobacco streak virus counted only once in Solidago sp.	P13	NC_003844.1	Tobacco streak virus RNA 1, complete sequence	3491	99.513	350.342	16311	26.9254	-14.8315	3.02072	virus	Bromoviridae	Tobacco streak virus	ssRNA(+),linear,segmented	Viruses; ssRNA viruses; ssRNA positive-strand viruses, no DNA stage; Bromoviridae; Ilarvirus; Ilarvirus subgroup 1; Tobacco streak virus
Solidago sp.	Tobacco streak virus	yes	genome; movement and coat of Tobacco streak virus	conservative, but Tobacco streak virus counted only once in Solidago sp.	P13	NC_003845.1	Tobacco streak virus RNA 3, complete sequence	2205	99.6825	505.116	14837	15.2058	-24.2588	4.93799	virus	Bromoviridae	Tobacco streak virus	ssRNA(+),linear,segmented	Viruses; ssRNA viruses; ssRNA positive-strand viruses, no DNA stage; Bromoviridae; Ilarvirus; Ilarvirus subgroup 1; Tobacco streak virus
Solidago sp.	Tobacco streak virus	yes	genome; RdRp of Tobacco streak virus	conservative, but Tobacco streak virus counted only once in Solidago sp.	P13	NC_003842.1	Tobacco streak virus putative viral polymerase and putative 2b protein genes, complete cds	2926	98.6671	256.934	10010	26.7908	-14.5075	2.97193	virus	Bromoviridae	Tobacco streak virus	ssRNA(+),linear,segmented	Viruses; ssRNA viruses; ssRNA positive-strand viruses, no DNA stage; Bromoviridae; Ilarvirus; Ilarvirus subgroup 1; Tobacco streak virus
Solidago sp.	Tobacco ringspot virus	yes	genome; helicase, vpg, protease, RdRp of Tobacco ringspot virus	conservative, but Tobacco ringspot virus counted only once in Solidago sp.	P13	NC_005097.1	Tobacco ringspot virus RNA 1, complete sequence	7514	91.9484	24.596	2460	19.8175	-19.5098	3.99065	virus	Secoviridae	Tobacco ringspot virus	ssRNA(+),linear,segmented	Viruses; ssRNA viruses; ssRNA positive-strand viruses, no DNA stage; Picornavirales; Secoviridae; Comovirinae; Nepovirus; Tobacco ringspot virus
Solidago sp.	Tomato ringspot virus	yes	genome; helicase, vpg, protease, RdRp of Tomato ringspot virus	conservative, but Tomato ringspot virus counted only once in Solidago sp.	P13	NC_003840.1	Tomato ringspot virus RNA 1, complete sequence	8214	49.5252	21.3404	2339	1.83326	-20.1749	4.10646	virus	Secoviridae	Tomato ringspot virus	ssRNA(+),linear,segmented	Viruses; ssRNA viruses; ssRNA positive-strand viruses, no DNA stage; Picornavirales; Secoviridae; Comovirinae; Nepovirus; Tomato ringspot virus
Solidago sp.	Tomato ringspot virus	yes	genome; movement, coat, coat of Tomato ringspot virus	conservative, but Tomato ringspot virus counted only once in Solidago sp.	P13	NC_003839.2	Tomato ringspot virus RNA 2, complete sequence	7271	39.0318	22.9442	2227	2.05433	-19.5227	3.96722	virus	Secoviridae	Tomato ringspot virus	ssRNA(+),linear,segmented	Viruses; ssRNA viruses; ssRNA positive-strand viruses, no DNA stage; Picornavirales; Secoviridae; Comovirinae; Nepovirus; Tomato ringspot virus
Solidago sp.	Tobacco ringspot virus	yes	genome; movement, coat, coat of Tobacco ringspot virus	conservative, but Tobacco ringspot virus counted only once in Solidago sp.	P13	NC_005096.1	Tobacco ringspot virus RNA 2, complete sequence	3929	95.7241	33.2922	1738	23.9971	-14.5581	2.99827	virus	Secoviridae	Tobacco ringspot virus	ssRNA(+),linear,segmented	Viruses; ssRNA viruses; ssRNA positive-strand viruses, no DNA stage; Picornavirales; Secoviridae; Comovirinae; Nepovirus; Tobacco ringspot virus
Solidago sp.	na	no	na	na	P13	NC_022127.1	Ageratum latent virus isolate 1998 segment RNA 1, complete sequence	3481	10.3706	15.2338	705	2.3844	-33.1773	6.78156	virus	Bromoviridae	Ageratum latent virus	ssRNA(+),linear,segmented	Viruses; ssRNA viruses; ssRNA positive-strand viruses, no DNA stage; Bromoviridae; Ilarvirus; unclassified Ilarvirus; Ageratum latent virus
Solidago sp.	na	no	na	na	P13	NC_013109.1	Primula malacoides virus China/Mar2007 RNA 1, complete genome	2390	10.3766	16.1159	531	0.0169492	-41.661	9.38418	virus	Partitiviridae	Primula malacoides virus China/Mar2007	dsRNA,linear,segmented	Viruses; dsRNA viruses; Partitiviridae; Betapartitivirus; Primula malacoides virus 1; Primula malacoides virus China/Mar2007
Solidago sp.	Blackberry chlorotic ringspot virus	yes	genome; RdRp of Blackberry chlorotic ringspot virus	conservative, but Blackberry chlorotic ringspot virus counted only once in Solidago sp.	P13	NC_011554.1	Blackberry chlorotic ringspot virus RNA2, complete genome	2879	13.1643	5.35464	210	1.3	-32.3714	6.64762	virus	Bromoviridae	Blackberry chlorotic ringspot virus	ssRNA(+),linear,segmented	Viruses; ssRNA viruses; ssRNA positive-strand viruses, no DNA stage; Bromoviridae; Ilarvirus; Blackberry chlorotic ringspot virus
Solidago sp.	Blackberry chlorotic ringspot virus	yes	genome; movement and coat of Blackberry chlorotic ringspot virus	conservative, but Blackberry chlorotic ringspot virus counted only once in Solidago sp.	P13	NC_011555.2	Blackberry chlorotic ringspot virus	2290	71.048	6.74367	209	17.5885	-21.7321	5.10048	virus	Bromoviridae	Blackberry chlorotic ringspot virus	ssRNA(+),linear,segmented	Viruses; ssRNA viruses; ssRNA positive-strand viruses, no DNA stage; Bromoviridae; Ilarvirus; Blackberry chlorotic ringspot virus
Solidago sp.	White clover mosaic virus	yes	genome of White clover mosaic virus	conservative	P13	NC_003820.1	White clover mosaic virus, complete genome	5845	71.5141	2.30197	180	24.3611	-17.3889	3.41667	virus	Alphaflexiviridae	White clover mosaic virus	ssRNA(+),linear,nonsegmented	Viruses; ssRNA viruses; ssRNA positive-strand viruses, no DNA stage; Tymovirales; Alphaflexiviridae; Potexvirus; White clover mosaic virus
Solidago sp.	na	no	na	na	P13	NC_021147.1	Dill cryptic virus 2 isolate IPP_hortorum segment RNA 1, complete sequence	2430	14.856	5.2963	175	0.0171429	-41.7543	9.48	virus	Partitiviridae	Dill cryptic virus 2	dsRNA,linear,segmented	Viruses; dsRNA viruses; Partitiviridae; Betapartitivirus; Dill cryptic virus 2
Solidago sp.	Plantago mottle virus	yes	genome of Plantago mottle virus	conservative	P13	NC_011539.1	Plantago mottle virus, complete genome	6154	61.1635	2.12106	174	16.4655	-22.2299	4.63793	virus	Tymoviridae	Plantago mottle virus	ssRNA(+),linear,nonsegmented	Viruses; ssRNA viruses; ssRNA positive-strand viruses, no DNA stage; Tymovirales; Tymoviridae; Tymovirus; Plantago mottle virus
Solidago sp.	na	no	na	na	P13	NC_022128.1	Ageratum latent virus isolate 1998 segment RNA 2, complete sequence	2872	12.7437	4.22354	162	0.123457	-39.679	8.12346	virus	Bromoviridae	Ageratum latent virus	ssRNA(+),linear,segmented	Viruses; ssRNA viruses; ssRNA positive-strand viruses, no DNA stage; Bromoviridae; Ilarvirus; unclassified Ilarvirus; Ageratum latent virus
Solidago sp.	Fusarium globosum mitovirus 1	yes	genome of Fusarium globosum mitovirus 1	conservative	P13	NC_026621.1	Fusarium globosum mitovirus 1 gene for RNA-dependent RNA polymerase, complete cds	2414	35.7912	4.3749	141	4.48227	-32.0213	6.50355	virus	Narnaviridae	Fusarium globosum mitovirus 1	Unknown	Viruses; ssRNA viruses; ssRNA positive-strand viruses, no DNA stage; Narnaviridae; Mitovirus; unclassified Mitovirus; Fusarium globosum mitovirus 1
Solidago sp.	na	no	na	na	P13	NC_005849.1	Parietaria mottle virus RNA 2, complete genome	2922	14.4764	2.71321	107	0.411215	-39.9533	8.30841	virus	Bromoviridae	Parietaria mottle virus	ssRNA(+),linear,segmented	Viruses; ssRNA viruses; ssRNA positive-strand viruses, no DNA stage; Bromoviridae; Ilarvirus; Ilarvirus subgroup 1; Parietaria mottle virus
Solidago sp.	Alternaria arborescens mitovirus 1	yes	genome of Alternaria arborescens mitovirus 1	conservative	P13	NC_030747.1	Alternaria arborescens mitovirus 1 genomic RNA, complete genome	2506	55.9856	2.69992	90	17.3111	-21.2222	4.36667	virus	Narnaviridae	Alternaria arborescens mitovirus 1	Unknown	Viruses; ssRNA viruses; ssRNA positive-strand viruses, no DNA stage; Narnaviridae; Mitovirus; unclassified Mitovirus; Alternaria arborescens mitovirus 1
Solidago sp.	na	no	na	na	P13	NC_003740.1	Raspberry bushy dwarf virus RNA 2, complete sequence	2231	9.09906	2.73554	81	0	-43.2593	8.93827	virus	Idaeovirus	Raspberry bushy dwarf virus	Unknown	Viruses; ssRNA viruses; ssRNA positive-strand viruses, no DNA stage; Idaeovirus; Raspberry bushy dwarf virus
Solidago sp.	na	no	na	na	P13	NC_008707.1	Strawberry necrotic shock virus RNA 2, complete genome	2876	17.9416	2.0838	80	0.3125	-41.625	8.7625	virus	Bromoviridae	Strawberry necrotic shock virus	ssRNA(+),linear,segmented	Viruses; ssRNA viruses; ssRNA positive-strand viruses, no DNA stage; Bromoviridae; Ilarvirus; Strawberry necrotic shock virus
Solidago sp.	Brome mosaic virus	yes	genome; RdRp of Brome mosaic virus	conservative, but Brome mosaic virus counted only once in Solidago sp.	P13	NC_002027.1	Brome mosaic virus RNA 2, complete sequence	2865	41.9546	1.38918	53	35.1887	-9.09434	1.86792	virus	Bromoviridae	Brome mosaic virus	ssRNA(+),linear,segmented	Viruses; ssRNA viruses; ssRNA positive-strand viruses, no DNA stage; Bromoviridae; Bromovirus; Brome mosaic virus
Solidago sp.	Brome mosaic virus	yes	genome; helicase and methyltransferase of Brome mosaic virus	conservative, but Brome mosaic virus counted only once in Solidago sp.	P13	NC_002026.1	Brome mosaic virus RNA 1, complete sequence	3234	39.7959	1.16327	50	35.82	-8.64	1.6	virus	Bromoviridae	Brome mosaic virus	ssRNA(+),linear,segmented	Viruses; ssRNA viruses; ssRNA positive-strand viruses, no DNA stage; Bromoviridae; Bromovirus; Brome mosaic virus
Solidago sp.	Blackberry chlorotic ringspot virus	yes	genome; helicase and methyltransferase of Blackberry chlorotic ringspot virus	conservative, but Blackberry chlorotic ringspot virus counted only once in Solidago sp.	P13	NC_011553.1	Blackberry chlorotic ringspot virus RNA1, complete genome	3478	37.0328	0.992237	47	10.0213	-27.5319	6.51064	virus	Bromoviridae	Blackberry chlorotic ringspot virus	ssRNA(+),linear,segmented	Viruses; ssRNA viruses; ssRNA positive-strand viruses, no DNA stage; Bromoviridae; Ilarvirus; Blackberry chlorotic ringspot virus
Solidago sp.	na	no	na	na	P13	NC_027929.1	Privet ringsport virus isolate Win-01 segment RNA2, complete sequence	2863	9.2211	1.18547	46	1.47826	-37.413	7.65217	virus	Bromoviridae	Privet ringsport virus	ssRNA(+),linear,segmented	Viruses; ssRNA viruses; ssRNA positive-strand viruses, no DNA stage; Bromoviridae; Ilarvirus; unclassified Ilarvirus; Privet ringsport virus
Solidago sp.	na	no	na	na	P13	NC_001753.1	Clover yellow mosaic virus, complete genome	7015	18.1183	0.484533	45	18.1556	-21.4222	4.26667	virus	Alphaflexiviridae	Clover yellow mosaic virus	ssRNA(+),linear,nonsegmented	Viruses; ssRNA viruses; ssRNA positive-strand viruses, no DNA stage; Tymovirales; Alphaflexiviridae; Potexvirus; Clover yellow mosaic virus
Solidago sp.	na	no	na	na	P13	NC_021096.1	Red clover cryptic virus 2 isolate IPP_Nemaro segment RNA 1, complete sequence	2430	9.30041	1.19794	39	1.76923	-35.8718	7.82051	virus	Partitiviridae	Red clover cryptic virus 2	dsRNA,linear,segmented	Viruses; dsRNA viruses; Partitiviridae; Betapartitivirus; Red clover cryptic virus 2
Solidago sp.	White clover cryptic virus 1	yes	segment; RdRp of White clover cryptic virus 1	conservative	P13	NC_006275.1	White clover cryptic virus 1 RNA1, complete genome	1955	54.9361	1.14936	30	40.9667	-4.36667	0.833333	virus	Partitiviridae	White clover cryptic virus 1	dsRNA,linear,segmented	Viruses; dsRNA viruses; Partitiviridae; Alphapartitivirus; White clover cryptic virus 1
Solidago sp.	na	no	na	na	P13	NC_008708.2	Strawberry necrotic shock virus RNA 1, complete genome	3429	9.21551	0.589676	27	0.185185	-40.1852	8.66667	virus	Bromoviridae	Strawberry necrotic shock virus	ssRNA(+),linear,segmented	Viruses; ssRNA viruses; ssRNA positive-strand viruses, no DNA stage; Bromoviridae; Ilarvirus; Strawberry necrotic shock virus
Solidago sp.	na	no	na	na	P13	NC_022798.1	Potato black ringspot virus isolate PRI-Ec segment RNA 1, complete sequence	7598	2.97447	0.243748	25	1.84	-33.12	6.8	virus	Secoviridae	Potato black ringspot virus	ssRNA(+),linear,segmented	Viruses; ssRNA viruses; ssRNA positive-strand viruses, no DNA stage; Picornavirales; Secoviridae; Comovirinae; Nepovirus; Potato black ringspot virus
Solidago sp.	White clover cryptic virus 2	yes	genome; RdRp of White clover cryptic virus 2	conservative, but White clover cryptic virus 2 counted only once in Solidago sp.	P13	NC_021094.1	White clover cryptic virus 2 isolate IPP_Lirepa segment RNA 1, complete sequence	2435	25.2977	0.744969	24	21.3333	-15.7917	3.20833	virus	Partitiviridae	White clover cryptic virus 2	dsRNA,linear,segmented	Viruses; dsRNA viruses; Partitiviridae; Betapartitivirus; White clover cryptic virus 2
Solidago sp.	na	no	na	na	P13	NC_005848.1	Parietaria mottle virus RNA 1, complete genome	3518	7.50426	0.477544	23	0	-40.1739	8.47826	virus	Bromoviridae	Parietaria mottle virus	ssRNA(+),linear,segmented	Viruses; ssRNA viruses; ssRNA positive-strand viruses, no DNA stage; Bromoviridae; Ilarvirus; Ilarvirus subgroup 1; Parietaria mottle virus
Solidago sp.	na	no	na	na	P13	NC_003710.1	Discula destructiva virus 2 segment 1, complete genome	1781	14.9354	0.795059	19	0.105263	-39.6842	8.21053	virus	Partitiviridae	Discula destructiva virus 2	dsRNA,linear,segmented	Viruses; dsRNA viruses; Partitiviridae; Gammapartitivirus; Discula destructiva virus 2
Solidago sp.	na	no	na	na	P13	NC_022129.1	Ageratum latent virus isolate 1998 segment RNA 3, complete sequence	2224	4.04676	0.621403	19	2.52632	-38.8947	8.05263	virus	Bromoviridae	Ageratum latent virus	ssRNA(+),linear,segmented	Viruses; ssRNA viruses; ssRNA positive-strand viruses, no DNA stage; Bromoviridae; Ilarvirus; unclassified Ilarvirus; Ageratum latent virus
Solidago sp.	White clover cryptic virus 2	yes	genome; capsid of White clover cryptic virus 2	conservative, but White clover cryptic virus 2 counted only once in Solidago sp.	P13	NC_021095.1	White clover cryptic virus 2 isolate IPP_Lirepa segment RNA 2, complete sequence	2348	27.7683	0.572828	18	30.3889	-13.5556	2.88889	virus	Partitiviridae	White clover cryptic virus 2	dsRNA,linear,segmented	Viruses; dsRNA viruses; Partitiviridae; Betapartitivirus; White clover cryptic virus 2
Solidago sp.	na	no	na	na	P13	NC_002792.2	Ribgrass mosaic virus, complete genome	6311	8.33465	0.216289	18	6.55556	-29.2778	5.94444	virus	Virgaviridae	Ribgrass mosaic virus	ssRNA(+),linear,nonsegmented	Viruses; ssRNA viruses; ssRNA positive-strand viruses, no DNA stage; Virgaviridae; Tobamovirus; Ribgrass mosaic virus
Solidago sp.	Hubei narna-like virus 25	yes	genome of Hubei narna-like virus 25	conservative	P13	NC_032727.1	Hubei narna-like virus 25 strain SCM51430 RNA-dependent RNA polymerase gene, complete cds	2375	27.4947	0.541895	17	6.41176	-32.0588	6.64706	virus	NoFamily	Hubei narna-like virus 25	Unknown	Viruses; unclassified RNA viruses; unclassified RNA viruses ShiM-2016; Hubei narna-like virus 25
Solidago sp.	na	no	na	na	P13	NC_010346.1	Rose cryptic virus 1 RNA 1, complete sequence	1749	5.03145	0.614065	15	3.4	-32.3333	6.53333	virus	Partitiviridae	Rose cryptic virus 1	dsRNA,linear,segmented	Viruses; dsRNA viruses; Partitiviridae; unclassified Partitiviridae; Rose cryptic virus 1
Solidago sp.	na	no	na	na	P13	NC_001873.1	Turnip vein-clearing virus, complete genome	6311	6.03708	0.156235	13	14.1538	-23.6154	4.92308	virus	Virgaviridae	Turnip vein-clearing virus	ssRNA(+),linear,nonsegmented	Viruses; ssRNA viruses; ssRNA positive-strand viruses, no DNA stage; Virgaviridae; Tobamovirus; Turnip vein-clearing virus
Solidago sp.	na	no	na	na	P13	NC_002797.1	Discula destructiva virus 1 segment 1, complete genome	1787	15.8926	0.503078	12	0.5	-38.5833	8.08333	virus	Partitiviridae	Discula destructiva virus 1	dsRNA,linear,segmented	Viruses; dsRNA viruses; Partitiviridae; Gammapartitivirus; Discula destructiva virus 1
Solidago sp.	Brome mosaic virus	yes	genome; movement and coat of Brome mosaic virus	conservative, but Brome mosaic virus counted only once in Solidago sp.	P13	NC_002028.2	Brome mosaic virus RNA 3, complete sequence	2111	19.0431	0.354808	10	23.1	-9.8	1.8	virus	Bromoviridae	Brome mosaic virus	ssRNA(+),linear,segmented	Viruses; ssRNA viruses; ssRNA positive-strand viruses, no DNA stage; Bromoviridae; Bromovirus; Brome mosaic virus
Solidago sp.	na	no	na	na	P13	NC_029052.1	Goose dicistrovirus isolate UW1, complete genome	9130	4.9069	0.0736035	9	19.5556	-23.1111	4.88889	virus	Dicistroviridae	Goose dicistrovirus	ssRNA(+),linear,nonsegmented	Viruses; ssRNA viruses; ssRNA positive-strand viruses, no DNA stage; Picornavirales; Dicistroviridae; unclassified Dicistroviridae; Goose dicistrovirus
Solidago sp.	na	no	na	na	P13	NC_033742.1	Thrips-associated genomovirus 3 isolate thrp_197938, complete genome	2196	10.7923	0.274135	8	1.5	-31.5	6.375	virus	Genomoviridae	Thrips-associated genomovirus 3	Unknown	Viruses; ssDNA viruses; Genomoviridae; unclassified Genomoviridae; Thrips-associated genomovirus 3
Solidago sp.	na	no	na	na	P13	NC_006937.2	Fusarium graminearum dsRNA mycovirus-1, complete genome	6621	2.26552	0.0906208	8	32	-12.5	2.625	virus	NoFamily	Fusarium graminearum dsRNA mycovirus-1	Unknown	Viruses; dsRNA viruses; unclassified dsRNA viruses; Fusarium graminearum dsRNA mycovirus-1
Solidago sp.	na	no	na	na	P13	NC_010349.1	Botryotinia fuckeliana partitivirus 1, complete segment 1, genomic RNA	1793	12.6603	0.292248	7	2.28571	-37.1429	7.42857	virus	Partitiviridae	Botryotinia fuckeliana partitivirus 1	dsRNA,linear,segmented	Viruses; dsRNA viruses; Partitiviridae; unclassified Partitiviridae; Botryotinia fuckeliana partitivirus 1
Solidago sp.	na	no	na	na	P13	NC_002040.1	Peanut stunt virus RNA 3, complete sequence	2188	11.3803	0.204753	6	25	-10.3333	2.33333	virus	Bromoviridae	Peanut stunt virus	ssRNA(+),linear,segmented	Viruses; ssRNA viruses; ssRNA positive-strand viruses, no DNA stage; Bromoviridae; Cucumovirus; Peanut stunt virus
Solidago sp.	na	no	na	na	P13	NC_033226.1	Hubei picorna-like virus 51 strain QTM27291 hypothetical protein 1 and hypothetical protein 2 genes, complete cds	8905	1.24649	0.0512072	6	32	-12.3333	2.5	virus	NoFamily	Hubei picorna-like virus 51	Unknown	Viruses; unclassified RNA viruses; unclassified RNA viruses ShiM-2016; Hubei picorna-like virus 51
Solidago sp.	na	no	na	na	P13	NC_030866.1	Fusarium poae narnavirus 2 genomic RNA, complete genome	2054	7.40019	0.182084	5	0	-40.2	8	virus	Narnaviridae	Fusarium poae narnavirus 2	Unknown	Viruses; ssRNA viruses; ssRNA positive-strand viruses, no DNA stage; Narnaviridae; Narnavirus; unclassified Narnavirus; Fusarium poae narnavirus 2
Solidago sp.	na	no	na	na	P13	NC_028499.1	Penicillium aurantiogriseum partitivirus 1 RNA 1, complete sequence	1762	8.56981	0.213961	5	1.8	-31.4	6.4	virus	Partitiviridae	Penicillium aurantiogriseum partitivirus 1	dsRNA,linear,segmented	Viruses; dsRNA viruses; Partitiviridae; unclassified Partitiviridae; Penicillium aurantiogriseum partitivirus 1
Solidago sp.	na	no	na	na	P13	NC_026622.1	Fusarium coeruleum mitovirus 1 gene for RNA-dependent RNA polymerase, complete cds	2423	6.4383	0.149402	5	0	-39.6	8.2	virus	Narnaviridae	Fusarium coeruleum mitovirus 1	Unknown	Viruses; ssRNA viruses; ssRNA positive-strand viruses, no DNA stage; Narnaviridae; Mitovirus; unclassified Mitovirus; Fusarium coeruleum mitovirus 1
Solidago sp.	na	no	na	na	P13	NC_022799.1	Potato black ringspot virus isolate PRI-Ec segment RNA 2, complete sequence	3876	2.37358	0.0784314	4	0	-34.5	7.5	virus	Secoviridae	Potato black ringspot virus	ssRNA(+),linear,segmented	Viruses; ssRNA viruses; ssRNA positive-strand viruses, no DNA stage; Picornavirales; Secoviridae; Comovirinae; Nepovirus; Potato black ringspot virus
Solidago sp.	na	no	na	na	P13	NC_024014.1	Arhar cryptic virus-I segment RNA-1, strain Hyderabad	1714	3.15053	0.112602	4	0.75	-25	5.5	virus	NoFamily	Arhar cryptic virus-I	Unknown	Viruses; unclassified viruses; Arhar cryptic virus-I
Solidago sp.	na	no	na	na	P13	NC_027928.1	Privet ringsport virus isolate Win-01 segment RNA1, complete sequence	3415	4.39239	0.0881406	4	0	-35.5	7.5	virus	Bromoviridae	Privet ringsport virus	ssRNA(+),linear,segmented	Viruses; ssRNA viruses; ssRNA positive-strand viruses, no DNA stage; Bromoviridae; Ilarvirus; unclassified Ilarvirus; Privet ringsport virus
Solidago sp.	na	no	na	na	P13	NC_006276.1	White clover cryptic virus 1 RNA2, complete genome	1708	6.14754	0.177986	4	18.75	-18.75	4.25	virus	Partitiviridae	White clover cryptic virus 1	dsRNA,linear,segmented	Viruses; dsRNA viruses; Partitiviridae; Alphapartitivirus; White clover cryptic virus 1
Solidago sp.	na	no	na	na	P13	NC_023872.1	Dragonfly-associated circular virus 1 isolate FL1-2X-2010, complete genome	2225	3.41573	0.102472	3	0	-40	8	virus	Genomoviridae	Dragonfly associated gemykibivirus 1	Unknown	Viruses; ssDNA viruses; Genomoviridae; Gemykibivirus; Dragonfly associated gemykibivirus 1
Solidago sp.	na	no	na	na	P13	NC_032233.1	Hubei sobemo-like virus 49 strain QTM12655 hypothetical protein 1 and hypothetical protein 2 genes, complete cds	2767	3.39718	0.0657752	3	4.66667	-23	4.66667	virus	NoFamily	Hubei sobemo-like virus 49	Unknown	Viruses; unclassified RNA viruses; unclassified RNA viruses ShiM-2016; Hubei sobemo-like virus 49
Solidago sp.	na	no	na	na	P13	NC_035139.1	Bemisia-associated genomovirus NfO, complete genome	2231	4.79606	0.101748	3	7.66667	-30.6667	6.66667	virus	Genomoviridae	Bemisia-associated genomovirus NfO	Unknown	Viruses; ssDNA viruses; Genomoviridae; unclassified Genomoviridae; Bemisia-associated genomovirus NfO
Solidago sp.	na	no	na	na	P13	NC_004422.1	Youcai mosaic virus, complete genome	6303	1.18991	0.0356973	3	3	-28	5	virus	Virgaviridae	Youcai mosaic virus	ssRNA(+),linear,nonsegmented	Viruses; ssRNA viruses; ssRNA positive-strand viruses, no DNA stage; Virgaviridae; Tobamovirus; Youcai mosaic virus
Solidago sp.	na	no	na	na	P13	NC_003355.1	Wasabi mottle virus, complete genome	6298	2.41346	0.0360432	3	2	-24.3333	5	virus	Virgaviridae	Wasabi mottle virus	ssRNA(+),linear,nonsegmented	Viruses; ssRNA viruses; ssRNA positive-strand viruses, no DNA stage; Virgaviridae; Tobamovirus; Wasabi mottle virus
Solidago sp.	na	no	na	na	P13	NC_028649.1	Actinidia virus X strain RV-3124 RNA-dependent RNA polymerase, triple gene block protein 1, triple gene block protein 2, triple gene block protein 3, coat protein, and putative 10 kDa protein genes, complete cds	6888	1.10337	0.0220674	2	23	-20	4	virus	Alphaflexiviridae	Actinidia virus X	ssRNA(+),linear,nonsegmented	Viruses; ssRNA viruses; ssRNA positive-strand viruses, no DNA stage; Tymovirales; Alphaflexiviridae; Potexvirus; unclassified Potexvirus; Actinidia virus X
Solidago sp.	na	no	na	na	P13	NC_027822.1	Verticillium dahliae partitivirus 1 isolate Vd-253 segment RNA1, complete sequence	1767	8.48896	0.0848896	2	0	-40	8	virus	Partitiviridae	Verticillium dahliae partitivirus 1	dsRNA,linear,segmented	Viruses; dsRNA viruses; Partitiviridae; unclassified Partitiviridae; Verticillium dahliae partitivirus 1
Solidago sp.	na	no	na	na	P13	NC_033492.1	Petunia chlorotic mottle virus segment RNA 1, complete sequence	7615	0.984898	0.0195666	2	0	-40	7.5	virus	Secoviridae	Petunia chlorotic mottle virus	ssRNA(+),linear,segmented	Viruses; ssRNA viruses; ssRNA positive-strand viruses, no DNA stage; Picornavirales; Secoviridae; Comovirinae; Nepovirus; unclassified Nepovirus; Petunia chlorotic mottle virus
Solidago sp.	na	no	na	na	P13	NC_011556.1	Beet cryptic virus 1 RNA 1, complete genome	2008	3.78486	0.0756972	2	0	-43	9	virus	Partitiviridae	Beet cryptic virus 1	dsRNA,linear,segmented	Viruses; dsRNA viruses; Partitiviridae; Alphapartitivirus; Beet cryptic virus 1
Solidago sp.	na	no	na	na	P13	NC_015781.2	Bell pepper endornavirus, complete genome	14728	0.407387	0.00774036	2	5.5	-20.5	3.5	virus	Endornaviridae	Bell pepper alphaendornavirus	Unknown	Viruses; dsRNA viruses; Endornaviridae; Alphaendornavirus; Bell pepper alphaendornavirus
Solidago sp.	na	no	na	na	P13	NC_025219.1	Cripavirus NB-1/2011/HUN, complete genome	9136	0.711471	0.0142294	2	40	-10	2	virus	Dicistroviridae	Cripavirus NB-1/2011/HUN	ssRNA(+),linear,nonsegmented	Viruses; ssRNA viruses; ssRNA positive-strand viruses, no DNA stage; Picornavirales; Dicistroviridae; Cripavirus; unclassified Cripavirus; Cripavirus NB-1/2011/HUN
Solidago sp.	na	no	na	na	P13	NC_032905.1	Hubei arthropod virus 3 strain GCM7473 hypothetical protein gene, complete cds	9828	1.53643	0.0153643	2	31.5	-14.5	3.5	virus	NoFamily	Hubei arthropod virus 3	Unknown	Viruses; unclassified RNA viruses; unclassified RNA viruses ShiM-2016; Hubei arthropod virus 3
Solidago sp.	na	no	na	na	P13	NC_034514.1	Bipolaris maydis partitivirus 1 strain JZ04 segment RNA1, complete sequence	1930	3.98964	0.0766839	2	31.5	-15	3	virus	Partitiviridae	Bipolaris maydis partitivirus 1	dsRNA,linear,segmented	Viruses; dsRNA viruses; Partitiviridae; unclassified Partitiviridae; Bipolaris maydis partitivirus 1
Solidago sp.	na	no	na	na	P13	NC_009519.1	Fragaria chiloensis cryptic virus RNA 1, complete genome	1734	4.38293	0.0876586	2	0	-40	8	virus	Partitiviridae	Fragaria chiloensis cryptic virus	dsRNA,linear,segmented	Viruses; dsRNA viruses; Partitiviridae; unclassified Partitiviridae; Fragaria chiloensis cryptic virus
Solidago sp.	na	no	na	na	P13	NC_012210.1	Red clover vein mosaic virus, complete genome	8604	1.20874	0.0176662	2	3	-30	6	virus	Betaflexiviridae	Red clover vein mosaic virus	ssRNA(+),linear,nonsegmented	Viruses; ssRNA viruses; ssRNA positive-strand viruses, no DNA stage; Tymovirales; Betaflexiviridae; Quinvirinae; Carlavirus; Red clover vein mosaic virus
Solidago sp.	na	no	na	na	P13	NC_004830.2	Deformed wing virus, complete genome	10140	1.07495	0.0148915	2	41	-5	1	virus	Iflaviridae	Deformed wing virus	ssRNA(+),linear,nonsegmented	Viruses; ssRNA viruses; ssRNA positive-strand viruses, no DNA stage; Picornavirales; Iflaviridae; Iflavirus; Deformed wing virus
Solidago sp.	na	no	na	na	P13	NC_002229.3	Gallid herpesvirus 2, complete genome	177874	0.0168659	0.000168659	1	0	-16	5	virus	Herpesviridae	Gallid alphaherpesvirus 2	dsDNA,linear,nonsegmented	Viruses; dsDNA viruses, no RNA stage; Herpesvirales; Herpesviridae; Alphaherpesvirinae; Mardivirus; Gallid alphaherpesvirus 2
Solidago sp.	na	no	na	na	P13	NC_029637.1	Lake Sarah-associated circular virus-23 isolate LSaCV-23-LSMU-2013, complete sequence	1775	1.69014	0.0169014	1	0	-15	5	virus	NoFamily	Lake Sarah-associated circular virus-23	Unknown	Viruses; unclassified viruses; Lake Sarah-associated circular virus-23
Solidago sp.	na	no	na	na	P13	NC_026440.1	Pandoravirus inopinatum isolate KlaHel, complete genome	2243109	0.00124827	1.24827e-05	1	0	-17	4	virus	Pandoravirus	Pandoravirus inopinatum	Unknown	Viruses; dsDNA viruses, no RNA stage; unclassified dsDNA viruses; Pandoravirus; Pandoravirus inopinatum
Solidago sp.	na	no	na	na	P13	NC_012585.1	Thielaviopsis basicola mitovirus, complete genome	2896	2.58978	0.0258978	1	0	-45	9	virus	Narnaviridae	Thielaviopsis basicola mitovirus	Unknown	Viruses; ssRNA viruses; ssRNA positive-strand viruses, no DNA stage; Narnaviridae; Mitovirus; unclassified Mitovirus; Thielaviopsis basicola mitovirus
Solidago sp.	na	no	na	na	P13	NC_023677.1	Chimpanzee alpha-1 herpesvirus strain 105640, complete genome	153158	0.0280756	0.000280756	1	0	-23	6	virus	Herpesviridae	Chimpanzee herpesvirus strain 105640	dsDNA,linear,nonsegmented	Viruses; dsDNA viruses, no RNA stage; Herpesvirales; Herpesviridae; Alphaherpesvirinae; Simplexvirus; Panine alphaherpesvirus 3; Chimpanzee herpesvirus strain 105640
Solidago sp.	na	no	na	na	P13	NC_023870.1	Dragonfly-associated circular virus 3 isolate TO-DFS3B2-2010, complete genome	2208	3.35145	0.0335145	1	3	-31	6	virus	Genomoviridae	Dragonfly-associated circular virus 3	Unknown	Viruses; ssDNA viruses; Genomoviridae; Gemyduguivirus; Dragonfly associated gemyduguivirus 1; Dragonfly-associated circular virus 3
Vernonia gigantea	na	no	na	na	P16	NC_033492.1	Petunia chlorotic mottle virus segment RNA 1, complete sequence	7615	2.46881	77.7644	183585	0.0620748	-39.5002	7.59123	virus	Secoviridae	Petunia chlorotic mottle virus	ssRNA(+),linear,segmented	Viruses; ssRNA viruses; ssRNA positive-strand viruses, no DNA stage; Picornavirales; Secoviridae; Comovirinae; Nepovirus; unclassified Nepovirus; Petunia chlorotic mottle virus
Vernonia gigantea	Deformed wing virus	yes	genome of Deformed wing virus	conservative	P16	NC_004830.2	Deformed wing virus, complete genome	10140	99.5266	12.6403	1711	36.3524	-7.04208	1.77732	virus	Iflaviridae	Deformed wing virus	ssRNA(+),linear,nonsegmented	Viruses; ssRNA viruses; ssRNA positive-strand viruses, no DNA stage; Picornavirales; Iflaviridae; Iflavirus; Deformed wing virus
Vernonia gigantea	Tobacco ringspot virus	yes	genome; helicase, vpg, protease, RdRp of Tobacco ringspot virus	conservative, but Tobacco ringspot virus counted only once in Vernonia gigantea	P16	NC_005097.1	Tobacco ringspot virus RNA 1, complete sequence	7514	77.8147	5.15864	524	13.9141	-22.6317	4.97137	virus	Secoviridae	Tobacco ringspot virus	ssRNA(+),linear,segmented	Viruses; ssRNA viruses; ssRNA positive-strand viruses, no DNA stage; Picornavirales; Secoviridae; Comovirinae; Nepovirus; Tobacco ringspot virus
Vernonia gigantea	Tobacco ringspot virus	yes	genome; movement, coat, coat of Tobacco ringspot virus	conservative, but Tobacco ringspot virus counted only once in Vernonia gigantea	P16	NC_005096.1	Tobacco ringspot virus RNA 2, complete sequence	3929	79.8167	8.86918	469	22.7249	-16.3603	3.6951	virus	Secoviridae	Tobacco ringspot virus	ssRNA(+),linear,segmented	Viruses; ssRNA viruses; ssRNA positive-strand viruses, no DNA stage; Picornavirales; Secoviridae; Comovirinae; Nepovirus; Tobacco ringspot virus
Vernonia gigantea	Tomato ringspot virus	yes	genome; helicae, vpg, protease, RdRp of Tomato ringspot virus	conservative, but Tomato ringspot virus counted only once in Vernonia gigantea	P16	NC_003840.1	Tomato ringspot virus RNA 1, complete sequence	8214	35.8778	3.16314	347	2.06052	-20.4524	4.21902	virus	Secoviridae	Tomato ringspot virus	ssRNA(+),linear,segmented	Viruses; ssRNA viruses; ssRNA positive-strand viruses, no DNA stage; Picornavirales; Secoviridae; Comovirinae; Nepovirus; Tomato ringspot virus
Vernonia gigantea	Tomato ringspot virus	yes	genome; movement, coat, coat of Tomato ringspot virus	conservative, but Tomato ringspot virus counted only once in Vernonia gigantea	P16	NC_003839.2	Tomato ringspot virus RNA 2, complete sequence	7271	26.5301	2.73181	265	3.11698	-19.2	3.91698	virus	Secoviridae	Tomato ringspot virus	ssRNA(+),linear,segmented	Viruses; ssRNA viruses; ssRNA positive-strand viruses, no DNA stage; Picornavirales; Secoviridae; Comovirinae; Nepovirus; Tomato ringspot virus
Vernonia gigantea	na	no	na	na	P16	NC_033493.1	Petunia chlorotic mottle virus segment RNA 2, complete sequence	3789	2.82396	2.48641	129	0.0310078	-39.5426	8.24806	virus	Secoviridae	Petunia chlorotic mottle virus	ssRNA(+),linear,segmented	Viruses; ssRNA viruses; ssRNA positive-strand viruses, no DNA stage; Picornavirales; Secoviridae; Comovirinae; Nepovirus; unclassified Nepovirus; Petunia chlorotic mottle virus
Vernonia gigantea	Blackberry chlorotic ringspot virus	yes	segment; movement and coat of Blackberry chlorotic ringspot virus	conservative, but Blackberry chlorotic ringspot virus counted only once in Vernonia gigantea	P16	NC_011555.2	Blackberry chlorotic ringspot virus	2290	57.3799	3.36114	104	15.2981	-23.7885	5.67308	virus	Bromoviridae	Blackberry chlorotic ringspot virus	ssRNA(+),linear,segmented	Viruses; ssRNA viruses; ssRNA positive-strand viruses, no DNA stage; Bromoviridae; Ilarvirus; Blackberry chlorotic ringspot virus
Vernonia gigantea	Blackberry chlorotic ringspot virus	yes	segment; helicase and methyltransferase of Blackberry chlorotic ringspot virus	conservative, but Blackberry chlorotic ringspot virus counted only once in Vernonia gigantea	P16	NC_011553.1	Blackberry chlorotic ringspot virus RNA1, complete genome	3478	26.567	1.00633	47	4.12766	-33.6596	7.19149	virus	Bromoviridae	Blackberry chlorotic ringspot virus	ssRNA(+),linear,segmented	Viruses; ssRNA viruses; ssRNA positive-strand viruses, no DNA stage; Bromoviridae; Ilarvirus; Blackberry chlorotic ringspot virus
Vernonia gigantea	na	no	na	na	P16	NC_008707.1	Strawberry necrotic shock virus RNA 2, complete genome	2876	16.4465	1.02121	39	0	-41.7179	8.76923	virus	Bromoviridae	Strawberry necrotic shock virus	ssRNA(+),linear,segmented	Viruses; ssRNA viruses; ssRNA positive-strand viruses, no DNA stage; Bromoviridae; Ilarvirus; Strawberry necrotic shock virus
Vernonia gigantea	na	no	na	na	P16	NC_005849.1	Parietaria mottle virus RNA 2, complete genome	2922	4.68857	0.770363	30	0.4	-36.7	7.56667	virus	Bromoviridae	Parietaria mottle virus	ssRNA(+),linear,segmented	Viruses; ssRNA viruses; ssRNA positive-strand viruses, no DNA stage; Bromoviridae; Ilarvirus; Ilarvirus subgroup 1; Parietaria mottle virus
Vernonia gigantea	Tobacco streak virus	yes	genome; RdRp of Tobacco streak virus	conservative, but Tobacco streak virus counted only once in Vernonia gigantea	P16	NC_003842.1	Tobacco streak virus putative viral polymerase and putative 2b protein genes, complete cds	2926	51.162	0.71121	28	36.9643	-7.35714	1.82143	virus	Bromoviridae	Tobacco streak virus	ssRNA(+),linear,segmented	Viruses; ssRNA viruses; ssRNA positive-strand viruses, no DNA stage; Bromoviridae; Ilarvirus; Ilarvirus subgroup 1; Tobacco streak virus
Vernonia gigantea	Tobacco streak virus	yes	genome; movement and coat of Tobacco streak virus	conservative, but Tobacco streak virus counted only once in Vernonia gigantea	P16	NC_003845.1	Tobacco streak virus RNA 3, complete sequence	2205	44.9887	0.840363	25	13.52	-25.12	5.64	virus	Bromoviridae	Tobacco streak virus	ssRNA(+),linear,segmented	Viruses; ssRNA viruses; ssRNA positive-strand viruses, no DNA stage; Bromoviridae; Ilarvirus; Ilarvirus subgroup 1; Tobacco streak virus
Vernonia gigantea	na	no	na	na	P16	NC_005848.1	Parietaria mottle virus RNA 1, complete genome	3518	2.84252	0.504548	24	0.125	-41.4583	8.54167	virus	Bromoviridae	Parietaria mottle virus	ssRNA(+),linear,segmented	Viruses; ssRNA viruses; ssRNA positive-strand viruses, no DNA stage; Bromoviridae; Ilarvirus; Ilarvirus subgroup 1; Parietaria mottle virus
Vernonia gigantea	Tobacco streak virus	yes	genome; helicase and methyltransferase of Tobacco streak virus	conservative, but Tobacco streak virus counted only once in Vernonia gigantea	P16	NC_003844.1	Tobacco streak virus RNA 1, complete sequence	3491	16.4136	0.492123	23	11.6522	-30.6522	6.26087	virus	Bromoviridae	Tobacco streak virus	ssRNA(+),linear,segmented	Viruses; ssRNA viruses; ssRNA positive-strand viruses, no DNA stage; Bromoviridae; Ilarvirus; Ilarvirus subgroup 1; Tobacco streak virus
Vernonia gigantea	Alternaria arborescens mitovirus 1	yes	genome of Alternaria arborescens mitovirus 1	conservative	P16	NC_030747.1	Alternaria arborescens mitovirus 1 genomic RNA, complete genome	2506	22.0271	0.564246	19	12.6842	-24.6842	5.10526	virus	Narnaviridae	Alternaria arborescens mitovirus 1	Unknown	Viruses; ssRNA viruses; ssRNA positive-strand viruses, no DNA stage; Narnaviridae; Mitovirus; unclassified Mitovirus; Alternaria arborescens mitovirus 1
Vernonia gigantea	Peanut stunt virus	yes	segment; movement and coat of Peanut stunt virus	conservative	P16	NC_002040.1	Peanut stunt virus RNA 3, complete sequence	2188	31.3071	0.6234	18	18.8889	-18.7778	3.66667	virus	Bromoviridae	Peanut stunt virus	ssRNA(+),linear,segmented	Viruses; ssRNA viruses; ssRNA positive-strand viruses, no DNA stage; Bromoviridae; Cucumovirus; Peanut stunt virus
Vernonia gigantea	na	no	na	na	P16	NC_022798.1	Potato black ringspot virus isolate PRI-Ec segment RNA 1, complete sequence	7598	2.54014	0.126612	13	0.307692	-33.8462	7.07692	virus	Secoviridae	Potato black ringspot virus	ssRNA(+),linear,segmented	Viruses; ssRNA viruses; ssRNA positive-strand viruses, no DNA stage; Picornavirales; Secoviridae; Comovirinae; Nepovirus; Potato black ringspot virus
Vernonia gigantea	na	no	na	na	P16	NC_008708.2	Strawberry necrotic shock virus RNA 1, complete genome	3429	4.69525	0.192184	9	0.666667	-35.5556	7.66667	virus	Bromoviridae	Strawberry necrotic shock virus	ssRNA(+),linear,segmented	Viruses; ssRNA viruses; ssRNA positive-strand viruses, no DNA stage; Bromoviridae; Ilarvirus; Strawberry necrotic shock virus
Vernonia gigantea	na	no	na	na	P16	NC_002039.1	Peanut stunt virus RNA 2, complete sequence	2947	7.66882	0.127248	5	33.4	-7.2	1.2	virus	Bromoviridae	Peanut stunt virus	ssRNA(+),linear,segmented	Viruses; ssRNA viruses; ssRNA positive-strand viruses, no DNA stage; Bromoviridae; Cucumovirus; Peanut stunt virus
Vernonia gigantea	na	no	na	na	P16	NC_002027.1	Brome mosaic virus RNA 2, complete sequence	2865	7.19023	0.131937	5	26.8	-16.2	3.2	virus	Bromoviridae	Brome mosaic virus	ssRNA(+),linear,segmented	Viruses; ssRNA viruses; ssRNA positive-strand viruses, no DNA stage; Bromoviridae; Bromovirus; Brome mosaic virus
Vernonia gigantea	na	no	na	na	P16	NC_002026.1	Brome mosaic virus RNA 1, complete sequence	3234	6.55535	0.0841064	4	42	-2.5	0.5	virus	Bromoviridae	Brome mosaic virus	ssRNA(+),linear,segmented	Viruses; ssRNA viruses; ssRNA positive-strand viruses, no DNA stage; Bromoviridae; Bromovirus; Brome mosaic virus
Vernonia gigantea	na	no	na	na	P16	NC_026621.1	Fusarium globosum mitovirus 1 gene for RNA-dependent RNA polymerase, complete cds	2414	9.40348	0.125104	4	2	-32	6.5	virus	Narnaviridae	Fusarium globosum mitovirus 1	Unknown	Viruses; ssRNA viruses; ssRNA positive-strand viruses, no DNA stage; Narnaviridae; Mitovirus; unclassified Mitovirus; Fusarium globosum mitovirus 1
Vernonia gigantea	na	no	na	na	P16	NC_003820.1	White clover mosaic virus, complete genome	5845	3.33618	0.0513259	4	23.75	-15.75	3	virus	Alphaflexiviridae	White clover mosaic virus	ssRNA(+),linear,nonsegmented	Viruses; ssRNA viruses; ssRNA positive-strand viruses, no DNA stage; Tymovirales; Alphaflexiviridae; Potexvirus; White clover mosaic virus
Vernonia gigantea	na	no	na	na	P16	NC_001873.1	Turnip vein-clearing virus, complete genome	6311	3.54936	0.0354936	3	34	-3.33333	0.666667	virus	Virgaviridae	Turnip vein-clearing virus	ssRNA(+),linear,nonsegmented	Viruses; ssRNA viruses; ssRNA positive-strand viruses, no DNA stage; Virgaviridae; Tobamovirus; Turnip vein-clearing virus
Vernonia gigantea	na	no	na	na	P16	NC_001506.1	Murine osteosarcoma virus, complete genome	3811	1.99423	0.0398845	2	0	-40	8.5	virus	Retroviridae	Murine osteosarcoma virus	ssRNA(+),linear,nonsegmented	Viruses; Retro-transcribing viruses; Retroviridae; Orthoretrovirinae; Gammaretrovirus; unclassified Gammaretrovirus; Murine osteosarcoma virus
Vernonia gigantea	na	no	na	na	P16	NC_001753.1	Clover yellow mosaic virus, complete genome	7015	1.14041	0.0213828	2	23	-20	4	virus	Alphaflexiviridae	Clover yellow mosaic virus	ssRNA(+),linear,nonsegmented	Viruses; ssRNA viruses; ssRNA positive-strand viruses, no DNA stage; Tymovirales; Alphaflexiviridae; Potexvirus; Clover yellow mosaic virus
Vernonia gigantea	na	no	na	na	P16	NC_002028.2	Brome mosaic virus RNA 3, complete sequence	2111	7.05827	0.0705827	2	33	-7.5	1.5	virus	Bromoviridae	Brome mosaic virus	ssRNA(+),linear,segmented	Viruses; ssRNA viruses; ssRNA positive-strand viruses, no DNA stage; Bromoviridae; Bromovirus; Brome mosaic virus
Vernonia gigantea	na	no	na	na	P16	NC_013109.1	Primula malacoides virus China/Mar2007 RNA 1, complete genome	2390	3.13808	0.0313808	1	0	-44	11	virus	Partitiviridae	Primula malacoides virus China/Mar2007	dsRNA,linear,segmented	Viruses; dsRNA viruses; Partitiviridae; Betapartitivirus; Primula malacoides virus 1; Primula malacoides virus China/Mar2007
Vernonia gigantea	na	no	na	na	P16	NC_006494.1	Varroa destructor virus-1, complete genome	10112	0.751582	0.00751582	1	3	-29	7	virus	Iflaviridae	Varroa destructor virus-1	ssRNA(+),linear,nonsegmented	Viruses; ssRNA viruses; ssRNA positive-strand viruses, no DNA stage; Picornavirales; Iflaviridae; Iflavirus; Varroa destructor virus-1
Vernonia gigantea	na	no	na	na	P16	NC_028499.1	Penicillium aurantiogriseum partitivirus 1 RNA 1, complete sequence	1762	4.25653	0.0425653	1	0	-43	8	virus	Partitiviridae	Penicillium aurantiogriseum partitivirus 1	dsRNA,linear,segmented	Viruses; dsRNA viruses; Partitiviridae; unclassified Partitiviridae; Penicillium aurantiogriseum partitivirus 1
Vernonia gigantea	na	no	na	na	P16	NC_023485.1	Hibiscus bacilliform virus GD1, complete genome	7435	0.941493	0.00941493	1	0	-40	8	virus	Caulimoviridae	Hibiscus bacilliform virus GD1	dsDNA,circular,nonsegmented	Viruses; Retro-transcribing viruses; Caulimoviridae; Badnavirus; unclassified Badnavirus; Hibiscus bacilliform virus GD1
Vernonia gigantea	na	no	na	na	P16	NC_022799.1	Potato black ringspot virus isolate PRI-Ec segment RNA 2, complete sequence	3876	1.90918	0.0190918	1	0	-37	9	virus	Secoviridae	Potato black ringspot virus	ssRNA(+),linear,segmented	Viruses; ssRNA viruses; ssRNA positive-strand viruses, no DNA stage; Picornavirales; Secoviridae; Comovirinae; Nepovirus; Potato black ringspot virus
Vernonia gigantea	na	no	na	na	P16	NC_030866.1	Fusarium poae narnavirus 2 genomic RNA, complete genome	2054	3.7001	0.037001	1	24	-18	4	virus	Narnaviridae	Fusarium poae narnavirus 2	Unknown	Viruses; ssRNA viruses; ssRNA positive-strand viruses, no DNA stage; Narnaviridae; Narnavirus; unclassified Narnavirus; Fusarium poae narnavirus 2
Lotus corniculatus	Ageratum latent virus	yes	genome; helicase and methyltransferase of Ageratum latent virus	conservative, but Ageratum latent virus counted only once in Lotus corniculatus	P3	NC_022127.1	Ageratum latent virus isolate 1998 segment RNA 1, complete sequence	3481	20.023	23.7228	1122	0.656863	-35.6462	7.62656	virus	Bromoviridae	Ageratum latent virus	ssRNA(+),linear,segmented	Viruses; ssRNA viruses; ssRNA positive-strand viruses, no DNA stage; Bromoviridae; Ilarvirus; unclassified Ilarvirus; Ageratum latent virus
Lotus corniculatus	Ageratum latent virus	yes	genome; movement and coat of Ageratum latent virus	conservative, but Ageratum latent virus counted only once in Lotus corniculatus	P3	NC_022129.1	Ageratum latent virus isolate 1998 segment RNA 3, complete sequence	2224	8.85791	7.42941	278	1.51799	-30.482	6.60791	virus	Bromoviridae	Ageratum latent virus	ssRNA(+),linear,segmented	Viruses; ssRNA viruses; ssRNA positive-strand viruses, no DNA stage; Bromoviridae; Ilarvirus; unclassified Ilarvirus; Ageratum latent virus
Lotus corniculatus	Ageratum latent virus	yes	genome; RdRp of Ageratum latent virus	conservative, but Ageratum latent virus counted only once in Lotus corniculatus	P3	NC_022128.1	Ageratum latent virus isolate 1998 segment RNA 2, complete sequence	2872	12.0474	1.71344	66	0	-42.7727	9.33333	virus	Bromoviridae	Ageratum latent virus	ssRNA(+),linear,segmented	Viruses; ssRNA viruses; ssRNA positive-strand viruses, no DNA stage; Bromoviridae; Ilarvirus; unclassified Ilarvirus; Ageratum latent virus
Lotus corniculatus	Blackberry chlorotic ringspot virus	yes	genome; helicase and methyltransferase of Blackberry chlorotic ringspot virus	conservative, but Blackberry chlorotic ringspot virus counted only once in Lotus corniculatus	P3	NC_011553.1	Blackberry chlorotic ringspot virus RNA1, complete genome	3478	65.8424	373.224	344694	0.35891	-36.0027	7.40153	virus	Bromoviridae	Blackberry chlorotic ringspot virus	ssRNA(+),linear,segmented	Viruses; ssRNA viruses; ssRNA positive-strand viruses, no DNA stage; Bromoviridae; Ilarvirus; Blackberry chlorotic ringspot virus
Lotus corniculatus	Blackberry chlorotic ringspot virus	yes	genome; movement and coat of Blackberry chlorotic ringspot virus	conservative, but Blackberry chlorotic ringspot virus counted only once in Lotus corniculatus	P3	NC_011555.2	Blackberry chlorotic ringspot virus	2290	79.5197	673.421	201717	2.7623	-35.0451	7.18104	virus	Bromoviridae	Blackberry chlorotic ringspot virus	ssRNA(+),linear,segmented	Viruses; ssRNA viruses; ssRNA positive-strand viruses, no DNA stage; Bromoviridae; Ilarvirus; Blackberry chlorotic ringspot virus
Lotus corniculatus	Blackberry chlorotic ringspot virus	yes	genome; RdRp of Blackberry chlorotic ringspot virus	conservative, but Blackberry chlorotic ringspot virus counted only once in Lotus corniculatus	P3	NC_011554.1	Blackberry chlorotic ringspot virus RNA2, complete genome	2879	25.495	4.82633	188	0.81383	-29.1596	6.43085	virus	Bromoviridae	Blackberry chlorotic ringspot virus	ssRNA(+),linear,segmented	Viruses; ssRNA viruses; ssRNA positive-strand viruses, no DNA stage; Bromoviridae; Ilarvirus; Blackberry chlorotic ringspot virus
Lotus corniculatus	na	no	na	na	P3	NC_005849.1	Parietaria mottle virus RNA 2, complete genome	2922	14.3395	220.743	441132	0.829153	-37.1585	7.60628	virus	Bromoviridae	Parietaria mottle virus	ssRNA(+),linear,segmented	Viruses; ssRNA viruses; ssRNA positive-strand viruses, no DNA stage; Bromoviridae; Ilarvirus; Ilarvirus subgroup 1; Parietaria mottle virus
Lotus corniculatus	na	no	na	na	P3	NC_031747.1	White clover mottle virus genomic RNA, complete genome, strain: CD	6205	8.02579	39.3982	3261	2.18706	-37.7225	7.63355	virus	Luteoviridae	White clover mottle virus	ssRNA(+),linear,nonsegmented	Viruses; ssRNA viruses; ssRNA positive-strand viruses, no DNA stage; Luteoviridae; Polerovirus; unclassified Polerovirus; White clover mottle virus
Lotus corniculatus	na	no	na	na	P3	NC_005848.1	Parietaria mottle virus RNA 1, complete genome	3518	5.65662	171.57	238813	0.0496958	-41.1393	8.43262	virus	Bromoviridae	Parietaria mottle virus	ssRNA(+),linear,segmented	Viruses; ssRNA viruses; ssRNA positive-strand viruses, no DNA stage; Bromoviridae; Ilarvirus; Ilarvirus subgroup 1; Parietaria mottle virus
Lotus corniculatus	na	no	na	na	P3	NC_008249.1	Chickpea chlorotic stunt virus, complete genome	5900	4.54237	19.2686	1504	0.142952	-36.4481	7.45612	virus	Luteoviridae	Chickpea chlorotic stunt virus	ssRNA(+),linear,nonsegmented	Viruses; ssRNA viruses; ssRNA positive-strand viruses, no DNA stage; Luteoviridae; Polerovirus; Chickpea chlorotic stunt virus
Lotus corniculatus	na	no	na	na	P3	NC_002039.1	Peanut stunt virus RNA 2, complete sequence	2947	8.4832	0.330506	13	29.9231	-12.3846	2.53846	virus	Bromoviridae	Peanut stunt virus	ssRNA(+),linear,segmented	Viruses; ssRNA viruses; ssRNA positive-strand viruses, no DNA stage; Bromoviridae; Cucumovirus; Peanut stunt virus
Lotus corniculatus	na	no	na	na	P3	NC_002038.1	Peanut stunt virus RNA 1, complete sequence	3357	16.5326	0.292523	13	36.6154	-5.84615	1.23077	virus	Bromoviridae	Peanut stunt virus	ssRNA(+),linear,segmented	Viruses; ssRNA viruses; ssRNA positive-strand viruses, no DNA stage; Bromoviridae; Cucumovirus; Peanut stunt virus
Lotus corniculatus	na	no	na	na	P3	NC_027928.1	Privet ringsport virus isolate Win-01 segment RNA1, complete sequence	3415	14.202	20.2146	945	0.0328042	-42.1058	10.0317	virus	Bromoviridae	Privet ringsport virus	ssRNA(+),linear,segmented	Viruses; ssRNA viruses; ssRNA positive-strand viruses, no DNA stage; Bromoviridae; Ilarvirus; unclassified Ilarvirus; Privet ringsport virus
Lotus corniculatus	na	no	na	na	P3	NC_027929.1	Privet ringsport virus isolate Win-01 segment RNA2, complete sequence	2863	10.9326	10.6748	437	0.636156	-39.1419	9.15789	virus	Bromoviridae	Privet ringsport virus	ssRNA(+),linear,segmented	Viruses; ssRNA viruses; ssRNA positive-strand viruses, no DNA stage; Bromoviridae; Ilarvirus; unclassified Ilarvirus; Privet ringsport virus
Lotus corniculatus	na	no	na	na	P3	NC_027930.1	Privet ringsport virus isolate Win-01 segment RNA3, complete sequence	2140	4.81308	1.69907	49	0.693878	-37.4898	8.79592	virus	Bromoviridae	Privet ringsport virus	ssRNA(+),linear,segmented	Viruses; ssRNA viruses; ssRNA positive-strand viruses, no DNA stage; Bromoviridae; Ilarvirus; unclassified Ilarvirus; Privet ringsport virus
Lotus corniculatus	Strawberry necrotic shock virus	yes	genome; RdRp of Strawberry necrotic shock virus	conservative, but Strawberry necrotic shock virus counted only once in Lotus corniculatus	P3	NC_008707.1	Strawberry necrotic shock virus RNA 2, complete genome	2876	42.2809	638.296	257486	0.0131347	-42.846	8.81342	virus	Bromoviridae	Strawberry necrotic shock virus	ssRNA(+),linear,segmented	Viruses; ssRNA viruses; ssRNA positive-strand viruses, no DNA stage; Bromoviridae; Ilarvirus; Strawberry necrotic shock virus
Lotus corniculatus	Strawberry necrotic shock virus	yes	genome; helicase and methyltransferase of Strawberry necrotic shock virus	conservative, but Strawberry necrotic shock virus counted only once in Lotus corniculatus	P3	NC_008708.2	Strawberry necrotic shock virus RNA 1, complete genome	3429	29.4255	274.684	131468	0.902858	-36.4073	7.59408	virus	Bromoviridae	Strawberry necrotic shock virus	ssRNA(+),linear,segmented	Viruses; ssRNA viruses; ssRNA positive-strand viruses, no DNA stage; Bromoviridae; Ilarvirus; Strawberry necrotic shock virus
Lotus corniculatus	Cherry rasp leaf virus	yes	segment; helicase, vpg, protease, RdRp of Cherry rasp leaf virus	conservative	P3	NC_006271.1	Cherry rasp leaf virus, complete genome	7034	20.7421	0.685385	65	34.6923	-8.8	1.84615	virus	Secoviridae	Cherry rasp leaf virus	ssRNA(+),linear,segmented	Viruses; ssRNA viruses; ssRNA positive-strand viruses, no DNA stage; Picornavirales; Secoviridae; Cheravirus; Cherry rasp leaf virus
Lotus corniculatus	Strawberry necrotic shock virus	yes	genome; movement and coat of Strawberry necrotic shock virus	conservative, but Strawberry necrotic shock virus counted only once in Lotus corniculatus	P3	NC_008706.1	Strawberry necrotic shock virus RNA 3, complete genome	2245	12.1604	62.1768	1904	0.555672	-41.3451	8.8083	virus	Bromoviridae	Strawberry necrotic shock virus	ssRNA(+),linear,segmented	Viruses; ssRNA viruses; ssRNA positive-strand viruses, no DNA stage; Bromoviridae; Ilarvirus; Strawberry necrotic shock virus
Lotus corniculatus	na	no	na	na	P3	NC_012210.1	Red clover vein mosaic virus, complete genome	8604	10.9484	0.218271	25	30	-13.8	2.84	virus	Betaflexiviridae	Red clover vein mosaic virus	ssRNA(+),linear,nonsegmented	Viruses; ssRNA viruses; ssRNA positive-strand viruses, no DNA stage; Tymovirales; Betaflexiviridae; Quinvirinae; Carlavirus; Red clover vein mosaic virus
Lotus corniculatus	Tobacco streak virus	yes	genome; helicase and methyltransferase of Tobacco streak virus	conservative, but Tobacco streak virus counted only once in Lotus corniculatus	P3	NC_003844.1	Tobacco streak virus RNA 1, complete sequence	3491	22.2572	378.6	151497	0.0263768	-42.436	8.72492	virus	Bromoviridae	Tobacco streak virus	ssRNA(+),linear,segmented	Viruses; ssRNA viruses; ssRNA positive-strand viruses, no DNA stage; Bromoviridae; Ilarvirus; Ilarvirus subgroup 1; Tobacco streak virus
Lotus corniculatus	Tobacco streak virus	yes	genome; RdRp of Tobacco streak virus	conservative, but Tobacco streak virus counted only once in Lotus corniculatus	P3	NC_003842.1	Tobacco streak virus putative viral polymerase and putative 2b protein genes, complete cds	2926	3.72522	7.77136	303	0.574257	-33.0165	6.86139	virus	Bromoviridae	Tobacco streak virus	ssRNA(+),linear,segmented	Viruses; ssRNA viruses; ssRNA positive-strand viruses, no DNA stage; Bromoviridae; Ilarvirus; Ilarvirus subgroup 1; Tobacco streak virus
Lotus corniculatus	Tobacco streak virus	yes	genome; movement and coat of Tobacco streak virus	conservative, but Tobacco streak virus counted only once in Lotus corniculatus	P3	NC_003845.1	Tobacco streak virus RNA 3, complete sequence	2205	6.93878	0.655329	23	0.0869565	-34.8696	7.30435	virus	Bromoviridae	Tobacco streak virus	ssRNA(+),linear,segmented	Viruses; ssRNA viruses; ssRNA positive-strand viruses, no DNA stage; Bromoviridae; Ilarvirus; Ilarvirus subgroup 1; Tobacco streak virus
Lotus corniculatus	na	no	na	na	P3	NC_001623.1	Autographa californica nucleopolyhedrovirus, complete genome	133894	0.304719	0.00566866	10	37.6	-1	0.2	virus	Baculoviridae	Autographa californica nucleopolyhedrovirus	dsDNA,circular,nonsegmented	Viruses; dsDNA viruses, no RNA stage; Baculoviridae; Alphabaculovirus; Autographa californica multiple nucleopolyhedrovirus; Autographa californica nucleopolyhedrovirus
Lotus corniculatus	na	no	na	na	P3	NC_028793.1	Phasey bean mild yellows virus isolate NSWCP15, complete genome	5867	1.9942	0.101585	8	0	-43.875	10.5	virus	Luteoviridae	Phasey bean mild yellows virus	ssRNA(+),linear,nonsegmented	Viruses; ssRNA viruses; ssRNA positive-strand viruses, no DNA stage; Luteoviridae; Polerovirus; unclassified Polerovirus; Phasey bean mild yellows virus
Lotus corniculatus	na	no	na	na	P3	NC_006272.1	Cherry rasp leaf virus RNA2, complete sequence	3315	6.78733	0.113725	5	0.6	-38.2	7.8	virus	Secoviridae	Cherry rasp leaf virus	ssRNA(+),linear,segmented	Viruses; ssRNA viruses; ssRNA positive-strand viruses, no DNA stage; Picornavirales; Secoviridae; Cheravirus; Cherry rasp leaf virus
Lotus corniculatus	na	no	na	na	P3	NC_005097.1	Tobacco ringspot virus RNA 1, complete sequence	7514	1.84988	0.0183657	2	4	-30	8.5	virus	Secoviridae	Tobacco ringspot virus	ssRNA(+),linear,segmented	Viruses; ssRNA viruses; ssRNA positive-strand viruses, no DNA stage; Picornavirales; Secoviridae; Comovirinae; Nepovirus; Tobacco ringspot virus
Lotus corniculatus	na	no	na	na	P3	NC_002040.1	Peanut stunt virus RNA 3, complete sequence	2188	3.47349	0.0694698	2	0	-35	7	virus	Bromoviridae	Peanut stunt virus	ssRNA(+),linear,segmented	Viruses; ssRNA viruses; ssRNA positive-strand viruses, no DNA stage; Bromoviridae; Cucumovirus; Peanut stunt virus
Lotus corniculatus	na	no	na	na	P3	NC_005261.2	Bovine herpesvirus 5, complete genome	137821	0.0232185	0.000232185	1	0	-18	6	virus	Herpesviridae	Bovine alphaherpesvirus 5	dsDNA,linear,nonsegmented	Viruses; dsDNA viruses, no RNA stage; Herpesvirales; Herpesviridae; Alphaherpesvirinae; Varicellovirus; Bovine alphaherpesvirus 5
Lotus corniculatus	na	no	na	na	P3	NC_026440.1	Pandoravirus inopinatum isolate KlaHel, complete genome	2243109	0.00142659	1.42659e-05	1	0	-19	6	virus	Pandoravirus	Pandoravirus inopinatum	Unknown	Viruses; dsDNA viruses, no RNA stage; unclassified dsDNA viruses; Pandoravirus; Pandoravirus inopinatum
Lotus corniculatus	na	no	na	na	P3	NC_023677.1	Chimpanzee alpha-1 herpesvirus strain 105640, complete genome	153158	0.0208935	0.000202405	1	0	-19	4	virus	Herpesviridae	Chimpanzee herpesvirus strain 105640	dsDNA,linear,nonsegmented	Viruses; dsDNA viruses, no RNA stage; Herpesvirales; Herpesviridae; Alphaherpesvirinae; Simplexvirus; Panine alphaherpesvirus 3; Chimpanzee herpesvirus strain 105640
Lotus corniculatus	na	no	na	na	P3	NC_003491.1	Beet mild yellowing virus, complete genome	5722	1.31073	0.0131073	1	0	-45	9	virus	Luteoviridae	Beet mild yellowing virus	ssRNA(+),linear,nonsegmented	Viruses; ssRNA viruses; ssRNA positive-strand viruses, no DNA stage; Luteoviridae; Polerovirus; Beet mild yellowing virus
Lotus corniculatus	na	no	na	na	P3	NC_002577.1	Gallid herpesvirus 3, complete genome	164270	0.0286114	0.000286114	1	0	-27	9	virus	Herpesviridae	Gallid alphaherpesvirus 3	dsDNA,linear,nonsegmented	Viruses; dsDNA viruses, no RNA stage; Herpesvirales; Herpesviridae; Alphaherpesvirinae; Mardivirus; Gallid alphaherpesvirus 3
Lotus corniculatus	na	no	na	na	P3	NC_033492.1	Petunia chlorotic mottle virus segment RNA 1, complete sequence	7615	0.971766	0.00971766	1	0	-33	7	virus	Secoviridae	Petunia chlorotic mottle virus	ssRNA(+),linear,segmented	Viruses; ssRNA viruses; ssRNA positive-strand viruses, no DNA stage; Picornavirales; Secoviridae; Comovirinae; Nepovirus; unclassified Nepovirus; Petunia chlorotic mottle virus
Lotus corniculatus	na	no	na	na	P3	NC_004812.1	Macacine herpesvirus 1, complete genome	156789	0.0210474	0.000210474	1	3	-13	4	virus	Herpesviridae	Macacine alphaherpesvirus 1	dsDNA,linear,nonsegmented	Viruses; dsDNA viruses, no RNA stage; Herpesvirales; Herpesviridae; Alphaherpesvirinae; Simplexvirus; Macacine alphaherpesvirus 1
Lotus corniculatus	na	no	na	na	P3	NC_015396.1	Avian gyrovirus 2, complete genome	2383	1.55266	0.0155266	1	0	-21	7	virus	Anelloviridae	Avian gyrovirus 2	ssDNA,circular,nonsegmented	Viruses; ssDNA viruses; Anelloviridae; Gyrovirus; unclassified Gyrovirus; Avian gyrovirus 2
Convolvulus arvensis	Tomato ringspot virus	yes	genome; RdRp of Tomato ringspot virus	conservative, but Tomato ringspot virus counted only once in Convolvulus arvensis	P4	NC_003840.1	Tomato ringspot virus RNA 1, complete sequence	8214	45.179	95.6997	10469	2.18311	-19.4035	4.0021	virus	Secoviridae	Tomato ringspot virus	ssRNA(+),linear,segmented	Viruses; ssRNA viruses; ssRNA positive-strand viruses, no DNA stage; Picornavirales; Secoviridae; Comovirinae; Nepovirus; Tomato ringspot virus
Convolvulus arvensis	Tomato ringspot virus	yes	genome; capsid of Tomato ringspot virus	conservative, but Tomato ringspot virus counted only once in Convolvulus arvensis	P4	NC_003839.2	Tomato ringspot virus RNA 2, complete sequence	7271	39.5819	96.9886	9393	1.53966	-18.6575	3.84648	virus	Secoviridae	Tomato ringspot virus	ssRNA(+),linear,segmented	Viruses; ssRNA viruses; ssRNA positive-strand viruses, no DNA stage; Picornavirales; Secoviridae; Comovirinae; Nepovirus; Tomato ringspot virus
Convolvulus arvensis	Plantago mottle virus	yes	genome of Plantago mottle viruse	conservative	P4	NC_011539.1	Plantago mottle virus, complete genome	6154	34.6441	4.68703	383	21.1906	-18.8277	3.94778	virus	Tymoviridae	Plantago mottle virus	ssRNA(+),linear,nonsegmented	Viruses; ssRNA viruses; ssRNA positive-strand viruses, no DNA stage; Tymovirales; Tymoviridae; Tymovirus; Plantago mottle virus
Convolvulus arvensis	Tobacco ringspot virus	yes	genome; RdRp of Tobacco ringspot virus	conservative, but Tobacco ringspot virus counted only once in Convolvulus arvensis	P4	NC_005097.1	Tobacco ringspot virus RNA 1, complete sequence	7514	28.9992	1.98323	198	10.3838	-27.202	5.65657	virus	Secoviridae	Tobacco ringspot virus	ssRNA(+),linear,segmented	Viruses; ssRNA viruses; ssRNA positive-strand viruses, no DNA stage; Picornavirales; Secoviridae; Comovirinae; Nepovirus; Tobacco ringspot virus
Convolvulus arvensis	Blackberry chlorotic ringspot virus	yes	segment; movement and coat of Blackberry chlorotic ringspot virus	conservative, Blackberry chlorotic ringspot virus counted only once in Convolvulus arvensis	P4	NC_011555.2	Blackberry chlorotic ringspot virus	2290	63.2314	3.63755	113	16.7345	-22.3009	5.20354	virus	Bromoviridae	Blackberry chlorotic ringspot virus	ssRNA(+),linear,segmented	Viruses; ssRNA viruses; ssRNA positive-strand viruses, no DNA stage; Bromoviridae; Ilarvirus; Blackberry chlorotic ringspot virus
Convolvulus arvensis	Tobacco ringspot virus	yes	genome; capsid of Tobacco ringspot virus	conservative, but Tobacco ringspot virus counted only once in Convolvulus arvensis	P4	NC_005096.1	Tobacco ringspot virus RNA 2, complete sequence	3929	24.6628	1.96182	102	28.549	-11.3235	2.40196	virus	Secoviridae	Tobacco ringspot virus	ssRNA(+),linear,segmented	Viruses; ssRNA viruses; ssRNA positive-strand viruses, no DNA stage; Picornavirales; Secoviridae; Comovirinae; Nepovirus; Tobacco ringspot virus
Convolvulus arvensis	na	no	na	na	P4	NC_001873.1	Turnip vein-clearing virus, complete genome	6311	11.1234	0.77563	66	10.1818	-28.4848	5.93939	virus	Virgaviridae	Turnip vein-clearing virus	ssRNA(+),linear,nonsegmented	Viruses; ssRNA viruses; ssRNA positive-strand viruses, no DNA stage; Virgaviridae; Tobamovirus; Turnip vein-clearing virus
Convolvulus arvensis	na	no	na	na	P4	NC_004422.1	Youcai mosaic virus, complete genome	6303	5.47358	0.741234	62	15.8871	-23.8548	4.85484	virus	Virgaviridae	Youcai mosaic virus	ssRNA(+),linear,nonsegmented	Viruses; ssRNA viruses; ssRNA positive-strand viruses, no DNA stage; Virgaviridae; Tobamovirus; Youcai mosaic virus
Convolvulus arvensis	Blackberry chlorotic ringspot virus	yes	segment; helicase and methyltransferase of Blackberry chlorotic ringspot virus	conservative, Blackberry chlorotic ringspot virus counted only once in Convolvulus arvensis	P4	NC_011553.1	Blackberry chlorotic ringspot virus RNA1, complete genome	3478	29.2409	1.01639	48	5.39583	-31.2292	7.16667	virus	Bromoviridae	Blackberry chlorotic ringspot virus	ssRNA(+),linear,segmented	Viruses; ssRNA viruses; ssRNA positive-strand viruses, no DNA stage; Bromoviridae; Ilarvirus; Blackberry chlorotic ringspot virus
Convolvulus arvensis	na	no	na	na	P4	NC_008707.1	Strawberry necrotic shock virus RNA 2, complete genome	2876	14.0821	0.809458	31	0.258065	-39.0323	8.3871	virus	Bromoviridae	Strawberry necrotic shock virus	ssRNA(+),linear,segmented	Viruses; ssRNA viruses; ssRNA positive-strand viruses, no DNA stage; Bromoviridae; Ilarvirus; Strawberry necrotic shock virus
Convolvulus arvensis	na	no	na	na	P4	NC_033775.1	Noumeavirus isolate NMV1, complete genome	376207	0.0202016	0.00408817	21	0	-43	9.14286	virus	Marseilleviridae	Noumeavirus	dsDNA,circular,nonsegmented	Viruses; dsDNA viruses, no RNA stage; Marseilleviridae; unclassified Marseilleviridae; Noumeavirus
Convolvulus arvensis	na	no	na	na	P4	NC_022798.1	Potato black ringspot virus isolate PRI-Ec segment RNA 1, complete sequence	7598	1.00026	0.148592	15	0.466667	-20.6	4.4	virus	Secoviridae	Potato black ringspot virus	ssRNA(+),linear,segmented	Viruses; ssRNA viruses; ssRNA positive-strand viruses, no DNA stage; Picornavirales; Secoviridae; Comovirinae; Nepovirus; Potato black ringspot virus
Convolvulus arvensis	na	no	na	na	P4	NC_002028.2	Brome mosaic virus RNA 3, complete sequence	2111	6.58456	0.432023	12	41.1667	-5.41667	1.16667	virus	Bromoviridae	Brome mosaic virus	ssRNA(+),linear,segmented	Viruses; ssRNA viruses; ssRNA positive-strand viruses, no DNA stage; Bromoviridae; Bromovirus; Brome mosaic virus
Convolvulus arvensis	na	no	na	na	P4	NC_011537.1	Scrophularia mottle virus, complete genome	6206	1.22462	0.146955	12	0	-38.75	8	virus	Tymoviridae	Scrophularia mottle virus	ssRNA(+),linear,nonsegmented	Viruses; ssRNA viruses; ssRNA positive-strand viruses, no DNA stage; Tymovirales; Tymoviridae; Tymovirus; Scrophularia mottle virus
Convolvulus arvensis	na	no	na	na	P4	NC_003355.1	Wasabi mottle virus, complete genome	6298	3.57256	0.143855	12	5.91667	-17.1667	3.5	virus	Virgaviridae	Wasabi mottle virus	ssRNA(+),linear,nonsegmented	Viruses; ssRNA viruses; ssRNA positive-strand viruses, no DNA stage; Virgaviridae; Tobamovirus; Wasabi mottle virus
Convolvulus arvensis	na	no	na	na	P4	NC_002792.2	Ribgrass mosaic virus, complete genome	6311	5.05467	0.131833	11	0.636364	-41.8182	8.72727	virus	Virgaviridae	Ribgrass mosaic virus	ssRNA(+),linear,nonsegmented	Viruses; ssRNA viruses; ssRNA positive-strand viruses, no DNA stage; Virgaviridae; Tobamovirus; Ribgrass mosaic virus
Convolvulus arvensis	na	no	na	na	P4	NC_008708.2	Strawberry necrotic shock virus RNA 1, complete genome	3429	5.8326	0.238845	11	0.272727	-37.8182	8.27273	virus	Bromoviridae	Strawberry necrotic shock virus	ssRNA(+),linear,segmented	Viruses; ssRNA viruses; ssRNA positive-strand viruses, no DNA stage; Bromoviridae; Ilarvirus; Strawberry necrotic shock virus
Convolvulus arvensis	na	no	na	na	P4	NC_020471.1	Andean potato mild mosaic virus isolate Hu, complete genome	6226	1.23675	0.121426	10	0	-37	7.1	virus	Tymoviridae	Andean potato mild mosaic virus	ssRNA(+),linear,nonsegmented	Viruses; ssRNA viruses; ssRNA positive-strand viruses, no DNA stage; Tymovirales; Tymoviridae; Tymovirus; Andean potato mild mosaic virus
Convolvulus arvensis	na	no	na	na	P4	NC_001538.1	BK polyomavirus, complete genome	5153	1.45546	0.145546	10	39.3	-1.3	0.4	virus	Polyomaviridae	Human polyomavirus 1	dsDNA,circular,nonsegmented	Viruses; dsDNA viruses, no RNA stage; Polyomaviridae; Betapolyomavirus; Human polyomavirus 1
Convolvulus arvensis	na	no	na	na	P4	NC_005849.1	Parietaria mottle virus RNA 2, complete genome	2922	5.88638	0.205681	8	2.5	-31	6.75	virus	Bromoviridae	Parietaria mottle virus	ssRNA(+),linear,segmented	Viruses; ssRNA viruses; ssRNA positive-strand viruses, no DNA stage; Bromoviridae; Ilarvirus; Ilarvirus subgroup 1; Parietaria mottle virus
Convolvulus arvensis	na	no	na	na	P4	NC_001556.1	Tobacco mild green mosaic virus, complete genome	6355	1.79386	0.0819827	7	33.8571	-11.8571	2.42857	virus	Virgaviridae	Tobacco mild green mosaic virus	ssRNA(+),linear,nonsegmented	Viruses; ssRNA viruses; ssRNA positive-strand viruses, no DNA stage; Virgaviridae; Tobamovirus; Tobacco mild green mosaic virus
Convolvulus arvensis	na	no	na	na	P4	AC_000017.1	Human adenovirus type 1, complete genome	36001	0.24166	0.0126108	6	1	0	0	virus	Adenoviridae	Human adenovirus 1	dsDNA,linear,nonsegmented	Viruses; dsDNA viruses, no RNA stage; Adenoviridae; Mastadenovirus; Human mastadenovirus C; Human adenovirus 1
Convolvulus arvensis	na	no	na	na	P4	NC_011554.1	Blackberry chlorotic ringspot virus RNA2, complete genome	2879	8.57937	0.130601	5	0.6	-36	8.4	virus	Bromoviridae	Blackberry chlorotic ringspot virus	ssRNA(+),linear,segmented	Viruses; ssRNA viruses; ssRNA positive-strand viruses, no DNA stage; Bromoviridae; Ilarvirus; Blackberry chlorotic ringspot virus
Convolvulus arvensis	na	no	na	na	P4	NC_003844.1	Tobacco streak virus RNA 1, complete sequence	3491	4.12489	0.081352	4	0	-42	8.75	virus	Bromoviridae	Tobacco streak virus	ssRNA(+),linear,segmented	Viruses; ssRNA viruses; ssRNA positive-strand viruses, no DNA stage; Bromoviridae; Ilarvirus; Ilarvirus subgroup 1; Tobacco streak virus
Convolvulus arvensis	na	no	na	na	P4	AC_000007.1	Human adenovirus 2, complete genome	35937	0.24209	0.00628878	3	1	-1	0.333333	virus	Adenoviridae	Human adenovirus 2	dsDNA,linear,nonsegmented	Viruses; dsDNA viruses, no RNA stage; Adenoviridae; Mastadenovirus; Human mastadenovirus C; Human adenovirus 2
Convolvulus arvensis	na	no	na	na	P4	NC_001405.1	Human adenovirus C, complete genome	35937	0.24209	0.00628878	3	1	-1	0.333333	virus	Adenoviridae	Human mastadenovirus C	dsDNA,linear,nonsegmented	Viruses; dsDNA viruses, no RNA stage; Adenoviridae; Mastadenovirus; Human mastadenovirus C
Convolvulus arvensis	na	no	na	na	P4	NC_009552.2	Geobacillus virus E2, complete genome	40863	0.239826	0.00553068	3	3.66667	-29.3333	6.33333	virus	NoFamily	Geobacillus virus E2	Unknown	Viruses; unclassified bacterial viruses; Geobacillus virus E2
Convolvulus arvensis	na	no	na	na	P4	AC_000008.1	Human adenovirus 5, complete genome	35938	0.242084	0.00420168	2	1	0	0	virus	Adenoviridae	Human adenovirus 5	dsDNA,linear,nonsegmented	Viruses; dsDNA viruses, no RNA stage; Adenoviridae; Mastadenovirus; Human mastadenovirus C; Human adenovirus 5
Convolvulus arvensis	na	no	na	na	P4	NC_005848.1	Parietaria mottle virus RNA 1, complete genome	3518	2.16032	0.0426379	2	0	-43	9.5	virus	Bromoviridae	Parietaria mottle virus	ssRNA(+),linear,segmented	Viruses; ssRNA viruses; ssRNA positive-strand viruses, no DNA stage; Bromoviridae; Ilarvirus; Ilarvirus subgroup 1; Parietaria mottle virus
Convolvulus arvensis	na	no	na	na	P4	NC_033492.1	Petunia chlorotic mottle virus segment RNA 1, complete sequence	7615	0.984898	0.0195666	2	0	-38	8	virus	Secoviridae	Petunia chlorotic mottle virus	ssRNA(+),linear,segmented	Viruses; ssRNA viruses; ssRNA positive-strand viruses, no DNA stage; Picornavirales; Secoviridae; Comovirinae; Nepovirus; unclassified Nepovirus; Petunia chlorotic mottle virus
Convolvulus arvensis	na	no	na	na	P4	NC_001748.1	Papaya mosaic virus, complete genome	6656	1.11178	0.0222356	2	0	-43.5	9	virus	Alphaflexiviridae	Papaya mosaic virus	ssRNA(+),linear,nonsegmented	Viruses; ssRNA viruses; ssRNA positive-strand viruses, no DNA stage; Tymovirales; Alphaflexiviridae; Potexvirus; Papaya mosaic virus
Convolvulus arvensis	na	no	na	na	P4	NC_003378.1	Tobacco vein clearing virus, complete genome	7767	0.914124	0.00914124	1	8	-22	6	virus	Caulimoviridae	Tobacco vein clearing virus	dsDNA,circular,nonsegmented	Viruses; Retro-transcribing viruses; Caulimoviridae; Solendovirus; Tobacco vein clearing virus
Convolvulus arvensis	na	no	na	na	P4	NC_008706.1	Strawberry necrotic shock virus RNA 3, complete genome	2245	3.25167	0.0325167	1	0	-45	11	virus	Bromoviridae	Strawberry necrotic shock virus	ssRNA(+),linear,segmented	Viruses; ssRNA viruses; ssRNA positive-strand viruses, no DNA stage; Bromoviridae; Ilarvirus; Strawberry necrotic shock virus
Convolvulus arvensis	na	no	na	na	P4	NC_024446.1	Penguinpox virus isolate PSan92, complete genome	306862	0.024441	0.000241151	1	0	-45	11	virus	Poxviridae	Penguinpox virus	dsDNA,linear,nonsegmented	Viruses; dsDNA viruses, no RNA stage; Poxviridae; Chordopoxvirinae; Avipoxvirus; unclassified Avipoxvirus; Penguinpox virus
Convolvulus arvensis	na	no	na	na	P4	NC_027929.1	Privet ringsport virus isolate Win-01 segment RNA2, complete sequence	2863	2.44499	0.0244499	1	8	-25	5	virus	Bromoviridae	Privet ringsport virus	ssRNA(+),linear,segmented	Viruses; ssRNA viruses; ssRNA positive-strand viruses, no DNA stage; Bromoviridae; Ilarvirus; unclassified Ilarvirus; Privet ringsport virus
Convolvulus arvensis	na	no	na	na	P4	NC_001847.1	Bovine herpesvirus 1, complete genome	135301	0.0266073	0.000266073	1	0	-18	6	virus	Herpesviridae	Bovine alphaherpesvirus 1	dsDNA,linear,nonsegmented	Viruses; dsDNA viruses, no RNA stage; Herpesvirales; Herpesviridae; Alphaherpesvirinae; Varicellovirus; Bovine alphaherpesvirus 1
Convolvulus arvensis	na	no	na	na	P4	NC_001806.2	Human herpesvirus 1 strain 17, complete genome	152222	0.0216789	0.000216789	1	0	-9	3	virus	Herpesviridae	Human alphaherpesvirus 1	dsDNA,linear,nonsegmented	Viruses; dsDNA viruses, no RNA stage; Herpesvirales; Herpesviridae; Alphaherpesvirinae; Simplexvirus; Human alphaherpesvirus 1
Convolvulus arvensis	na	no	na	na	P4	NC_002577.1	Gallid herpesvirus 3, complete genome	164270	0.0213064	0.000213064	1	0	-18	6	virus	Herpesviridae	Gallid alphaherpesvirus 3	dsDNA,linear,nonsegmented	Viruses; dsDNA viruses, no RNA stage; Herpesvirales; Herpesviridae; Alphaherpesvirinae; Mardivirus; Gallid alphaherpesvirus 3
Convolvulus arvensis	na	no	na	na	P4	NC_009333.1	Human herpesvirus 8, complete genome	137969	0.0224688	0.000224688	1	0	-18	6	virus	Herpesviridae	Human gammaherpesvirus 8	dsDNA,linear,nonsegmented	Viruses; dsDNA viruses, no RNA stage; Herpesvirales; Herpesviridae; Gammaherpesvirinae; Rhadinovirus; Human gammaherpesvirus 8
Impatiens capensis	Blackberry chlorotic ringspot virus	yes	genome; movement and coat of Blackberry chlorotic shock virus	conservative, but Blackberry chlorotic ringspot virus counted only once in Impatiens capensis	P7	NC_011555.2	Blackberry chlorotic ringspot virus	2290	96.7686	5009.5	20653066	18.5427	-21.0907	4.26978	virus	Bromoviridae	Blackberry chlorotic ringspot virus	ssRNA(+),linear,segmented	Viruses; ssRNA viruses; ssRNA positive-strand viruses, no DNA stage; Bromoviridae; Ilarvirus; Blackberry chlorotic ringspot virus
Impatiens capensis	Blackberry chlorotic ringspot virus	yes	genome; helicase and methyltransferase of Blackberry chlorotic shock virus	conservative, but Blackberry chlorotic ringspot virus counted only once in Impatiens capensis	P7	NC_011553.1	Blackberry chlorotic ringspot virus RNA1, complete genome	3478	86.8028	3702.91	4700390	8.57339	-29.2551	6.00809	virus	Bromoviridae	Blackberry chlorotic ringspot virus	ssRNA(+),linear,segmented	Viruses; ssRNA viruses; ssRNA positive-strand viruses, no DNA stage; Bromoviridae; Ilarvirus; Blackberry chlorotic ringspot virus
Impatiens capensis	Strawberry necrotic shock virus	yes	genome; RdRp of Strawberry necrotic shock virus	conservative, but Strawberry necrotic shock virus counted only once in Impateins capensis	P7	NC_008707.1	Strawberry necrotic shock virus RNA 2, complete genome	2876	57.7538	1263.92	784607	1.57187	-30.5587	6.25996	virus	Bromoviridae	Strawberry necrotic shock virus	ssRNA(+),linear,segmented	Viruses; ssRNA viruses; ssRNA positive-strand viruses, no DNA stage; Bromoviridae; Ilarvirus; Strawberry necrotic shock virus
Impatiens capensis	Strawberry necrotic shock virus	yes	genome; helicase and methyltransferase of Strawberry necrotic shock virus	conservative, but Strawberry necrotic shock virus counted only once in Impateins capensis	P7	NC_008708.2	Strawberry necrotic shock virus RNA 1, complete genome	3429	61.9423	1019.84	483030	2.41167	-30.4225	6.23753	virus	Bromoviridae	Strawberry necrotic shock virus	ssRNA(+),linear,segmented	Viruses; ssRNA viruses; ssRNA positive-strand viruses, no DNA stage; Bromoviridae; Ilarvirus; Strawberry necrotic shock virus
Impatiens capensis	Blackberry chlorotic ringspot virus	yes	genome; RdRp of Blackberry chlorotic shock virus	conservative, but Blackberry chlorotic ringspot virus counted only once in Impatiens capensis	P7	NC_011554.1	Blackberry chlorotic ringspot virus RNA2, complete genome	2879	42.48	989.762	470785	0.467079	-27.7072	5.52702	virus	Bromoviridae	Blackberry chlorotic ringspot virus	ssRNA(+),linear,segmented	Viruses; ssRNA viruses; ssRNA positive-strand viruses, no DNA stage; Bromoviridae; Ilarvirus; Blackberry chlorotic ringspot virus
Impatiens capensis	na	no	na	na	P7	NC_027929.1	Privet ringsport virus isolate Win-01 segment RNA2, complete sequence	2863	11.1072	420.329	157128	5.36154	-30.9237	6.36647	virus	Bromoviridae	Privet ringsport virus	ssRNA(+),linear,segmented	Viruses; ssRNA viruses; ssRNA positive-strand viruses, no DNA stage; Bromoviridae; Ilarvirus; unclassified Ilarvirus; Privet ringsport virus
Impatiens capensis	Parietaria mottle virus	yes	segment; RdRp of Parietaria mottle virus	conservative, but Parietaria mottle virus counted only once in Impatiens capensis	P7	NC_005849.1	Parietaria mottle virus RNA 2, complete genome	2922	22.6557	208.608	69875	0.0067263	-43.6885	8.91503	virus	Bromoviridae	Parietaria mottle virus	ssRNA(+),linear,segmented	Viruses; ssRNA viruses; ssRNA positive-strand viruses, no DNA stage; Bromoviridae; Ilarvirus; Ilarvirus subgroup 1; Parietaria mottle virus
Impatiens capensis	na	no	na	na	P7	NC_027928.1	Privet ringsport virus isolate Win-01 segment RNA1, complete sequence	3415	9.69253	181.281	69401	0.0455469	-41.0713	8.49055	virus	Bromoviridae	Privet ringsport virus	ssRNA(+),linear,segmented	Viruses; ssRNA viruses; ssRNA positive-strand viruses, no DNA stage; Bromoviridae; Ilarvirus; unclassified Ilarvirus; Privet ringsport virus
Impatiens capensis	Ageratum latent virus	yes	segment; RdRp of Ageratum latent virus	conservative, but Ageratum latent virus counted only once in Impatiens capensis	P7	NC_022128.1	Ageratum latent virus isolate 1998 segment RNA 2, complete sequence	2872	22.11	229.335	23257	0.0285075	-42.4132	8.89934	virus	Bromoviridae	Ageratum latent virus	ssRNA(+),linear,segmented	Viruses; ssRNA viruses; ssRNA positive-strand viruses, no DNA stage; Bromoviridae; Ilarvirus; unclassified Ilarvirus; Ageratum latent virus
Impatiens capensis	Ageratum latent virus	yes	segment; helicase and methyltransferase of Ageratum latent virus	conservative, but Ageratum latent virus counted only once in Impatiens capensis	P7	NC_022127.1	Ageratum latent virus isolate 1998 segment RNA 1, complete sequence	3481	9.88222	349.578	22809	0.159893	-41.1152	8.44785	virus	Bromoviridae	Ageratum latent virus	ssRNA(+),linear,segmented	Viruses; ssRNA viruses; ssRNA positive-strand viruses, no DNA stage; Bromoviridae; Ilarvirus; unclassified Ilarvirus; Ageratum latent virus
Impatiens capensis	na	no	na	na	P7	NC_003842.1	Tobacco streak virus putative viral polymerase and putative 2b protein genes, complete cds	2926	19.2755	67.1073	2916	0.322016	-38.5511	8.45748	virus	Bromoviridae	Tobacco streak virus	ssRNA(+),linear,segmented	Viruses; ssRNA viruses; ssRNA positive-strand viruses, no DNA stage; Bromoviridae; Ilarvirus; Ilarvirus subgroup 1; Tobacco streak virus
Impatiens capensis	na	no	na	na	P7	NC_003844.1	Tobacco streak virus RNA 1, complete sequence	3491	18.0751	7.81925	389	0.359897	-40.036	9.15167	virus	Bromoviridae	Tobacco streak virus	ssRNA(+),linear,segmented	Viruses; ssRNA viruses; ssRNA positive-strand viruses, no DNA stage; Bromoviridae; Ilarvirus; Ilarvirus subgroup 1; Tobacco streak virus
Impatiens capensis	Strawberry necrotic shock virus	yes	genome; movement and coat of Strawberry necrotic shock virus	conservative, but Strawberry necrotic shock virus counted only once in Impateins capensis	P7	NC_008706.1	Strawberry necrotic shock virus RNA 3, complete genome	2245	33.853	8.82405	280	0.114286	-38.8393	8.41786	virus	Bromoviridae	Strawberry necrotic shock virus	ssRNA(+),linear,segmented	Viruses; ssRNA viruses; ssRNA positive-strand viruses, no DNA stage; Bromoviridae; Ilarvirus; Strawberry necrotic shock virus
Impatiens capensis	na	no	na	na	P7	NC_003845.1	Tobacco streak virus RNA 3, complete sequence	2205	8.20862	1.46803	47	0.0638298	-37.2128	8.68085	virus	Bromoviridae	Tobacco streak virus	ssRNA(+),linear,segmented	Viruses; ssRNA viruses; ssRNA positive-strand viruses, no DNA stage; Bromoviridae; Ilarvirus; Ilarvirus subgroup 1; Tobacco streak virus
Impatiens capensis	Parietaria mottle virus	yes	segment; helicase and methyltransferase of Parietaria mottle virus	conservative, but Parietaria mottle virus counted only once in Impatiens capensis	P7	NC_005848.1	Parietaria mottle virus RNA 1, complete genome	3518	8.15804	0.888573	42	0	-42.5238	10.2857	virus	Bromoviridae	Parietaria mottle virus	ssRNA(+),linear,segmented	Viruses; ssRNA viruses; ssRNA positive-strand viruses, no DNA stage; Bromoviridae; Ilarvirus; Ilarvirus subgroup 1; Parietaria mottle virus
Impatiens capensis	na	no	na	na	P7	NC_005097.1	Tobacco ringspot virus RNA 1, complete sequence	7514	12.2571	0.156774	16	14.75	-23.9375	5.875	virus	Secoviridae	Tobacco ringspot virus	ssRNA(+),linear,segmented	Viruses; ssRNA viruses; ssRNA positive-strand viruses, no DNA stage; Picornavirales; Secoviridae; Comovirinae; Nepovirus; Tobacco ringspot virus
Impatiens capensis	na	no	na	na	P7	NC_001556.1	Tobacco mild green mosaic virus, complete genome	6355	2.86389	0.0829268	7	41.7143	-4	0.857143	virus	Virgaviridae	Tobacco mild green mosaic virus	ssRNA(+),linear,nonsegmented	Viruses; ssRNA viruses; ssRNA positive-strand viruses, no DNA stage; Virgaviridae; Tobamovirus; Tobacco mild green mosaic virus
Impatiens capensis	na	no	na	na	P7	NC_005096.1	Tobacco ringspot virus RNA 2, complete sequence	3929	9.49351	0.114278	6	29	-15.5	3.33333	virus	Secoviridae	Tobacco ringspot virus	ssRNA(+),linear,segmented	Viruses; ssRNA viruses; ssRNA positive-strand viruses, no DNA stage; Picornavirales; Secoviridae; Comovirinae; Nepovirus; Tobacco ringspot virus
Impatiens capensis	na	no	na	na	P7	NC_033492.1	Petunia chlorotic mottle virus segment RNA 1, complete sequence	7615	0.971766	0.0253447	3	0.666667	-28	5.66667	virus	Secoviridae	Petunia chlorotic mottle virus	ssRNA(+),linear,segmented	Viruses; ssRNA viruses; ssRNA positive-strand viruses, no DNA stage; Picornavirales; Secoviridae; Comovirinae; Nepovirus; unclassified Nepovirus; Petunia chlorotic mottle virus
Impatiens capensis	na	no	na	na	P7	NC_001801.1	Cucumber green mottle mosaic virus, complete genome	6424	1.3076	0.0236613	2	23	-20	4	virus	Virgaviridae	Cucumber green mottle mosaic virus	ssRNA(+),linear,nonsegmented	Viruses; ssRNA viruses; ssRNA positive-strand viruses, no DNA stage; Virgaviridae; Tobamovirus; Cucumber green mottle mosaic virus
Impatiens capensis	na	no	na	na	P7	NC_023677.1	Chimpanzee alpha-1 herpesvirus strain 105640, complete genome	153158	0.0424398	0.000424398	2	1.5	-15.5	5	virus	Herpesviridae	Chimpanzee herpesvirus strain 105640	dsDNA,linear,nonsegmented	Viruses; dsDNA viruses, no RNA stage; Herpesvirales; Herpesviridae; Alphaherpesvirinae; Simplexvirus; Panine alphaherpesvirus 3; Chimpanzee herpesvirus strain 105640
Impatiens capensis	na	no	na	na	P7	NC_015523.1	Asclepias asymptomatic virus, complete genome	6175	0.631579	0.00631579	1	0	-24	8	virus	Tymoviridae	Asclepias asymptomatic virus	ssRNA(+),linear,nonsegmented	Viruses; ssRNA viruses; ssRNA positive-strand viruses, no DNA stage; Tymovirales; Tymoviridae; Tymovirus; unclassified Tymovirus; Asclepias asymptomatic virus
Impatiens capensis	na	no	na	na	P7	NC_002577.1	Gallid herpesvirus 3, complete genome	164270	0.0206976	0.000206976	1	0	-14	4	virus	Herpesviridae	Gallid alphaherpesvirus 3	dsDNA,linear,nonsegmented	Viruses; dsDNA viruses, no RNA stage; Herpesvirales; Herpesviridae; Alphaherpesvirinae; Mardivirus; Gallid alphaherpesvirus 3
Impatiens capensis	na	no	na	na	P7	NC_020104.1	Acanthamoeba polyphaga moumouvirus, complete genome	1021348	0.00293729	2.93729e-05	1	24	-7	2	virus	Mimiviridae	Acanthamoeba polyphaga moumouvirus	dsDNA,linear,nonsegmented	Viruses; dsDNA viruses, no RNA stage; Mimiviridae; unclassified Mimiviridae; Moumouvirus; Acanthamoeba polyphaga moumouvirus
Impatiens capensis	na	no	na	na	P7	NC_023641.1	Lagenaria siceraria endornavirus-California isolate FB, complete genome	15088	0.198834	0.00198834	1	0	-17	5	virus	Endornaviridae	Lagenaria siceraria endornavirus-California	Unknown	Viruses; dsRNA viruses; Endornaviridae; Alphaendornavirus; Lagenaria siceraria alphaendornavirus; Lagenaria siceraria endornavirus-California
Impatiens capensis	na	no	na	na	P7	NC_022129.1	Ageratum latent virus isolate 1998 segment RNA 3, complete sequence	2224	3.32734	0.0332734	1	0	-45	11	virus	Bromoviridae	Ageratum latent virus	ssRNA(+),linear,segmented	Viruses; ssRNA viruses; ssRNA positive-strand viruses, no DNA stage; Bromoviridae; Ilarvirus; unclassified Ilarvirus; Ageratum latent virus
Impatiens capensis	na	no	na	na	P7	NC_001669.1	Simian virus 40, complete genome	5243	1.44955	0.0144955	1	42	0	0	virus	Polyomaviridae	Macaca mulatta polyomavirus 1	dsDNA,circular,nonsegmented	Viruses; dsDNA viruses, no RNA stage; Polyomaviridae; Betapolyomavirus; Macaca mulatta polyomavirus 1
Impatiens capensis	na	no	na	na	P7	NC_024771.1	Equid herpesvirus 3 strain AR/2007/C3A, complete genome	151601	0.0224273	0.000224273	1	0	-21	7	virus	Herpesviridae	Equid alphaherpesvirus 3	dsDNA,linear,nonsegmented	Viruses; dsDNA viruses, no RNA stage; Herpesvirales; Herpesviridae; Alphaherpesvirinae; Varicellovirus; Equid alphaherpesvirus 3
Impatiens capensis	na	no	na	na	P7	NC_016072.1	Megavirus chiliensis, complete genome	1259197	0.00277955	2.77955e-05	1	0	-20	6	virus	Mimiviridae	Megavirus chiliensis	dsDNA,linear,nonsegmented	Viruses; dsDNA viruses, no RNA stage; Mimiviridae; unclassified Mimiviridae; Megavirus chiliensis
Impatiens capensis	na	no	na	na	P7	NC_027707.1	Salmon gill poxvirus, complete genome	241564	0.0149029	0.000149029	1	0	-20	6	virus	Poxviridae	Salmon gill poxvirus	dsDNA,linear,nonsegmented	Viruses; dsDNA viruses, no RNA stage; Poxviridae; unclassified Poxviridae; Salmon gill poxvirus
Impatiens capensis	na	no	na	na	P7	NC_004812.1	Macacine herpesvirus 1, complete genome	156789	0.0204096	0.000204096	1	0	-18	6	virus	Herpesviridae	Macacine alphaherpesvirus 1	dsDNA,linear,nonsegmented	Viruses; dsDNA viruses, no RNA stage; Herpesvirales; Herpesviridae; Alphaherpesvirinae; Simplexvirus; Macacine alphaherpesvirus 1
