# Supplementary material for: The pollen virome of wild plants and its association with variation in floral traits and land use
Source: Nat Commun. 2022 Jan 26;13:523. doi: 10.1038/s41467-022-28143-9 (PMC8791949; doi:10.1038/s41467-022-28143-9)
Supplement: Supplementary file 5 — Supplementary Dataset 2 [file 41467_2022_28143_MOESM5_ESM.xlsx]

## Sheet: Metadata
Data column heading	Description
host plant species	The species name of the host plant in whose pollen a viral accession in NCBI RefSeq was identified: for the California Coast (Carpobrotus edulis, Ranunculus californica, Eschscholzia californica, Raphanus sativus, Fragaria chiloensis, Calystegia macrostegia), for Central Appalachia (Podoophyllum peltatum, Aquilegia canadensis, Trillium grandiflorum, Packera aurea, Tiarella cordifolia), for the Ca…
survey project name	Named after the host plant species in which it was discovered, the putative virus family and a number; can also be a novel variant of a known virus if more similar to the top BLAST or RAPSearch2 hit than defined by the virus-family specific species demarcation criteria of the International Committee on Taxonomy of Viruses (ICTV); can be na if no conserved domains found and therefore not included …
Include	Whether to include a contig or extended in downstream analyses; can be yes or no; based on the conserved domains present; only viral ones included; if more than one ORFwithCDs, decisions to include are separated by semi-colons
Coding-complete, partial, or extension	Whether a contig or extended contig is a novel coding-complete genome, partial genome, or extension of another contig in the dataset; na = not included in downstream analyses
estimate of virus richness	the estimate of virus richness (conservative or relaxed) in which a known virus was included; can be either conservative (if a novel coding-complete viral genome a novel coding-complete variant of a known virus) or relaxed (if a novel partial viral genome or a novel partial variant of a known virus); if extra information is written in a cell, it indicates that for a segmented virus (coding-comple…
aid	The alphanumeric identifier of a pollen sample from a host plant species in which a viral accession in NCBI RefSeq was identified: for the California Coast (TLA01 - 06), for Central Appalachia (SE4, 7, 10, 13, and 16), for the California Grasslands (CA7, 13, 33, 40, 50, and 65), for the Eastern Deciduous Agro-forest Interface (P3, 4, 7, 10, 13, and 16)
seqID	The unique identifier of a contig
seq	The nucleotide sequence of a contig
seqLength	The length of a contig; unit = bp
nsf	Whether a contig has at least 1 non-stop reading frame; binary; 1 = yes, 0 = no
ra	The relative abundance of a contig to another within the same aid; # reads aligning to contig/contig length; ra*seqLength = # reads in contig assembly
pid	The percent identity of a contig to the top BLAST or RAPSearch2 hit
coverage	The percent of a contig that aligned to the top BLAST or RAPSearch 2 hit
e	The E-value of an alignment; how likely it is that a contig is the same as the top BLAST or RAPSearch2; closer to 0 = better
accession	The accession number of the top BLAST or RAPSearch2 hit
desc	The description of the top BLAST or RAPSearch2 hit
type	The taxonomic bin the of the top BLAST or RAPSearch2 hit; can be only be virus
family	The viral family to which a top BLAST or RAPSearch2 hit and a contig belongs
species	The species name of the top BLAST or RAPSearch2 hit
genome	The genome type of the tope BLAST or RAPSearch2 hit
algorithm	The search algorithm used to align a contig to the top BLAST or RAPSearch2 hit
db	The database used by the algorithm to search for the top BLAST or RAPSearch2 hit
qstart	The starting base of a contig that aligned to the top BLAST or RAPSearch2 hit
qend	The ending base of a contig that aligned to the top BLAST or RAPSearch2 hit
sstart	The starting base of the top BLAST or RAPSearch2 hit that aligned to a to a contig
ssend	The ending base of the top BLAST or RAPSearch2 hit that aligned to a to a contig
qent	The nucleotide entropy of a contig
qshp_ent	The nucleotide entropy of a contig sequence from qstart to qend; inclusive
shsp_ent	The nucleotide entropy of the top BLAST or RAPSearch2 hit from sstart to ssend; inclusive
shsp_%lc	The percent of low complexity amino acids in the top BLAST or RAPSearch2 hit from sstart to ssend; inclusive
extensions	Which contigs were involved in making an extension; BLASTN output with matches with >= 90% identity at the ends of individual contigs; input contigs never < 11 bplength of new contig (nt = bp); if no extensions were made, can be none found, or no extended contigs
extended_contigs	The nucleotide sequence of an extended contig; - = no extensions found; ND = extended contig not determined
numORFS	Number of open reading frames found in a contig or extended contig using NCBI ORF finder; default parameters; can never be 0
ORFwithCD	Any ORF that had a viral conserved domain determined by a NCBI Conserved Domain search; default parameters; can be none if no conserved domains found; multiple can be listed and separated by a semi-colon if more than one ORF had a viral conserved domain
ORFstrand	The strand in which a chosen ORF was detected; can be positive or negative; - = no ORFwithCD; multiple can be listed and separated by a semi-colon if more than one ORF had a viral conserved domain
ORFframe	The frame in which a chosen ORF was detected; can be 1, 2, or 3; - = no ORFwithCD; multiple can be listed and separated by a semi-colon if more than one ORF had a viral conserved domain
ORFstart	The starting nucleotide of an ORF within a contig or extended contig; - = no ORFwithCD; multiple can be listed and separated by a semi-colon if more than one ORF had a viral conserved domain
ORFstop	The ending nucleotidae of an ORF within a contig or extended contig; - = no ORFwithCD; multiple can be listed and separated by a semi-colon if more than one ORF had a viral conserved domain
ORFlengthnt	The length of an ORF in nucleotides; - = no ORFwithCD; multiple can be listed and separated by a semi-colon if more than one ORF had a viral conserved domain
ORFlengthaa	The length of an ORF in amino acids; - = no ORFwithCD; multiple can be listed and separated by a semi-colon if more than one ORF had a viral conserved domain
numCDs	The number of conserved domains within an ORFwithCD as determined by a NCBI Conserved Domain Database search with default parameters; - = no ORFwithCD; if more than one ORFwithCD, conserved domains belonging to different ORFs are separated by semi-colons; can be >1 if >1 CD found in an ORF
CDidentity	The NCBI name of a conserved domain; - = no ORFwithCD; if an ORF had more than one conserved domain, the names are separated by commas; those on different ORFwithCDs are separated by semi-colons
CDfunction	The function of a conserved domain as documented by NCBI; - = no ORFwithCD if an ORF had more than one conserved domain, the functions are separated by commas; those of different ORFwithCDs are separated by semi-colons
CDaccession	The NCBI accession of a conserved domain; - = no ORFwithCD; if an ORF had more than one conserved domain, the accessions are separated by commas; those of different ORFwithCDs are separated by semi-colons
CDinterval	The start and stop amino acid positions in an ORF of a conserved domain; - = no ORFwithCD; if an ORF had more than one conserved domain, the intervals are separated by commas; those of different ORFwithCDs are separated by semi-colons
CDEvalue	The E-value of a conserved domain search; how likely it is that an ORF contains the detected conserved domain; closer to 0 = better; - = no ORFwithCD; if an ORF had more than one conserved domain, the names are separated by commas; those on different ORFwithCDs are separated by semi-colons
ORFandCDnotes	Anything noted during the ORF finding and conserved domain searching process or if certain contigs within the same host plant species make up a genome or known virus
Notes	Pickaxe was run (i.e., all the alignments to the NCBI protein and nucleotide databases in this workbook done) in May 2018 on the contigs from the California Coast plant species, in August and October 2018 on the contigs from the Central Appalachia plant species, in October 2018 on the contigs from the California Grasslands plant species, in March 2019 on the contigs from the Eastern Deciduous Agr…

## Sheet: California Coast
host plant species	survey project virus name	Include	Coding-complete, partial, or extension	estimate of virus richness	aid	seqID	seq	seqLength	nsf	ra	pid	coverage	e	accession	desc	type	family	species	genome	algorithm	db	qstart	qend	sstart	ssend	qent	qshp_ent	shsp_ent	shsp_%lc	extensions	extended_contigs	numORFS	ORFwithCD	ORFstrand	ORFframe	ORFstart	ORFstop	ORFlengthnt	ORFlengthaa	numCDs	CDidentity	CDfunction	CDaccession	CDinterval	CDEvalue	ORFandCDnotes
Carpobrotus edulis	Carpobrotus edulis no family 1	yes	partial	relaxed	TLA01	contig_21231	GGCCAAACGCCCTCCCGGTAGCCACGTCTAGTGACTATCCTACGCATGGTCAGCTGGATCCCTAGCCGTGGACTATTTTATCAGCCCACAACAAGGGACGCAGCTCGTACCCCATCGCACGGATTAACCCGCGTAGGAAATCACGATCACTAGACATATGGTACATGAGTGCGTAGGAGTCAAGTGTCTCCTGCGCAAACTTGTCATCGAGGTGTAGTAACACAAAGGCATGCTTGCCTCGGTACAACGGCTCGATTCTCCTGACCATGAACCTGTACCCTGCAAACTCTGGGGACTCCTGCGCCGACTTAACGTGGCAGTATTCTCCGAGTTTCTCGAGGTAGCGATCTTTACCTCGAGGAGTACTTTGGTAAACGTCGTCACCCATCGTGTAGATTT…	3094	0	0.313833	68.9	36.7485	1.6e-157	YP_009330120.1	hypothetical protein 2 [Hubei sobemo-like virus 25] >APG75796.1 hypothetical protein 2 [Hubei sobemo-like virus 25]	virus	NoFamily	Hubei sobemo-like virus 25	Unknown	rapsearch	nr	1201	65	2	380	86	87	-1	0	no extension found	-	23	ORF15	negative	1	1117	62	1056	351	1	RT_like	Reverse transcriptase	cl02808	64 - 263	1.97e-14	na
Carpobrotus edulis	na	no	na	na	TLA01	contig_9648	CCCAGGGTCTCCCTCACAGAGAACGTGGGGCGAACTCTGTGTTATTTGTTAACGCAGCTTCTCACTTTTCAGCCATTCGCTGCACCAGCCGCGCCTATTAGCCGGCCGGGATTGAACCCCAGGGTCTCCCTCAAGCACCAATGAAGTAAACAGGATCGGTAAGCTTGCCAGTCGCAACATGAGCAAGCGCCGACGTGTTCTTGTCAATGGCCTTAGCAATTTTGCTAAGGCCATTGCCAAGAACAACTCCATAGGACCTGATAAGAGCATGCGTATCCGAATCGTGTGTGAGCACATGAGTGCTCACATACTTCGGGCCAGTCGGGGAGCTCATTCCGACTGGCCCTCGCATTCCCCCGGCAGGCTAAAGCCCGCCGACATAGAGTCGAGGCGCAGTGT…	1574	0	0.275095	43.8	67.4714	5.7e-75	AKP18619.1	Capsid [Humaita-Tubiacanga virus]	virus	NoFamily	Humaita-Tubiacanga virus	Unknown	rapsearch	nr	1512	451	3	354	86	86	-1	3	no extension found	-	12	none	-	-	-	-	-	-	-	-	-	-	-	-	na
Ranunculus californicus	na	no	na	na	TLA02	contig_1833	TAATTTTTTTGGATTTTGTTCTTGAGTACGGAAGTACAAAGAAAAAAGCTGAAATAGGATAGATATTAAATACTTAAAATATTAATAGTAACCGATTTAGAAAAGGGATCGAAAAACTATGGCTAAAAGATTAGCCAAATGATCGTCTTTTCAAAACAAAAAAGTAACGGATATCGGGTTCATTCCCGAAAGTAGGAAGGAGAGCAAAACATGGTCTGATAAGCAGCCATGAGGTTGCCTCGATTGGTCTTAAAGACCGGTTCGGTAAGTCGGAAGAAATCACCGAAATGTGTGACTTGATGGTCACCAATTCGCATATTGTGATTGAAGACATGAGTACAATGGATATTGACTTGAGCGACTTGGGAGTCTTGAAAGTCTTCTTCGACTATGTAGGGG…	1349	0	7.60044	46.8	34.2476	1.1e-80	CDF65976.1	coat protein [uncultured partitivirus]	virus	Partitiviridae	uncultured partitivirus	dsRNA,linear,segmented	rapsearch	nr	1349	888	132	283	83	85	-1	14	c1833 and c349 are 82% identical. They both overlap (~22bp) with c1322 at their 3'end (~1900bp extended contig)	TAATTTTTTTGGATTTTGTTCTTGAGTACGGAAGTACAAAGAAAAAAGCTGAAATAGGATAGATATTAAATACTTAAAATATTAATAGTAACCGATTTAGAAAAGGGATCGAAAAACTATGGCTAAAAGATTAGCCAAATGATCGTCTTTTCAAAACAAAAAAGTAACGGATATCGGGTTCATTCCCGAAAGTAGGAAGGAGAGCAAAACATGGTCTGATAAGCAGCCATGAGGTTGCCTCGATTGGTCTTAAAGACCGGTTCGGTAAGTCGGAAGAAATCACCGAAATGTGTGACTTGATGGTCACCAATTCGCATATTGTGATTGAAGACATGAGTACAATGGATATTGACTTGAGCGACTTGGGAGTCTTGAAAGTCTTCTTCGACTATGTAGGGG…	11	none	-	-	-	-	-	-	-	-	-	-	-	-	na
Ranunculus californicus	na	no	partial	na	TLA02	contig_349	TAATTTTTTTGGATTTTGTTCTTAGGTACTGGAATACAAAGAAAAAAGCTAAAATCAGAAATACTTAAATACTTAAGATAGATAAATATGCCGATTTAGAAAAGGGATCGAAAAACTATGGCTAGAAAATTAGCCAAATGATCGTCTTTTCAAAACAAAAAAGTAACGGGTTTCGGGTTTATTCCCGAAAGTAGGATGGTGAGGTGAACATGGTCTGATAAGCAGCCATGAGATTACCTCTATTGGTCTTAAAGACCGGTTGGTTTAGTCGGAAGAAGTCACCGAAATGTGTAACTTGTAGGTCACCAATTCGCATGTTATTGTTAAAGACGTGAGGACAGTTAATGTTGACTTGAGCAACTTGGGAGTCCTGAAAGTCTTCTTCGACTATGTAAGGGC…	1348	0	16.1944	41.8	49.8516	1.8e-81	CDF65976.1	coat protein [uncultured partitivirus]	virus	Partitiviridae	uncultured partitivirus	dsRNA,linear,segmented	rapsearch	nr	853	182	295	519	84	85	-1	8	c1833 and c349 are 82% identical. They both overlap (~22bp) with c1322 at their 3'end (~1900bp extended contig)	TAATTTTTTTGGATTTTGTTCTTAGGTACTGGAATACAAAGAAAAAAGCTAAAATCAGAAATACTTAAATACTTAAGATAGATAAATATGCCGATTTAGAAAAGGGATCGAAAAACTATGGCTAGAAAATTAGCCAAATGATCGTCTTTTCAAAACAAAAAAGTAACGGGTTTCGGGTTTATTCCCGAAAGTAGGATGGTGAGGTGAACATGGTCTGATAAGCAGCCATGAGATTACCTCTATTGGTCTTAAAGACCGGTTGGTTTAGTCGGAAGAAGTCACCGAAATGTGTAACTTGTAGGTCACCAATTCGCATGTTATTGTTAAAGACGTGAGGACAGTTAATGTTGACTTGAGCAACTTGGGAGTCCTGAAAGTCTTCTTCGACTATGTAAGGGC…	10	ORF1	positive	1	862	966	105	34	1		Glycosyltransferase	cl10013	11 - 34	0.00286	Partitiviridae do not have glycosyltransferases
Ranunculus californicus	na	no	na	na	TLA02	contig_1322	ATGGTGGACATTTGAGGTATCCAATCCATAACGGATCCAGAGTCGGAGTAGGGGCGAAGGGAGCAGACTTTGTCGTTCATAGCAGCTAGCATGATGTACATGGAAGCAAAACAAGGGATGTAGAAGTTGGGAGCAGGGTGGCGGACTTCGAAGCGGGGGAGGGAGGAAGAGACGAGACGGTGGTTGTTGACCTGGGTGGTGGTTGAGACGGCAGGGGGGAAACCGTGAGAGGGGGAGGTCTTGGATTTCTTCTTGGAAGCTTTGGGGTCGAGGCCATGAGGCTTGAGGTCCTCGGTGTCGTACTTGCGGATGCCTTGGGCATCAGTTGCGTGAGTACCAGTTTCCGTGGGCGGGATGGGTGCACCAGGGGGAAGGTTGAGAGGATCTTGGTTCTGAACT…	547	1	9.64899	47.5	66.9104	3.5e-27	CDF65975.1	coat protein [uncultured partitivirus]	virus	Partitiviridae	uncultured partitivirus	dsRNA,linear,segmented	rapsearch	nr	371	6	16	137	82	82	-1	0	c1833 and c349 are 82% identical. They both overlap (~22bp) with c1322 at their 3'end (~1900bp extended contig)	see c1833 and c349	4	none	-	-	-	-	-	-	-	-	-	-	-	-	na
Ranunculus californicus	Ranunculus californicus mononegavirales 1	yes	partial	relaxed	TLA02	contig_21458	GGCGGAGTTCATAAGTAAGCACAGCAAAAATCCTGGATTTCTCATATTTCATTTCTGTTCCTTTCATACTAGCAGAATTTGCAAGCCAATCGTCAGGTATCTTACCCATCATGATTATCTTAAAAATCTCAAGTACTGACAAATTATCTTTGCGTAAGAACTCTAAAATCAGTCGCCGCTGATTAGCAAGTTCTCTAGGAGGAGGGTCAGATTGTCTGGTTCTTTCGTAAATGTGTTCTAATTTGCTTTTCGGCAGACTCACAGATTTGTCACCAAGAAGAGACAACGAGTCTGCAAACGAGGATATGACGCAGTTGACACCAAATTTTAGATGTGCCCAATGTTCATGCCGGTGGTTCAAAGTGTTTTCAGGCAGCCTGCAATTTCCAGTCCGGTGAG…	1429	1	0.158153	34.8	19.3142	9e-10	YP_009304420.1	RNA-dependent RNA polymerase [Tacheng Tick Virus 6] >AJG39142.1 RNA-dependent RNA polymerase [Tacheng Tick Virus 6]	virus	Mononegavirales	Tacheng Tick Virus 6	Unknown	rapsearch	nr	667	392	319	409	85	86	-1	0	c21458 and c14802 overlap (~21bp; 2300bp contig)	GAGGTAAATACTTGCAAAACATTAAAAACATTCCCAACTAGCATAGGGATTACACTGGGATGACTGTATAGGTTTGCTGCAAATTCTGTACCACTCATTGTTTTCAATAAACTTTCACTGGTAGGATAAGAGTCATTTGGCTCTGTCATGACTTTGGAGAGCCTTTTTAGAGTCATAGACAGTTCGACCCCATTGAAATATAAGCGCTTCCCATAGTTAAAATATGCAAGACTTCTACAAGATTCCCCCGTCTTGATCCTTAAGCCTATAAGCGCACATTGTCTTTCAAGATGTTTATAAAAGCCGTCAAGAAGAGAACGGACTTCTATTTTCTTATAAGATATCCACTCACTAGGGTTCCTGAATTCTCCAGGTACTTTAAATTTCGATAACAACACC…	13	ORF10	negative	1	2219	3	2217	738	1	Mononeg_RNA_pol	Reverse transcriptase	cl15638	105 - 732	1.8e-82	no other conserved domains found
Ranunculus californicus	Ranunculus californicus mononegavirales 1	no	extension	na	TLA02	contig_14802	GAGGTAAATACTTGCAAAACATTAAAAACATTCCCAACTAGCATAGGGATTACACTGGGATGACTGTATAGGTTTGCTGCAAATTCTGTACCACTCATTGTTTTCAATAAACTTTCACTGGTAGGATAAGAGTCATTTGGCTCTGTCATGACTTTGGAGAGCCTTTTTAGAGTCATAGACAGTTCGACCCCATTGAAATATAAGCGCTTCCCATAGTTAAAATATGCAAGACTTCTACAAGATTCCCCCGTCTTGATCCTTAAGCCTATAAGCGCACATTGTCTTTCAAGATGTTTATAAAAGCCGTCAAGAAGAGAACGGACTTCTATTTTCTTATAAGATATCCACTCACTAGGGTTCCTGAATTCTCCAGGTACTTTAAATTTCGATAACAACACC…	911	1	0.122942	34.8	89.5719	1.4e-43	YP_009342285.1	RNA-dependent RNA polymerase [Wuchan romanomermis nematode virus 2] >APG78782.1 RNA-dependent RNA polymerase [Wuchan romanomermis nematode virus 2]	virus	NoFamily	Wuchan romanomermis nematode virus 2	Unknown	rapsearch	nr	911	96	506	779	85	85	-1	7	c21458 and c14802 overlap (~21bp; 2300bp contig)	GAGGTAAATACTTGCAAAACATTAAAAACATTCCCAACTAGCATAGGGATTACACTGGGATGACTGTATAGGTTTGCTGCAAATTCTGTACCACTCATTGTTTTCAATAAACTTTCACTGGTAGGATAAGAGTCATTTGGCTCTGTCATGACTTTGGAGAGCCTTTTTAGAGTCATAGACAGTTCGACCCCATTGAAATATAAGCGCTTCCCATAGTTAAAATATGCAAGACTTCTACAAGATTCCCCCGTCTTGATCCTTAAGCCTATAAGCGCACATTGTCTTTCAAGATGTTTATAAAAGCCGTCAAGAAGAGAACGGACTTCTATTTTCTTATAAGATATCCACTCACTAGGGTTCCTGAATTCTCCAGGTACTTTAAATTTCGATAACAACACC…	13	ORF10	negative	1	2219	3	2217	738	1	Mononeg_RNA_pol	Mononegavirales reverse transcriptase	cl15638	105 - 732	1.8e-82	makes up Ranunculus californicus mononegavirales 1 with contig_21458
Ranunculus californicus	Ranunculus californicus chrysovirus 1	yes	partial	relaxed	TLA02	contig_289	TAGCGCTAAGTTATTATGACTACGATAAAAAACTATAATAATGTCCCTGACCTGACGATGTGAAACACTTCGGTGTAGTCTGCGGACATTTTGAGATATATATAAGCGCTAAGTTATTATGACTACTAAAGTGCGAAACAGAGAACTAAGTGAGAGCGTTAAAGCTAGTGTTATTGATGCTGAGAGAGTAGTGGGTGCTGCTGAAGTCGGTTCGTTGAGCCGAGAGAAGAGTGCCGAGAAGATGAAAGTAGACAATTACAGAAGAGCGGTAAAGTATTACATGGCTCACAGTACGTCTATAGATACCCATAAGAAAAGGTTAGTCAGCTCGTTAGATTATTACAGATCTAAGACGAGGAAGAATTTGTATGCCTTTGTTATGCCTGGTGGGCATGGTAA…	3081	0	1.43525	55	91.6261	0	AKU48197.1	putative RNA-dependent RNA polymerase [Brassica campestris chrysovirus 1]	virus	Chrysoviridae	Brassica campestris chrysovirus 1	Unknown	rapsearch	nr	245	3067	78	1017	85	85	-1	0	c289 & c18587 (<500bp contig) overlap (~22bp; ~3.5kb contig)	TAGCGCTAAGTTATTATGACTACGATAAAAAACTATAATAATGTCCCTGACCTGACGATGTGAAACACTTCGGTGTAGTCTGCGGACATTTTGAGATATATATAAGCGCTAAGTTATTATGACTACTAAAGTGCGAAACAGAGAACTAAGTGAGAGCGTTAAAGCTAGTGTTATTGATGCTGAGAGAGTAGTGGGTGCTGCTGAAGTCGGTTCGTTGAGCCGAGAGAAGAGTGCCGAGAAGATGAAAGTAGACAATTACAGAAGAGCGGTAAAGTATTACATGGCTCACAGTACGTCTATAGATACCCATAAGAAAAGGTTAGTCAGCTCGTTAGATTATTACAGATCTAAGACGAGGAAGAATTTGTATGCCTTTGTTATGCCTGGTGGGCATGGTAA…	17	ORF1	positive	2	119	3457	3339	1112	1	RT_like	Reverse transcriptase	cl02808	410 - 827	6.96e-52	no other conserved domains found
Ranunculus californicus	Ranunculus californicus no family 1	yes	partial	relaxed	TLA02	contig_86	CGGGCGTCAGGAGTAATGCCCATAGATTGCAGGTATTCGTAAATTAGTTTGCAAACTCGGTAGAGATGTGGGTCTCTGTACAAGTCAGCGTAAACTATTCCAACGCAGCGTCCCATGAGGGATTGGTAGGTTGGGGAAGGTGATTCAGGATACAGTAGTTGTGCTAGTAAGCGGATTGGGTCGCGGTAGGCGGCACCAAAGATGTTTCGATAGCCAAGAAGTTCCATTTTCCATAAGGAATTGGAGATCTCAGTCTTTTCGAATGATAATTTTGCATTGAATCGTATTTGTGCTCGGGTTGACATGAATTCTTTAAGTTCGTCATATTTGTTCGGTGGAACATAATGAAAGATGACTGACAAGGAGTCGTCACCTAAGACTTTTAAGATTAGGCGGTTA…	962	1	64.3222	74.4	99.7921	1.9e-137	YP_009130618.1	RNA dependent RNA polymerase [Black grass cryptic virus 2] >CEK42600.1 RNA dependent RNA polymerase [Black grass cryptic virus 2]	virus	NoFamily	Black grass cryptic virus 2	Unknown	rapsearch	nr	962	3	135	454	86	86	-1	0	contig_253-contig_86 overlap (920bp; extended only by 40bp)	-	9	ORF6	negative	1	881	3	879	292	1	RT_like	Reverse transcriptase	cl02808	47 - 204	0.000564	na
Ranunculus californicus	Ranunculus californicus no family 1	yes	partial	na	TLA02	contig_253	CGGGCGTCAGGAGTAATGCCCATTGAGTGCAGGTATTCATAAATTAGTTTGCAAACTCGGTAGAGATGAGGATCTCTGCATAAGTCAGCGTAAACTATTCCAACGCAACGTCCCATGAGGGATTGGTAGGTTGGTGATACTGATTCAGGATACAATAATTGTGCTAGTAAGCGGATGGGGTCGCGGTATGCGGCACCAAAGATATTTCGGTAACCAAGAAGTTCCATTTTCCATAAGGAATTGGAAATTTCGGTCTTTTCGAAGGATAATTTTGCATTGAATCTGAGTAGTGCTCGGTTCGACATGAATTCTTTGAGTTCGTCATATTTGTTGGGTGGAACATAATGAAAGATGATAGACAAGGAGTCGTCACCTAAAACTTTTAAGATGAGGCGGTTA…	920	1	48.9152	73.2	99.7826	3.9e-129	YP_009130618.1	RNA dependent RNA polymerase [Black grass cryptic virus 2] >CEK42600.1 RNA dependent RNA polymerase [Black grass cryptic virus 2]	virus	NoFamily	Black grass cryptic virus 2	Unknown	rapsearch	nr	920	3	149	454	85	85	-1	0	contig_253-contig_86 overlap (920bp; extended only by 40bp)	-	8	ORF5	negative	1	881	3	879	292	1	RT_like	Reverse transcriptase	cl02808	47 - 195	0.000379	same as contig 86; not counted twice; makes up Ranunculus californicus no family 1 with contig_86
Ranunculus californicus	Ranunculus californicus no family 3	yes	partial	na	TLA02	contig_31920	GCAAACACCGCCTCTTGTAAGAGAGGGTGCTGGCTAAGTAGGGCGTCCACATGCCAAGTGGAAACGCGGTCTGATGCATCCTTAAGATCTAAGGTAGCATGAGAACGTGTCAGCGATGCTAATGCGGCCAGATCCCTATTAGGGGACTGGTCGGTAAAATTAACACAGCGCACGCCTGGAAGGGCAGAAGAATAACTTTCTCCCTCCAGCAACTCGACAAGTCGAACGTGTAGAGCTTGTTGCATGTATTGCATACAAGTTGGCTCAACGGCGATAATGCGAGGCGTTTTCAGCGTCTTAGGAACAGAGATCACCTTAACGGGGATCTCAGCATCCGGAGTCGCGAAGTTAACTGAATCCTGTGCGGACCAATAAGAGTGGGAAGGGAGAGCATATTCC…	1059	0	0.173749	41.4	48.4419	1.1e-39	APG77239.1	hypothetical protein [Hubei levi-like virus 1]	virus	NoFamily	Hubei levi-like virus 1	Unknown	rapsearch	nr	743	231	105	275	87	87	-1	0	contig_29495-contig_31920 overlap (75bp; ~2kb contig)	-	8	ORF5	negative	2	845	3	843	280	1	RNA_replicase_B	Viral RNA replicase	cl27276	177 - 273	2.49e-11	na
Ranunculus californicus	Ranunculus californicus no family 3	yes	partial	na	TLA02	contig_29495	CCTTCTCCTAGTGGTATGACGTCATCATGTCGTCAGTGACCACCACTGCCCTTTAATAGGGCGTGCCATACCCAAGCTTGATATGAACGGCTTGGGGTCGTCCACTCTTCATGAGGTGATCTGGTGACATCGGCTCAACACCGGTGTACAGAAGACACTTCATTAGGGCGGGCCATCCATCAACAGAGTTGATAGGCGGCTTGGATCTAACAACGAACCCTTTGGCAAGGGGACGATGAAGATCTCGGTCCATCTTATCTACCTGATATGGCAGATAAGTAAACCGACCTAATAAAGGAGAAGTAGCATGAACCATTGGGAAGAACTTAAGCATTCGTTCAACCTTCTGATCACAGTAACTAGTCGCAATCCAATAACCTGCTCGATAGAGCTGGTTAC…	900	0	0.141111	51.2	83.3333	5.5e-64	APG77239.1	hypothetical protein [Hubei levi-like virus 1]	virus	NoFamily	Hubei levi-like virus 1	Unknown	rapsearch	nr	898	149	323	576	87	87	-1	0	contig_29495-contig_31920 overlap (75bp; ~2kb contig)	-	4	ORF4	negative	3	760	53	708	235	1	RNA_replicase_B	Viral RNA replicase	cl27276	1 - 163	3.01e-23	same as contig 31920; not counted twice; makes up Ranunculus californicus no family 3 with contig_31920
Ranunculus californicus	na	no	na	na	TLA02	contig_1215	GAAAGGAACTTCCTGACAGTTTCAATGCTAGTCGCAGACACATCTTTTGCCTTCAGACCCTTAAGAAGATTTGTCCAGTTTGCATTAGCCCCCTTAGCATAAGTTTCACTCATATGAGGAGACATAGAAAGACTGTCCCCCTTGTGAAAAGTCCTCACATACATAGCGAGCTCAGGAAGGAATGCATCAATAGAAGCAGGCTGGGAAGCACAAGGTTCACCCGTATAGTAAGCAGACCCAATGTGAGCACGAGCACCGGCTTGTAGGACTTCTCTGCAGGTGTTAATGAGAGCATTCGACTGATCTGCCCAAGGGAGGAAGACACCTAACCCAGACTGTAAGATTCTCTTATATGCCTGAAGAGCAATAAATGCCTTGTGAGATCCAGCAGGATAAGGT…	665	1	26.594	38.028	44	2.39e-11	NC_033484.1	Wuhan insect virus 15 variant WHCCII13252 hypothetical protein gene, complete cds	virus	NoFamily	Wuhan insect virus 15	Unknown	tblastx	viral.1.1.genomic	428	216	863	1075	85	87	85	21	contig_357 (unassigned) & contig_1215 overlap (20bp; 1.2kb contig)	-	7	none	-	-	-	-	-	-	-	-	-	-	-	-	na
Ranunculus californicus	na	no	na	na	TLA02	contig_28049	CCGATAGTTACAGACTGTGGATCGGCAAAAGCCATTTGAGTCTCCTAGTTATTTAGTTTTTATTAAATTATATGGACATTCAGGCGTCCGCAACACGCGAAACACCCAAGGCGCCCATGATGGCAATCTGCGAGGCTGAAAAGTCTGGCAGACTAGCACTGAATACATACGGATATGCCCTCACCCTTTGCTTAAGTGAGGTGGATACCTGTCCAGTTGAGACTGCCTTAACTGTGCTATATTGAAAATTACTATAGCCAGTAGGGACAGATAGCGAGTATTTTACGCTAGTTACACGAGTCCATTCGGACATAATGTAACCCCAACGCATAACCGAGGAATCTTGACCTAGGTAAGACAAGTTCCGGATTACGGAACCGTAATTACCAAACCAGTCAA…	1568	0	0.147959	62.9	6.5051	1e-06	APG77059.1	hypothetical protein [Beihai levi-like virus 1]	virus	NoFamily	Beihai levi-like virus 1	Unknown	rapsearch	nr	457	356	299	333	86	83	-1	0	contig_5453-contig_28049 (70bp overlap; 2kb contig)	-	10	ORF6	negative	2	1486	80	1407	468	1	Phage_mat-A	Phage maturation protein	cl28021	217 - 460	0.00236	na
Ranunculus californicus	na	no	na	na	TLA02	contig_5453	CTCCTTAATATGAGGTTAGTTTTCCAAGTCAAACGTATTACCAATCCTACGAAGATAGCCGCGGCTGCGAAAGCAGCCGCGACTACCCAAGTGTCAGGACTCGTTGCCAAGAAGCTTCGTAACAGAAGCAAAGCTCGATGCACTAAGTGCATTAAGCAAACCCTTGACAATATCAGACTGCTCAGAAATAGAGAAGCCTGAAGGCGGGACATCAACCACAAGATAGGTACTCATACCTACCTTCATGTTGACGCCCGTCGTAATCGGGTCCGTTGTAATTTTCGAGAAGTCGAGTCGGAACACATGACGGTTACGCTTTGCGTGACTGTGTGCGACCGAAACGACGGCAGTCCCATCGGCGGTGGTAAAGGTACCACCCGTCAGGGAACTACCAGTTCG…	502	0	0.173307	49.2	72.9084	4e-23	APG77238.1	hypothetical protein [Hubei levi-like virus 1]	virus	NoFamily	Hubei levi-like virus 1	Unknown	rapsearch	nr	462	97	1	120	86	86	-1	0	contig_5453-contig_28049 (70bp overlap; 2kb contig)	-	5	none	-	-	-	-	-	-	-	-	-	-	-	-	na
Ranunculus californicus	na	no	na	na	TLA02	contig_8184	TACCATCACCAACCCCTTCCTTACCCTTAGATCCGCTAACACCAGTTTTACTCCTGGCGTTATCAGATCTCTTAGTAGGTGGGTTCTTCAACTGTGAAGTGTCGTCCGCCCTTCTGAATCCAGGGTACTTCTTATTCCTCTTGGTGTATTCACCAGTCGGAGCATTCTTCATGTGCATAATAGTATCACGCTTATCGTTTGGAACGGGAGGAAACGCTACCCTACCATATTTCAACATCCGCACATAGTCTATGTTGCTAACGGCACCAAAGTACTTCGCGAACCTACACAAGTTTATCAAACTCCTAACAGGAGTTTTAGAAATCACCTCACCAAACGGCACCTCCCAAGCAGCATCACCTCTTTCATCCGGCACGAAAGCATCGAAGTGGTTGTACT…	1202	1	0.63228	34.7	23.2113	3.8e-06	APG76050.1	hypothetical protein [Wuhan insect virus 30]	virus	NoFamily	Wuhan insect virus 30	Unknown	rapsearch	nr	658	380	714	806	85	87	-1	0	contig_8184 & contig_15590 (<500bp contig) (18bp overlap; 1.5kb contig)	-	6	none	-	-	-	-	-	-	-	-	-	-	-	-	na
Ranunculus californicus	na	no	na	na	TLA02	contig_43033	TTCCACTTAGCCGGCGTACGGCCTTTCGCAATACAGTCAGCTCTGTAAAGCTCGTACATCTTCTGGGCTTTCGCCTCAGCGGATAGAGGGACGTAGGAGTTAGCTGGGACGTGGGTGGTCCTGGCCTGAGCAATGGCCTCATCCCGCTTATATTCAAGCTTCTCGATCTTAAGCTTGAGCCTGGCAATCTTGCTCTCACTGACAGTACGGACATCCTTAATCATAGCACCAAGCTCCTGGGCTTGGAGAGAAAGTTGGTTTGCGGCCGTGATTTCATCAGCGGAGTAGTCCTCAGTGGCCTTCTTGGACTTCTTAAGGTCAGACTGGACCTTCATCACCGCATTGGCCCCATCCCCTCTCTTCGCCCAGCGAGCCAACAACAGCAGCATGTTAGGGGTA…	505	1	0.0831683	26.241	84	1.56e-08	NC_011591.1	Southern tomato virus, complete genome	virus	Amalgaviridae	Southern tomato virus	Unknown	tblastx	viral.1.1.genomic	464	42	369	791	86	86	84	10	no extension found	-	4	none	-	-	-	-	-	-	-	-	-	-	-	-	na
Ranunculus californicus	Gaillardia latent virus (novel variant 1)	yes	partial	relaxed	TLA02	contig_14887	GGCAAAGTTGATCGTGAGTACAATCCAATGATCAATGCAGCACTAAACCCAATTGCCAAACTAAGCACGGCCTTAGAGTAATCAGGTGGAGGTGTAAGTGGCATTTGGACACAATATCAGTAAACTAGTCCTGTGTCTGGTGAGGCACTGGAATGCAGCCACTTTGTTGATCGTTGGTGTATTCTCGCTAGTGACGAAAGTAACTGAATCAAAAGTCTGACCAATTATATCTTTGTAGCTCTTAGCTTCCACTCGATGGTTAGCCAACAAACACCCGATCTCTGGTTCGAAATAAACTATAGTTCCCTTCGGATCGACTTCGTATATATCAGCAATCTGCACAACGTCGTTTCTTTTTGATTCTATTTGGAAACCTAATTCTTTTAATAAAGCGGTTGT…	1685	0	0.193472	80.2	51.276	3.9e-133	YP_009022064.1	replicase [Gaillardia latent virus] >AHN84511.1 replicase [Gaillardia latent virus]	virus	Betaflexiviridae	Gaillardia latent virus	ssRNA(+),linear,nonsegmented	rapsearch	nr	1683	820	1698	1985	85	85	-1	0	no extension found	-	10	ORF9, ORF10, ORF8	negative	3, 3, 1	1575, 774, 104	808, 82, 3	768, 693, 102	255, 230, 33	1, 1, 1	RdRP_2, Viral_helicase1, Plant_vir_prot	Reverse transcriptase, viral RNA helicase, plant viral movement protein	cl03049, pfam01443, cl03157	1 - 171, 25 - 222, 4 - 34	2.9E-30, 2.70e-39, 8.68e-5	partial novel variant of a known virus
Ranunculus californicus	na	no	na	na	TLA02	contig_20741	AAGCTTAGCTCCATCGTCGTAGACTTGATACAATACAGAATTGTAGTAATTCATATCTATTCCATTCACATCCATCCATATAGGTAACCAGTCAGGCCAGCCAAGAGAATCATGTGAACCACCATTGTACACATATCTGCACCCATTAATGGAATACCAACCACAACTCCTATTCTTTAATCGATCTGGCGCTTCAAAAAGATGGTCAGTAAAGTAGACCATCCTTTCCAATGGTATTACAATCCCACAGTTGCAATTGAATGAATTTGCGGTTTCCGTCGGAGTCACAGGTGCTGCAGGCATTGCACTCTCTGTAGACTCAACCTTGGTTGCCTACCACGCACTGATTTACAACCGGAATCACAACATTCGCTTTTTCCTCCTCAATGGATCTGCCAT…	1229	0	0.223759	47.3	13.4255	1.2e-30	YP_009022064.1	replicase [Gaillardia latent virus] >AHN84511.1 replicase [Gaillardia latent virus]	virus	Betaflexiviridae	Gaillardia latent virus	ssRNA(+),linear,nonsegmented	rapsearch	nr	1227	1063	342	396	85	85	-1	0	no extension found	-	9	none	-	-	-	-	-	-	-	-	-	-	-	-	na
Ranunculus californicus	Ranunculus californicus betaflexivirus 1	yes	partial	na	TLA02	contig_20587	CTCTTGAACAAATTTGATTTCTGCTCCGGTTGGTTCAGCTTTAATCTGGCTCAATTTCGCCATGGCAGATTGTTCATCAGGTTTTTTGAGGGCTCGTAAATACCGGTAGATCCGAGAGACCACGCCGTACGGAACTTGGAAACAGCTACCAACATTCCGAGTTATACGATCTAGTCCTTTACAACTTGTCGCTTCAAATGGCCCAAATGTCCTGTAATTACGCACGACAGCGTCTCCTTTTGTTATTGCGATCAAGTGGTGGGAGAATTTACTACTTATGATGTCCACGCAATACACAGAACCATCTGACAACTTAATTTTATTGCACTTAAGCAATTCGCCAAAAGCAATCGGTTGTTCGTAACTTTCACCAACTACTCCATCAGGGTTGTACAGTAA…	782	1	0.167519	59.5	99.3606	7.4e-82	YP_002302557.1	RdRp polyprotein replicase [Potato latent virus] >ACJ14318.1 RdRp polyprotein replicase [Potato latent virus]	virus	Betaflexiviridae	Potato latent virus	ssRNA(+),linear,nonsegmented	rapsearch	nr	780	4	107	364	86	86	-1	0	no extension found	-	7	ORF7	negative	3	600	1	600	199	1	Vmethyltransf	Viral methyltransferase	pfam01660	5 - 189	1.92e-62	na
Ranunculus californicus	Verbena latent virus (novel variant 1)	yes	partial	relaxed	TLA02	contig_9479	AGGGTGAAGAGCATATTAGTCATGGTGTTGAACAGGAATGTGCTAGCTTCACCGGAAAATATCATGATAGCAAAATTCCCCAATTTTGACCCAAGATGAGTTTTGATGTACACATAGTCAGCAATCAAGTCCCTTGGAAGCCCCAAGTACTCCATAATTGCAATCTCGAAAGCAACGATGAATTGGTCTTGTGACGCATCGAAAGCCTCATAATCTGATTCGGTACAAATTCCATCAAACTTCCCACTAAGCACCCATTTATTCAATTCTTCGAGGCCTTTGCCAGAATGAATGTAGAAATTCTTTGGCAGACTTTCACCTAATTTCATTTCAATGTACCTCATGTACGGCGCAAAGCGACAAAGCACAGAGTGCTGGAAGCAAACTATGGACTGCGCT…	679	1	0.114875	85.8	99.4109	5.2e-109	AAF97924.2	RNA dependent RNA polymerase, partial [Verbena latent virus]	virus	Betaflexiviridae	Verbena latent virus	ssRNA(+),linear,nonsegmented	rapsearch	nr	677	3	122	346	85	84	-1	0	no extension found	-	8	ORF8	negative	3	569	3	567	188	1	RdRP_2	Reverse transcriptase	cl03049	7 - 189	3.74e-33	partial novel variant of a known virus
Ranunculus californicus	na	no	na	na	TLA02	contig_18140	TTCAATGTAATCCCAATTAATTTCACACAGCTTCACTGTAAAACTGTATGGCTCTAGCATAGCTATGAATTCGTGTAGGCTCACATCACGCACAACTGAGAAGCGTTTGGCCCAACATGGAGGCAAGGTACCAAGAAACCTCCCCATGAATACCTTGATCCCTTGGCTGTTGATTTTCTCACGTACCACGCCACTTTTAATCACGAGAGCTGCGAACTCTTGCAAGAACGTTATCTCAAAACCTGTGGGCTCGGGTACGATTTGACTTAATTTTGCCATGGCTGATTGACAATCGGGTTTCTTAAGTGTTTCAAGGTACCTATAAATTTTAGATACTACACTGAAAGCAATGGGAAAGCAATTCCCTGCATTTGTAGTGATCTTGTCAAGCCCAACAGC…	595	1	0.114286	57	97.3109	3.7e-55	YP_009224940.1	replicase polyprotein [Elderberry carlavirus C] >AIZ76625.1 replicase polyprotein [Elderberry carlavirus C]	virus	Betaflexiviridae	Elderberry carlavirus C	ssRNA(+),linear,nonsegmented	rapsearch	nr	594	16	245	437	87	87	-1	0	no extension found	-	5	none	-	-	-	-	-	-	-	-	-	-	-	-	na
Ranunculus californicus	na	no	na	na	TLA02	contig_19342	GTTTTAATTGCTTCTTCCTGTGCGTATTCCGCAGCCATTTCGATCTCTTCTAAATCCTCTCCTTGCATGAGATCCAGCATCGTCTTCAACCATGGGTCGCCGGCTAGTTTCTCCTCCCTGACGCCCTCATCCTTCCCAATATCGGCAAGATACTTATCTTTCAAGCTTGGAATTCCTGGAAGTATCTTCAACAGATCAACTGGTGCGGCCTTAGCGGTCAAGAACAATCCGAGAGCTCTTTTTTGATAAGTCATTAGCAATGTTTCCAAGCTAGAGCCCGTAGCATTCAAGAAGCAGAGATTGTTTCTAAATCTGCTTAAAGCGGTCAGCCACCTCTTCTCGTTCGCATAAGCGGACGCTTGCGTTATCAAAATTACTCCTTTCTTGAATGTTAAACCT…	569	1	0.221441	52.7	98.0668	3.6e-46	YP_004035878.1	RNA-dependent RNA polymerase [Cowpea mild mottle virus] >ADQ54107.1 RNA-dependent RNA polymerase [Cowpea mild mottle virus]	virus	Betaflexiviridae	Cowpea mild mottle virus	ssRNA(+),linear,nonsegmented	rapsearch	nr	560	3	1201	1386	85	85	-1	8	no extension found	-	3	none	-	-	-	-	-	-	-	-	-	-	-	-	na
Ranunculus californicus	na	no	na	na	TLA02	contig_32447	CCTCGAATCTCCTCGTGCGACTTGGCTTCTATGCCATTGTAACAAAGTAATGCACCCACTTCGGCTTCGTAATACACAATAAACCGGTGGGGTCTGCACTGTAAGTATCCAAAATCTGCACGCAATCCTCCCCGTGTGCCTCAATGTCGAAGCCCAAGGATCTAAGTAGTTGCGCGGTGCACTTTCCAAATCGTCTACTTATGTTGCAAATGAAACTCGCCCGTAGACAGACGCGATTGGTTGTCTGCAACGGATCTCCGAACACTGCGAAGAATCCTGAGAGATCCTCTTGGGTCTCAGTATACTCGTCTAGTAGCAGAAATTTGTCAGTACCCTTTTCGCGTAGCGAACTATACGGTTTAATCCAAGCACCACGCAAATTGGGCTTGTCGGCCTCAC…	526	0	0.131179	55.6	85.5513	3.9e-39	AAO33934.1	25.8 kDa protein [Verbena latent virus]	virus	Betaflexiviridae	Verbena latent virus	ssRNA(+),linear,nonsegmented	rapsearch	nr	526	77	11	158	87	87	-1	0	no extension found	-	1	none	-	-	-	-	-	-	-	-	-	-	-	-	na
Ranunculus californicus	na	no	na	na	TLA02	contig_18131	GCGCTTCCTGCTCGAATACTTCTTCATCATCAGCATGGAAACCTATACGTGCTCCACCATCATACTTCTGCGCAAGCATACAGTTAAAACCTTCGTGAGCAAAGTCGTTTACCTCCATGTACTCAATGAGCCACTCAGGCCAACCACGACTGATGTGTTCACCCCCATTGTACTTATACGGCACATTTCCGACGGAAAACCATTCAGCACTTCGCCCCTTTAAGCTATCAGGGAAAGTGCAGCCATGCAACGCACCAGATAGCAAAGTCCTGACTCTCATTTCAATACCGCATGTGCATCGTAACGCCTGTTCGGAGCACTCAGCAGAATTCTCAACGCCCTCCTCTCGGGGTTTGTTAACTTGCTTGCTCACTTCAATGTAGGGCTCTGAAAGCACTG…	514	1	0.0642023	62.7	43.7743	4.5e-22	YP_002985636.1	replicase polyprotein [Hydrangea chlorotic mottle virus] >ACE78181.2 replicase polyprotein [Hydrangea chlorotic mottle virus]	virus	Betaflexiviridae	Hydrangea chlorotic mottle virus	ssRNA(+),linear,nonsegmented	rapsearch	nr	235	11	687	760	86	87	-1	0	no extension found	-	5	ORF4	negative	1	409	2	408	135	1	2OG-FeII_Oxy	2OG-Fe(II) oxygenase	cl21496	66 - 130	3.64e-05	na
Ranunculus californicus	na	no	na	na	TLA02	contig_401	CCAGACCTGACGATGTGAAACGCCTCGGCGTAGTCTGCGGACATAAACGATATATAAAAGCTATGGAGTTCAAGCAATCAGAAGTTCAGACTACTGTCTTACGATCTTTTGCTGAAGCCTGGCGTACGGAGAGTCCCTCTTGGCTATCGGCCAGAGCGGAATTCGACAAGATTAAAGAAGTTTATCTAGCAGACCTTAGTTTAGAAGGGGAAGGATTAGGCAAGAGTAATGATGTAATGTCAACAACTTGTGTTTATTTGAGAGATAGACTGGGTACAGGGATGACGGCACTTTGTGGAGAGTCATTCTTTGTCGACTACAATCTGAGGTGCAATCTAAGGGATGAAGCACAATTTGGTAACGAGTGTTTGTCACTATCTTTCTTAGTTGAATGGGAGT…	2287	1	1.44075	41.1	34.4993	3.8e-100	AKU48196.1	putative viral coat protein [Brassica campestris chrysovirus 1]	virus	Chrysoviridae	Brassica campestris chrysovirus 1	Unknown	rapsearch	nr	111	899	13	274	85	86	-1	0	no extension found	-	10	ORF2	positive	3	63	2285	2223	740	1	DNA_pol3_gamma3	DNA polymerase III subunits	cl26386	574 - 728	0.000569	na
Ranunculus californicus	na	no	na	na	TLA02	contig_16747	AGGAGTATGCAGTCAAGTTTGCGCAAAAACTGAGGAACAAGGAGATAGATTTCTTGTGGCCTCAGATGATATACGATTTGCCATACTCTAAATTTAAGAGCACCACTTGGGCTACTGTTAAAGGTTGGGACACAGAGTCCTTTAACTTCAATGCCACTGCGGATTCGAGGGTTAAGTATGATTGCTTAACTAGGGCTTACGCTTGGGTAATGGGTGCTGGTAAGGTGCTACCAAGAGTAGGGAGTAATGGCATTGGTGAAAGGAATGTATCAGTTTTAACGGCTAAAGAAAGTGAGTTCTTTATGTTGGCGAAAGGTAAATATGAGATTGGGTTGATGAACTACAGGTTGATGGGAGAGGAGAGTGCTAGAATGGATGAAATGGAGATTTCAGCTAACG…	864	1	0.570602	32.4	76.3889	3.9e-32	AKU48195.1	putative viral protease [Brassica campestris chrysovirus 1]	virus	Chrysoviridae	Brassica campestris chrysovirus 1	Unknown	rapsearch	nr	15	674	454	678	83	84	-1	0	no extension found	-	1	none	-	-	-	-	-	-	-	-	-	-	-	-	na
Ranunculus californicus	na	no	na	na	TLA02	contig_52372	CCCCTAATATTAAATGACATCTATGAAAGGACTCTTCCCGGTAGGAAGAAATCATTTATCTCTGGATTAGCAAACACCACCTCCTTGGGTCGATTAGTTATGGACAGCCCTGATCTTAGAATTATCGACCAAGTTTGTGTGGGTGAACGACGCCAGATAGAGTGGTGGGTGGGATTGATCAAAGATATCCATGCCTACACACCCTTAGATGTTCCTTTAACATGGCCACATCATGTGATGGCCCAGAAGCTGAGAGACCTATCATGGGGAACAGAGATATCAGGTGTAGGTGTTCCACATCCTGCAGAGCAACTAATGATCTGTAGCACTCAGTATGGTTGCTGTACAGAACCATGTTCTGATGCAGAACCTGAAAAAATCAGTCTAGTATTCATGACA…	634	1	0.138801	60.606	48	3.05e-07	NC_031270.1	Tacheng Tick Virus 6 variant TCRP-2 ORF1 (ORF1), ORF2 (ORF2), ORF3 (ORF3), and RNA-dependent RNA polymerase (L) genes, complete cds	virus	Mononegavirales	Tacheng Tick Virus 6	Unknown	tblastx	viral.1.1.genomic	241	339	7585	7683	85	88	89	0	no extension found	-	4	ORF1	positive	1	100	6	534	177	1	Mononeg_mRNAcap	mRNA capping region of RNA polymerase	cl16796	46 - 176	9.15e-10	na
Ranunculus californicus	Ranunculus californicus no family 2	yes	partial	relaxed	TLA02	contig_4986	GAGCCAAACGCCCTCCCGGTAGCCACGTCTAGTGACTATCCTACGCATGGTCAGCTGGATCCCTAGCCGTGGACTATTTTGTCAGCCCACAACAAGGGACGCAGCTCGTACCCCATCGCACGGATTAACCCGCGTAGGAAGTCACGGTCACTAGACATATGGTACATGAGTGCGTAGGAGTCAAGTGTCTCCTGCGCAAACTTGTCATCGAGGTGTAGTAACACAAAGGCATGCTTGCCTCGGTACAACGGCTCGATTCTCCTGACCATGAACCTGTACCCAGCAAACTCTGGAGACTCCTGCGCCGACTTAACGTGGCAGTATTCTCCGAGTTTCTCGAGGTAGCGATCTTTACCTCGAGGAGTACTTTGGTAAACGTCGTCACCCATCGTGTAGATT…	3337	0	1.33623	68.6	34.0725	6.8e-157	YP_009330120.1	hypothetical protein 2 [Hubei sobemo-like virus 25] >APG75796.1 hypothetical protein 2 [Hubei sobemo-like virus 25]	virus	NoFamily	Hubei sobemo-like virus 25	Unknown	rapsearch	nr	1202	66	2	380	86	87	-1	0	no extension found	-	25	ORF25	negative	3	1118	63	1065	351	1	RT_like	Reverse transcriptase	cl02808	64 - 263	2.16e-14	na
Ranunculus californicus	na	no	na	na	TLA02	contig_324	AGAGAACGTGGGGCGAACTCTGTGTTATTTGTTAACGCAGCTTCTCACTTTTCAGCCATTCGCTGCACCAGCCGCGCCTATTAGCCGGCCGGGATTGAACCCCAGGGTCTCCCTCAAGCACCAATGAAGTAAACAGGATCGGTAAGCTTGCCAGTCGCAACATGAGCAAGCGCCGACGTGTTCTTGTCAATGGCCTTAGCAATTTTGCTAAGGCCATTGCCAAGAACAACTCCATAGGACCTGATAAGAGCATGCGTATCCGAATCGTGTGTGAGCACATGAGTGCTCACATACTTCGGGCCAGTCGGGGAGCTCATTCCGACTGGCCCTCGCATTCCCCCGGCAGGCTAAAGCCCGCCGACATAGAGTCGAGGCGCAGTGTAAGACGGGCAATTTGCT…	1562	0	4.39693	43.8	67.9898	2.6e-75	AKP18619.1	Capsid [Humaita-Tubiacanga virus]	virus	NoFamily	Humaita-Tubiacanga virus	Unknown	rapsearch	nr	1495	434	3	354	86	86	-1	3	no extension found	-	12	none	-	-	-	-	-	-	-	-	-	-	-	-	na
Ranunculus californicus	na	no	na	na	TLA02	contig_1100	TTTGTGCTCTTCTGGCAGTGTCTAAGCAGTAAACTAGAATCATTGAGTGGAGGATCGTGCTGGAGGAACCATCAAACCCTTGGAAGGACCCGTTATCTATCTTAATGATGTCTTTGCATCCCTGCTTAGTGACTATCGCGTGGATTTTCTGCCAATCATCCTTAATGTTGATCATTTCAGGCATGTCAAACATACCGATTAGTATCTCCTCAAATTCAAACTTCCTCTTCCTGTCCATTGACTCACTCCATGCACTGATGTCATGAGAACAGATTGCTCCTTCCAGGCCTGTTGCTGTTGCGTTCGCTATGTCTGCAAACTGCTTCTCAAGGATGCATTGGTCAACCCCAAGAGAAGGGCCCCTAATGAAGCTCATGGCTCGCCTACAGTTCCTATCAA…	1524	1	13.3812	47.1	3.34646	2e-14	APG78066.1	RNA-dependent RNA polymerase, partial [Hubei qinvirus-like virus 2]	virus	NoFamily	Hubei qinvirus-like virus 2	Unknown	rapsearch	nr	706	656	461	477	85	85	-1	0	no extension found	-	13	none	-	-	-	-	-	-	-	-	-	-	-	-	na
Ranunculus californicus	Ranunculus californicus partitivirus 1	yes	coding-complete	conservative, but Ranunculus californicus partitivirus 1 counted only once in Ranunculus californicus	TLA02	contig_2199	TCTTTTGTTTGCAGCCCTTAGATGACTTTGGGTCAGGATTTTACATGTTCATGTAAGAGTGACGAGGGGAAAATTTAGTTTTACGAGAAAACTATGTCCGTCACGAACAAAAAAGTCCTAGCCGAGCTTATCTAAGGGCTGCAAACAAAAGATTGACTTACAAAGGAGTTTCCATAAAGAATGGAGTGCACCAGTGTCGGTCGGTCAAAAGATGACGACGATCGTCGAGTAAGTGTCGTTGTGTTTCAAAATAAGTAGGAAAACTAGTCATATCAATGTCATTGACAGGTGATATAACATCTGATGTTGTCCTAAGGGGAAGGGAGGTGAAACCAGTGATGTCTTCAGGTACCGAGGTCGGTGTGAAGAGTTCTGAAAATTGAAAAAGTCCGGGAAGAC…	2005	0	4.68329	49	7.63092	6.1e-163	ANQ45203.1	RNA-dependent RNA polymerase [Rose partitivirus]	virus	Partitiviridae	Rose partitivirus	dsRNA,linear,segmented	rapsearch	nr	316	164	533	583	85	83	-1	0	no extension found	-	8	ORF5	negative	1	1912	158	1755	584	1	RT_like	Reverse transcriptase	cl02808	194 - 426	0.00235	coding-complete genome with contig 1434
Ranunculus californicus	Ranunculus californicus partitivirus 1	yes	coding-complete	conservative, but Ranunculus californicus partitivirus 1 counted only once in Ranunculus californicus	TLA02	contig_1434	TGATTTTTTTTCATAAAAATAACAAGGAAAAAGGATCCTTGAAAACAAAAAAGGCGGGGGGAAAACCGATTAGGGGAAGAGACAGCAGAGAGTCGGTCTCTATAATTGGAAAATCTTTGAAAATTAAAGAAAACTCAAAAAACGGGACTCAGTCGTTAGAGCACAAAAAATGAGATAGCCATTCTATAAAAAAGTCGACATATAGAATAGATAGGGTGACCTATTGAGCTTTGTGATCAACAAGGCCGCGAATGATAGAGCGGACCTTTTGGTAATCGTTTTCAGATACTTCTGAAAACTCAAGAGGAGCGAGGGCCCAGTAAGATCCATGACGAGTAACACCGATTTGGCCGAAGGTAGGGGCGTAGGGGTGGTTGAGGGGGAAGGTGACGTTGGTTT…	1890	0	1.00529	42.4	67.619	2e-88	ANQ45204.1	capsid protein [Rose partitivirus]	virus	Partitiviridae	Rose partitivirus	dsRNA,linear,segmented	rapsearch	nr	1507	230	66	486	83	84	-1	0	no extension found	-	12	none	-	-	-	-	-	-	-	-	-	-	-	-	coding-complete genome with contig 2199
Ranunculus californicus	na	no	na	na	TLA02	contig_2388	TTTGTTTTTTTTTGGTTTTTTCATAAAGGAGAAAATGAGTGACGCCGAAAATGGCATAACACTCGAAAAGGAGAGAAAACCGAAAAGGGAAGAGATGATTAGAGTCGATCTCTATAATTGGAAGTTTTAACGAGAAAACAGAAAACTCAAAAACGGGACTCAGGCTTTAGAGCTCAAAAAAGAGGAGGTCCTAAACACAAAAAAGTAGTATGAATAGGAGGTGCATGGTTTAGAACTTTGAAGTATCGAACATGGCAGTGATGGCGGTTTTGATACCTTTATAAGCATCACCAGATATATTGGATAGCTTGTTAGGTCTAATGGACCAGAATTCGCCAAAGCGCGTAGTAGCGACAGCACCTAGAGTAGTAAGGTAGGGGTGGTTGTCGGGGAAGTAAA…	1812	0	1.56015	43.6	66.5563	1.1e-85	ANQ45204.1	capsid protein [Rose partitivirus]	virus	Partitiviridae	Rose partitivirus	dsRNA,linear,segmented	rapsearch	nr	1507	302	63	465	84	85	-1	0	no extension found	-	13	none	-	-	-	-	-	-	-	-	-	-	-	-	na
Ranunculus californicus	na	no	na	na	TLA02	contig_38330	GAGACTCAAGTTTGGAGTGTTTTTCTTTTTGGTATGCAACACAGTTGGTTGTTGAACTTTGGTTATATAATTTTTATCTTTTTCTTATAAGACTTACCCAAGTGTTCATGTTTATATTTGTATATTGGTTGTGATTTACATTTAAATTGGTTTCAGTATAATACTTAGATCCGCGGTTGGAACCGTATTTAAACGGGTAGGGTGTTATACGGTTCCAAATCAACCCCCAAAAAAATGAAGAGTGGACTATTTCCAAATGTTGTAATAAAAAAGGATTCGACCATCTTCAAGCTGCATTTTGGTAAAAATCAAACGCTGTTGATCTGGAAGAGTTACCTTCCTTGTCCTGAATCATAGCCCTGACACTATCGATGATAATGTCGCTTCTCCCAACCTCAA…	640	0	0.09375	77.419	21	3.22e-08	NC_024446.1	Penguinpox virus isolate PSan92, complete genome	virus	Poxviridae	Penguinpox virus	dsDNA,linear,nonsegmented	tblastx	viral.1.1.genomic	327	235	82699	82607	83	86	82	0	no extension found	-	2	none	-	-	-	-	-	-	-	-	-	-	-	-	na
Eschscholzia californica	Eschscholzia californica secovirus 2	yes	partial	na	TLA03	contig_334	ACAAGAAAAAAAAGAAGAGTATATAACAAGTATAAGAACTAAAGCTGCCACAATTGTCAGCAACTTACCTCCATGCTGGCATACAGCATCATACCCACCCCGCAAACTGGTGAGAATACGATGTTTAATGTCAACTTTAAAGGCAAAGTCTGGCATATCGCGTATAGCATGCAATTGTTTTTGCAAACAACGCAAGTATACACGCTCCAAGAGTGGCAACTCTAGGAAAAATTCACGCTGAGAGGTTGTCGAAGCGGCGTTTAATTTATGCACACTTTCCACTTCGCATGGACCCTCTATTAGCGCATTAAGAAATGTATTCAACATTCCATCACAAGCTCGATTTGATATTTCTTGACGCAAGCTTGCTATGAAATGTTGTGCGCACATTTCATATTC…	1891	1	0.334744	63.6	3.01428	1.8e-294	YP_004429248.1	polyprotein segment 1 [Grapevine Bulgarian latent virus] >CBL43395.1 polyprotein segment 1 [Grapevine Bulgarian latent virus]	virus	Secoviridae	Grapevine Bulgarian latent virus	ssRNA(+),linear,segmented	rapsearch	nr	1562	1506	562	583	86	85	-1	0	c334 & c172 overlap (~16bp).	ACAAGAAAAAAAAGAAGAGTATATAACAAGTATAAGAACTAAAGCTGCCACAATTGTCAGCAACTTACCTCCATGCTGGCATACAGCATCATACCCACCCCGCAAACTGGTGAGAATACGATGTTTAATGTCAACTTTAAAGGCAAAGTCTGGCATATCGCGTATAGCATGCAATTGTTTTTGCAAACAACGCAAGTATACACGCTCCAAGAGTGGCAACTCTAGGAAAAATTCACGCTGAGAGGTTGTCGAAGCGGCGTTTAATTTATGCACACTTTCCACTTCGCATGGACCCTCTATTAGCGCATTAAGAAATGTATTCAACATTCCATCACAAGCTCGATTTGATATTTCTTGACGCAAGCTTGCTATGAAATGTTGTGCGCACATTTCATATTC…	28	ORF20	negative	2	3297	1	3297	1098	1	RNA_helicase	RNA helicase	pfam00910	722 - 825	2.67e-38	ORF14: protein kinase
Eschscholzia californica	Eschscholzia californica secovirus 2	yes	partial	na	TLA03	contig_172	CAAAATCAACCCAAGTGCCCACCACGTCGATTCAAACAACGCATGGACCTCGATTGATAATTTGTCCCACATGGACATTACCCAAGCCTTCGCTCTCCGCCAATAGTTTTCAATTTGTTCACGGGCGTGAGAAAGGGTACGAAGGTAAGGTCCAAGACAGGACTCAAAAGTTTTGGAGACCATATCCCACATGGTTTCTCCAAATTTTCTTGTAGCGGCTTCAACCGTATCTACCACTTTATCACAACATTTACCAAATGCTGCGACACCCTGGTCCATAATACGCTTGGAACCTGCGATACCACACATAAGTGTACTCGCAGCACCAGAAGCTAAGCCTGCTACAAACAAGAGAGGACTGTTTGCTGTCAAGTCCTTCTTGAAAATGGCTCTGAGCAT…	1471	0	0.353501	50	81.3732	3.5e-95	YP_004429248.1	polyprotein segment 1 [Grapevine Bulgarian latent virus] >CBL43395.1 polyprotein segment 1 [Grapevine Bulgarian latent virus]	virus	Secoviridae	Grapevine Bulgarian latent virus	ssRNA(+),linear,segmented	rapsearch	nr	1197	1	71	457	85	85	-1	17	c334 & c172 overlap (~16bp).	ACAAGAAAAAAAAGAAGAGTATATAACAAGTATAAGAACTAAAGCTGCCACAATTGTCAGCAACTTACCTCCATGCTGGCATACAGCATCATACCCACCCCGCAAACTGGTGAGAATACGATGTTTAATGTCAACTTTAAAGGCAAAGTCTGGCATATCGCGTATAGCATGCAATTGTTTTTGCAAACAACGCAAGTATACACGCTCCAAGAGTGGCAACTCTAGGAAAAATTCACGCTGAGAGGTTGTCGAAGCGGCGTTTAATTTATGCACACTTTCCACTTCGCATGGACCCTCTATTAGCGCATTAAGAAATGTATTCAACATTCCATCACAAGCTCGATTTGATATTTCTTGACGCAAGCTTGCTATGAAATGTTGTGCGCACATTTCATATTC…	28	-	-	-	-	-	-	-	-	-	-	-	-	-	same as contig_334; not counted twice
Eschscholzia californica	na	no	na	na	TLA03	contig_356	ATGGTGACCAGGCTGGTCTTTGACGACGAGTGCCCGATGCCAGGCAGACAAGTTCTATCGTCTGACCATGTAATTAAGTTCTTCATAAAGGCGGAGGGACACAAGGACCCTGCGAGGGGCATCTTCTCCGCCAACCTCACCGACAGGCAGGCGCAGTCGTGGATGGAGAAGGGCGTGCAGGCGGTTGCGAAACACCACCCGTCGTTCATGATAGGACAGGAGGTCGACGTGCGCGAGGCGAAAGTGATCCAACTCACCACCAGGCCGAGAGACAAAAGGTGGATGGCCCTGTACTATAGCTTCGACATTTCTGGGTGGTCTGCCAAGATGCCTGCTGAGCCCCAGAGGATTAGCCACGACATCTGGGCGAGGCTGTATGGCGGGCACCTCTTCGAGCAC…	1831	0	0.234298	29.348	15	1.29e-06	NC_033298.1	Wenzhou qinvirus-like virus 1 variant WZSLuoI86141 RNA-dependent RNA polymerase gene, complete cds	virus	NoFamily	Wenzhou qinvirus-like virus 1	Unknown	tblastx	viral.1.1.genomic	691	966	2533	2808	85	86	85	0	c356 & c505 (unassigned) overlap (34bp)	CAACAAACAACAAAAAACTCCACAATTTTCTGGTATCTTCGCCAGGCAATCGTGCGTGTTATATTTATTTCCTAGTATTGTTTAAGCTATCAGTTAGTTTAGATTTGCAAGTCTCGCTATCGTTCTCTAATGCGTCCAGGTCTTGAGAATGACGACCTTCAAGAACAACGCCAAGTACGCGGAGTTGTTGCTGACCTATCTGGACGTGGCGATCAGGGAGGACGTCCCGGTGACAGTGCCCGAGGTTCTCCAGGCGTTCGAGTGGAGGTTCAAAGGGGGGAGCCTACTGGAGGCCTCGCAGGGAACACGCCTCCAGCCGGAAACGTCTGGGGACGTGTTTCCAGATGGCTTAGCGGTGGACATCGCCAGGGAGTGGCCGAGCGGGAGGGAGGCTTTGGC…	16	ORF1	positive	1	130	1095	966	321	1	DNA_pol3_delta2	DNA polymerase III	cl26247	161 - 222	0.00796	na
Eschscholzia californica	na	no	na	na	TLA03	contig_505	CAACAAACAACAAAAAACTCCACAATTTTCTGGTATCTTCGCCAGGCAATCGTGCGTGTTATATTTATTTCCTAGTATTGTTTAAGCTATCAGTTAGTTTAGATTTGCAAGTCTCGCTATCGTTCTCTAATGCGTCCAGGTCTTGAGAATGACGACCTTCAAGAACAACGCCAAGTACGCGGAGTTGTTGCTGACCTATCTGGACGTGGCGATCAGGGAGGACGTCCCGGTGACAGTGCCCGAGGTTCTCCAGGCGTTCGAGTGGAGGTTCAAAGGGGGGAGCCTACTGGAGGCCTCGCAGGGAACACGCCTCCAGCCGGAAACGTCTGGGGACGTGTTTCCAGATGGCTTAGCGGTGGACATCGCCAGGGAGTGGCCGAGCGGGAGGGAGGCTTTGGC…	1809	0	0.260918	na	na	na	na	na	virus	na	na	na	na	na	na	na	na	na	85	81	-1	100	c356 & c505 (unassigned) overlap (34bp)	CAACAAACAACAAAAAACTCCACAATTTTCTGGTATCTTCGCCAGGCAATCGTGCGTGTTATATTTATTTCCTAGTATTGTTTAAGCTATCAGTTAGTTTAGATTTGCAAGTCTCGCTATCGTTCTCTAATGCGTCCAGGTCTTGAGAATGACGACCTTCAAGAACAACGCCAAGTACGCGGAGTTGTTGCTGACCTATCTGGACGTGGCGATCAGGGAGGACGTCCCGGTGACAGTGCCCGAGGTTCTCCAGGCGTTCGAGTGGAGGTTCAAAGGGGGGAGCCTACTGGAGGCCTCGCAGGGAACACGCCTCCAGCCGGAAACGTCTGGGGACGTGTTTCCAGATGGCTTAGCGGTGGACATCGCCAGGGAGTGGCCGAGCGGGAGGGAGGCTTTGGC…	16	-	-	-	-	-	-	-	-	-	-	-	-	-	same as contig_356
Eschscholzia californica	Eschscholzia californica secovirus 1	yes	partial	na	TLA03	contig_114	GCGTTACGCTAAGATTCATGCCTCGCCAATCGGCAACAACCCTATATAACCCCAACACCTATTTAATAGGTGTTACACTTCTCCCATAGATGCGGAAGCCGGGTTTGATTTCAACGCTAATTGTGAAAGCCTCAATAGATTTCCACTCAATTCCTTCAATCTCTATAAAAGGTTGATGGTGCGCTGGTCCCAAACCCCCAGAGGAGTTAAAACCGGGAAAGTCAGCAGCCAACATAGGCACGCGCAACTCATATTTCTTCCCTAACTGAGCATAATACGTTTGGAACACACTTACAACCTTCATAGGTGAGAGTGTTCCAACGCACGTACGTGCAGTAAGTGAAGAAGTTGGTTTCAACATATTTGTCTTCAACCCCCATTGAAAAACAAATACCATTT…	4851	0	1.03958	62.8	35.6215	0	YP_004429249.1	polyprotein segment 2 [Grapevine Bulgarian latent virus] >CBL43396.1 polyprotein segment 2 [Grapevine Bulgarian latent virus]	virus	Secoviridae	Grapevine Bulgarian latent virus	ssRNA(+),linear,segmented	rapsearch	nr	1789	62	921	1499	85	86	-1	0	no extension found	-	35	ORF35	negative	3	4759	59	4701	1566	3	Nepo_coat_C, Nepo_coat_N, Nepo_coat	Viral coat protein	pfam03688, pfam03689, cl04041	1397 - 1561, 1064 - 1149, 1224 - 1386	8.47e-39, 4.81e-26, 7.97e-23	ORF2: envelope biogenesis
Eschscholzia californica	Grapevine Bulgarian latent virus (novel variant 1)	yes	partial	relaxed	TLA03	contig_223	GCGTTACGCTAAGATTCATGTCTCGCTAATCGACAACAACCCTAGATATAGTTAATAGAAATTAATTTCTACTAACCATAGGAGGGGGTAGATACCGATCTACCCGCCTAAATCGTGCCTGCTGAAAGTATACATCCAAACATTGGGCATCTGGAGTGCATACATTATGATATAGATGCAGGATCGCACGATAATCCATACCTAACCCCATTGCAAAACTAGCTGCACTCAGCCAGTTTGTTACATATGGTTGTTCTGCACGGAAATACACATTACAGCCTCTATTATAAGCGTCTAATATCAGGGCTGTATTGTGATGCTTTGGGGAGCGAAAAGCATTAACCCAATGTTGCGTGGGCAATCGGCCTTTACCTTCCGCATTGAAACTCACAGGACAAA…	3106	0	0.318416	81.3	66.5486	0	YP_004429254.1	RNA-dependent RNA-polymerase (RdRp) [Grapevine Bulgarian latent virus]	virus	Secoviridae	Grapevine Bulgarian latent virus	ssRNA(+),linear,segmented	rapsearch	nr	2134	68	1	689	86	87	-1	0	no extension found	-	25	ORF15	negative	1	3082	62	3021	1006	1	RNA_dep_RNAP	Reverse transcriptase	cd01699	486 - 758	1.66e-84	partial novel variant of a known virus
Eschscholzia californica	na	no	na	na	TLA03	contig_325	GTGAAAAATATAAAGAAAAATAGATATTAATCTATTTTCCACAAAGAAAAATACAAATATTTTTGTTGAGCTTACTGAAGGCCCGACCTGCTTTTGCTTAGCGCTCACAGGAGTCTACAATAAAAGAAAACAACAAATTTAAAAGCGAGAAACATATCGCGTGTTGTATTTAACCCTCTCCTAGTGGTAATCACATCCACTCAGAAGAGCTAGCGCTGCAACGCTAGGTTCAATAACATTCAACACCAGCGCTATGCGCCCCACAAAATGATCCTTTATGTCTAAAAAGAATCAAAATGCGCCATGGACTTCTCCATGGAGATCAGCCTATGCCGATGACTGGGGTTTATTACCCCCCGGTTTTCATCTCCGGACCTCATCCAAAATAATAGGTGCCAC…	855	0	1.31111	58.824	87	1.19e-46	NC_015493.1	Grapevine Bulgarian latent virus segment 2, complete genome	virus	Secoviridae	Grapevine Bulgarian latent virus	ssRNA(+),linear,segmented	tblastx	viral.1.1.genomic	284	487	5538	5335	85	87	86	0	no extension found	-	5	none	-	-	-	-	-	-	-	-	-	-	-	-	na
Raphanus sativus	Raphanus sativus no family 1	yes	partial	relaxed	TLA04	contig_12	ACAAAGGTCCCCAAACTTTGACGAGTTATCTAAGCGCTTAAGACGAACAATGAGCTTTGGAGCACTACGCCCTGATTCTAATTTCTCTATTGGTCACCTGGAACTGGTGCCTCTTGATGACCCTGTGATGTACACATGTGGCAATCTCCCTGAACCAAGATACACTGTTGATTATAATGGCGAGATTTTCACCATCTTTGTAAATGGTAGAAGTGCTCATCTATTGTCAAGCTCAAGAGAACTCAGAATGATTCGTCATGAGATAGTTGCTAATGTCATGTGTTTTGATTCTGACATGCCACTCAATATCATTGGTGTCGAGGGTGAAGAATCTGAGCTAACACCTGATTTTATTAATACAAACGCTCGAACTGTACTTGAGTTAACCACAACTGCTAA…	4410	1	2.33673	58.9	98.5034	0	ASY01343.1	RdRp [Watermelon crinkle leaf-associated virus 2]	virus	NoFamily	Watermelon crinkle leaf-associated virus 2	Unknown	rapsearch	nr	65	4408	3	1451	83	83	-1	0	extended with C12, C572 and C120 (~6.8kb; 75 bp overlaps)	ACAAAGGTCCCCAAACTTTGACGAGTTATCTAAGCGCTTAAGACGAACAATGAGCTTTGGAGCACTACGCCCTGATTCTAATTTCTCTATTGGTCACCTGGAACTGGTGCCTCTTGATGACCCTGTGATGTACACATGTGGCAATCTCCCTGAACCAAGATACACTGTTGATTATAATGGCGAGATTTTCACCATCTTTGTAAATGGTAGAAGTGCTCATCTATTGTCAAGCTCAAGAGAACTCAGAATGATTCGTCATGAGATAGTTGCTAATGTCATGTGTTTTGATTCTGACATGCCACTCAATATCATTGGTGTCGAGGGTGAAGAATCTGAGCTAACACCTGATTTTATTAATACAAACGCTCGAACTGTACTTGAGTTAACCACAACTGCTAA…	29	ORF2	positive	2	50	6652	6603	2200	1	Bunya_RdRp	Reverse transcriptase	cl20265	582 - 1203	7.06e-42	makes up Raphanus sativus no family 1 with contig_572 and contig_120
Raphanus sativus	Raphanus sativus no family 1	yes	partial	na	TLA04	contig_572	TCTTTCATAAACGCAAAATTTAAGACAAGAAGCAAGCAAAAAATCTGTGTCTTTGAGAAAGCTATAGATGATATTCCAATAGTAGATCTTTGTAGAAGACAGTGGTTTAGCTTAGGCAAGCTTCCTTTATCAAAAAGGCAGGAACGTAGCTTTTGGAGTGAAGCCAAACTCAAGTACCCGTTCTTAGATGATGATAGACAAGTGACAAAATCAACACTAAAGATGAATGAAGTTGAACTCAAAAATTTCTTAGAGTCTATCACTTCAAAACCTAGACACATTGTTCTGCTTGATACAAGTGCTAAGTCAGCGTCATTATTTAATTCTATAACTAGAGTCTTTTGGACAGGAACTAAAATTGTGATTAGAGGAGTGAGTGACTCAGAAGAGAGCTCATTT…	1309	1	1.50267	53.5	99.2361	6.5e-135	YP_009422199.1	RNA-dependent RNA polymerase [Citrus concave gum-associated virus] >AST13127.1 RNA-dependent RNA polymerase [Citrus concave gum-associated virus]	virus	Phenuiviridae	Citrus concave gum-associated virus	Unknown	rapsearch	nr	1	1299	1426	1859	83	83	-1	3	extended with C12, C572 and C120 (~6.8kb; 75 bp overlaps)	ACAAAGGTCCCCAAACTTTGACGAGTTATCTAAGCGCTTAAGACGAACAATGAGCTTTGGAGCACTACGCCCTGATTCTAATTTCTCTATTGGTCACCTGGAACTGGTGCCTCTTGATGACCCTGTGATGTACACATGTGGCAATCTCCCTGAACCAAGATACACTGTTGATTATAATGGCGAGATTTTCACCATCTTTGTAAATGGTAGAAGTGCTCATCTATTGTCAAGCTCAAGAGAACTCAGAATGATTCGTCATGAGATAGTTGCTAATGTCATGTGTTTTGATTCTGACATGCCACTCAATATCATTGGTGTCGAGGGTGAAGAATCTGAGCTAACACCTGATTTTATTAATACAAACGCTCGAACTGTACTTGAGTTAACCACAACTGCTAA…	29	-	-	-	-	-	-	-	-	-	-	-	-	-	same as contig_12; not counted twice
Raphanus sativus	Raphanus sativus no family 1	yes	partial	na	TLA04	contig_120	TGGAGAATTTATTTTGGCACTGAACAAGATGATGGTAAAAGACATGTCAATTCCAAATGTTGTTTTACCTGAAGATAACCCAGCAGTCATGGATGAAAATGAACTTAGTGCTGATCTTGAAGCATTTATGGATGACATGAACTGTGATATTCAGACTCAACTCAATGTTGACTTTACTGAAGAGTTTGATGAAGATAATGATTTAGATCAAGACCTATTCGATATAGATCCTGCAATGCTTGCCAGACTAGAAACACAACTAGCATTATTTGACATGAACATCACCAAGAGTAGTGATGAATACACAGACAACTCTTTCATGCCTCGAACTAATCTCTGCTTCACAAATCTTGATAGATTATCTCACTTAATGCATGGTGCATCAGGTTTTGGAGATCT…	1211	0	2.15442	31.8	43.8481	8.9e-19	YP_009422199.1	RNA-dependent RNA polymerase [Citrus concave gum-associated virus] >AST13127.1 RNA-dependent RNA polymerase [Citrus concave gum-associated virus]	virus	Phenuiviridae	Citrus concave gum-associated virus	Unknown	rapsearch	nr	95	625	1865	2042	84	84	-1	21	extended with C12, C572 and C120 (~6.8kb; 75 bp overlaps)	ACAAAGGTCCCCAAACTTTGACGAGTTATCTAAGCGCTTAAGACGAACAATGAGCTTTGGAGCACTACGCCCTGATTCTAATTTCTCTATTGGTCACCTGGAACTGGTGCCTCTTGATGACCCTGTGATGTACACATGTGGCAATCTCCCTGAACCAAGATACACTGTTGATTATAATGGCGAGATTTTCACCATCTTTGTAAATGGTAGAAGTGCTCATCTATTGTCAAGCTCAAGAGAACTCAGAATGATTCGTCATGAGATAGTTGCTAATGTCATGTGTTTTGATTCTGACATGCCACTCAATATCATTGGTGTCGAGGGTGAAGAATCTGAGCTAACACCTGATTTTATTAATACAAACGCTCGAACTGTACTTGAGTTAACCACAACTGCTAA…	29	-	-	-	-	-	-	-	-	-	-	-	-	-	same as contig_12; not counted twice
Raphanus sativus	Raphanus latent virus (novel variant 1)	yes	partial	na	TLA04	contig_1	ACTTCGTGCGGCTTCTCACAAGAGGAGTAGGTTCGCTTCTCATTAGAGGCATCACAATGTACATTAGTATATTGTGGAATAGAGTAGGGAGAGCGAACCTACTCCTCAACGCACTTCGTGCGGCTTCTCACATAGTGAGGTAAATGGACTTCATCAGTCCACTAATCTAACACCATCTAACATACCACGGTCTAATCCAGTGGAATAATTGATGGCCTTCACAACTTGATCATCGAAATCGTTAGGAGCAACGGTATAATACCGCAACGATTTCCTATGTCTAGATATGGCAACAAGATTGTGACAAGGACCCAAAGTTGGACTCTTCCCAGAGTGCAACAAAGTTGTCGTCCTCGACAATCTGAATAAAATAACATTATCCCAGGTATCTCCTTGGGC…	3530	0	69.2433	99.487	66	0	JN107637.1	Raphanus latent virus isolate NZ segment RNA 1 replicase gene, partial cds	virus	Bromoviridae	Raphanus latent virus	ssRNA(+),linear,segmented	blastn	nt	728	3066	2339	1	86	86	85	13	no extension found	-	20	ORF20	negative	3	3483	154	3330	1109	2	Viral_helicase, Vmethyltransferase	RNA helicase, RNA methyltransferase	pfam01443, pfam01660	820 - 1077, 82 - 442	5.26e-46, 4.48e-45	partial novel variant of a known virus
Raphanus sativus	Raphanus sativus bromovirus 1	yes	partial	relaxed	TLA04	contig_7	GTTGAGAAATAGGTTCGCTTCTCAAAAGAGGCATCACAATATACATTAGTATATTGTGGAATAAAATAGGGAGAGCGAACCTATTTCTCAACACAACCACCAACACAAGATTCCACCTTGGAACCTAGTGAAGGCAATGGTGGTAATTCAAGTCCGGCAACAACATCGGACAACTTCAAAACTTGACTCCAACCAAGTTTCGGAATGGAAACATGAACTTCATATGAAGCTAATGCTTTCAACTTCAATCTAACATCTTCGGTGGGAACACCGTAAGAGAAGATCGGCATCTTTCTGACACTAGAAACTATATCATTAACGATTAATTTCGCAGAAGGAAACTCTTTAACCTCAAAATTGATATTCAATTTTGGAATCTTAACCGAGAAATAACTCTCG…	2869	0	106.163	73.2	62.1122	1.4e-262	ARS65724.1	replicase P2a [Blackberry chlorotic ringspot virus]	virus	Bromoviridae	Blackberry chlorotic ringspot virus	ssRNA(+),linear,segmented	rapsearch	nr	2394	613	146	735	85	85	-1	0	no extension found	-	15	ORF11	negative	2	2844	421	2424	807	1	RdRP_2	Reverse transcriptase	pfam00978	261 - 697	1.23e-169	na
Raphanus sativus	Raphanus latent virus (novel variant 2)	yes	partial	na	TLA04	contig_4	CTTCTCCTAAGAGGCATCACTAGTATATAATACTAGTGGCAACATTTAAAACCAACGACCATTACTGGTCTCACATAAAGTGGAAATCGTCCGATTCGGATTGGTTTCTTACGGGTTAGACTTACGCTCGGAAGCACAGCAGCTAACTATTTTCATATTGAACTTCACTGTTTCGATTACGAAACAGTGGGATCAACCGTCCCATTATGATGGGTCATCAGCATAGACAAAATCGCCTATGTAGGCATCCACTTCATCATCGAAGTAGGACATCGAAATTTCGGCATCGATCTCAGGATCGGAAACACTGTCATCACTATAAGTGGCATCAACCAAGTTGGATAATTGACTAAATAGTCAATTACTATTCTCCAGGAAATCTTCTGGAGGCATCAACAT…	2352	0	258.037	99.629	57	0	JN107639.1	Raphanus latent virus isolate NZ segment RNA 3 movement protein gene, partial cds; and coat protein gene, complete cds	virus	Bromoviridae	Raphanus latent virus	ssRNA(+),linear,segmented	blastn	nt	291	1638	1348	1	86	86	86	13	no extension found	-	9	ORF6, ORF7	negative	1	2127, 1020	1213, 358	915, 663	304, 220	1	Bromo_MP, Ilar_coat	Movement protein, viral coat protein	cl03270, cl03355	8 - 260, 49 - 216	1.35E-94, 2.21e-36	partial novel variant of a known virus
Raphanus sativus	Raphanus sativus cryptic virus 2 (novel variant 1)	yes	partial	relaxed	TLA04	contig_48	ACATGATATTGGAATAAGAAGCTCTAAGCGCTTCATGTTCTGACATTTGTTATTGTACTGCATGAACTATTACTACTGTAATAATCGCACGCAGCACAATTTAAAATTTTAATCTTTTATTGATAAAGAGTAACTTAATAAATAGTGTTACATGATATTGGAATAAGAAGCTCTAAGAGCTTCATGTTCTGTGGGATCCCAGGTCCTCAGGTTGTGAGGGAGGGTATCGGCTAATCCATATTTTTGTTTCAAATACAAGAAAACATGGTACAAGTATTGGGAATGTATTCCGGCATCGACATAGATGCTTTTGGCACGGAGGGCTGAGATGCTTCCATCTTCCACTTCGTATTCGGGATACAAGAGCATACGCAGGCAAACGAATTCGTCACGGTAGTT…	1774	0	3.99662	96.917	97	0	DQ218036.1	Raphanus sativus cryptic virus 2 dsRNA 1, complete sequence	virus	Partitiviridae	Raphanus sativus cryptic virus 2	dsRNA,linear,segmented	blastn	nt	42	1759	1717	1	86	86	85	4	no extension found	-	10	ORF7	negative	2	1581	148	1434	477	1	RT_like	Reverse transcriptase	cl02808	177 - 358	1.29e-21	partial novel variant of a known virus
Raphanus sativus	na	no	na	na	TLA04	contig_100	GCACACTTAAAATGGACTGGGGTGTAGTGTGCACGTTCAGAATGGATAAGTAAAGTCATAAGACTAAACTTTTCTAAACTGCACCTACTTAAGAGAACCTCAACATCTATTGATTAGATGAGAGGAGCAAGAAAATAATTGCAAAAACCAAGTAGGAATAAAAATCACACTTAAAATAAAGCTCAAGTTAACGAGTTCATTATTACAGACCATTAAAATAGATAAATATTAAAATAGAACGACACAAATTATCGGGTATTCCCGTTCAGACAAGATTTGGTACTTGTACTAAGCGGACGACTTCCACATTTCATCGGTTCCCTCTGAAGAGATGGCGTAGTAAGACGAGGCGTTGAATCCATCGCGTGGGTTGCGAATGAACGAGCCATAGTCATCGTC…	1542	0	2.72179	92.693	98	0	DQ218037.1	Raphanus sativus cryptic virus 2 dsRNA 2, complete sequence	virus	Partitiviridae	Raphanus sativus cryptic virus 2	dsRNA,linear,segmented	blastn	nt	22	1536	1514	1	85	85	84	11	no extension found	-	6	none	-	-	-	-	-	-	-	-	-	-	-	-	na
Raphanus sativus	na	no	na	na	TLA04	contig_102	TTTCCGAGAAACATGATCGCAAGATTAGCGAGATGGTCGTTGAAGTGTAGCGGCGGAAAGTTGATCTTAAGATCATAGACATCGCCGTCGTAGGAGGTTCTGTAAGTCCACCAAGCATTGCCTGGGGTCACTCGAGTATCGATAGTCCTGGTAGGGATACCAATCTCAGCGAAGTAAGCCAAATACGACTTGTACTCCAAGAAGTTGATAGAGTCGCTAGAGCGACCTTCATTCTTAGTATTCTCTGGATATACGGGCACCACGTTATAACGGGTACTCATCGCAGAGGTGCGAAACATTCCAATTCCATCAATTGCAACAGCAAAAGGGAGAGGGAGTTCGACATCCTTGGTGTAAGTCGGTTGGTCAGTGAACCTTCCTTTATGAGTGTAGATCTGT…	1041	0	3.41595	93.66	99	0	DQ218038.1	Raphanus sativus cryptic virus 2 dsRNA 3, complete sequence	virus	Partitiviridae	Raphanus sativus cryptic virus 2	dsRNA,linear,segmented	blastn	nt	4	1041	1048	10	85	85	85	13	no extension found	-	9	none	-	-	-	-	-	-	-	-	-	-	-	-	na
Raphanus sativus	Raphanus sativus phenuivirus 1	yes	partial	na	TLA04	contig_18	AGACTAACTAAACCATGGGTGATGTCAAACACAAAGACCCCCTTGCTTACACAAGCTGACTAAACGCGAAAGACTAACTAAACCATGGGTGATGTCAACGCCTTCTTTGCTGGCTGTCCTGACTTTGAGACTTTTAAGGTCAAGTTTGCTACTCTGAATGAACACGATCAGGGTCGTGTTAGGCTTGAAGTCAGAGCTAAGTACATTGGGTTCCAAGGAGATTCCACTAAAGTGATATCTTATGGACCAGAACTTGTTGACTTTCTGGGTATTGCTCCCATTTCTCGACCAGGCACTCCTCTTGGTCAGCTCCCGACTGCTAGTGTCTTAGTTGGCCCTTCTCAGGATTCATCTACTACTCCTGTCACAACTCCTTCCTCTGTCAACACTCCTCTTATC…	3138	0	3.71319	43.5	33.174	2.3e-74	YP_009407930.1	p46 [Citrus concave gum-associated virus] >AST13126.1 p46 [Citrus concave gum-associated virus]	virus	Phenuiviridae	Citrus concave gum-associated virus	Unknown	rapsearch	nr	3056	2016	3	355	84	84	-1	0	no extension found	-	15	ORF11	positive	1	85	1725	1641	546	2	Tenui_N, Atrophin-1	Nucleocapsid, atrophin-1	cl05345, cl26464	308 - 504, 67 - 132	4.40e-14, 9.56e-3	na
Fragaria chiloensis	na	no	na	na	TLA05	contig_1269	AAGAAGAGACAGATGATTATTTTTGCATCCATGCTTGATATTTGCAAAGCAGTATCAAGACGTGCAAAATTCTCCACCTTCCCTAGAATAGTCCACCGACTAGTCTATGGAACTGTCATAGTGGCTTTTCTAAGTCCACTATACATCCTATATCTTGGGATCAATCTTTTGGGAAAAAGATTGGTTAAGTGTGAGCCATCCGCTGCCGGCTCCGACCAAGACGAAGAACATGAAGGAGGAAGTAATGACCCCTCTCTTCTTGTGTCACGGACTGAGGAGAAATCCCACGATTTCAGACATCAATGTGCTTGGTGTTTGATATCCCCTGACAGGGTGTGTCCCACCCGCTCTGACGGGACCCGCTATGTTTGTGGTATCAGAGCTCTCGTTCCTCGGGAG…	3740	0	0.15107	60	0.802139	8.8e-17	ATZ69530.1	ORF3 polyprotein [Cacao Bacilliform SriLanka Virus]	virus	Caulimoviridae	Cacao Bacilliform SriLanka Virus	dsDNA,circular,nonsegmented	rapsearch	nr	2636	2665	62	71	84	97	-1	0	no extension found	-	23	none	-	-	-	-	-	-	-	-	-	-	-	-	na
Fragaria chiloensis	Fragaria chiloensis narnavirus 1	yes	coding-complete	conservative	TLA05	contig_1007	CATCCTGGCCCCAGACTGATCTACAGAGAGTCCGCGTCGAGGTGACAAACCTCGACTTTGGATGGCCGTGATAGTGCTCAGACACACCTAAAGTCTTATGGTGTCAATGGGTCTCCTCTGAAGGGTAGCAAACCCTCCAGAGTCGGGAAGGGTGCGAAACTGGATCGGAAGGAGGAAGCCTTCCAACCCCCAGGAACCCAAGCCTGTGGTTCACAATGCGCCTTCGCCACTTGAACAAGCGGCCAAAGGTACGCACGGACCGAGATCCATCCACCCTCTCCGCTTTCCGAAACGGGTCAGATGGAAGACCTAGAGGCTCTTTATCCCAGAGCTCAAAGGAAAATACATCACCCGAGGGTAATAAGGTTAAGAACGCAGACCAAAGTCTAAGCTCCTGGG…	2624	0	0.182546	39.3	13.1479	8.2e-44	YP_009408146.1	RNA-dependent RNA polymerase [Ocimum basilicum mitovirus 1] >ASL68498.1 RNA-dependent RNA polymerase [Ocimum basilicum mitovirus 1]	virus	Narnaviridae	Ocimum basilicum RNA virus 2	Unknown	rapsearch	nr	2308	1964	9	125	86	86	-1	0	no extension found	-	19	ORF16	negative	2	2323	104	2220	739	1	Mitovir_RNA_pol	Reverse transcriptase	cl05469	267 - 519	3.94e-58	na
Calystegia macrostegia	Calystegia macrostegia betaflexivirus 2	yes	partial	na	TLA06	contig_18793	CTTTCCCAACATTTTCCCACAAAATCGTTTCACATGATCTGTGCATATCATGTCATTTATTATGCTTGTTTGGATAACCAACTTGCTAAATTCGTCCACAAACCTTATTTCAAGCCCCGTCGGTTCGGGCACTAACTGGCTCAGCTTAGCCATGGCAGATTGCTCATCTGGTTTTTTGAGAGTCCGCAAATACCGGTAAATTCTGGAAACCACTCTGAATGACACAGGGAAGCACTGATCCGGTTTGCGCATGATGTTTGACAAACCCCTACTTGTGACAGCTTCAAAAGGTCCAAAGGTGCGATTCTGTGCAGTTGCCTCACCACCTCGCGTGAGCATAACCACATGATGCGCGAACTTACTGCACAATAGATCAACATTGTAGAGGGTCCCATCAGG…	575	1	0.0765217	66.3	99.1304	2.2e-67	AFI61525.1	putative viral replicase [American hop latent virus]	virus	Betaflexiviridae	American hop latent virus	ssRNA(+),linear,nonsegmented	rapsearch	nr	573	4	210	399	87	87	-1	0	extended with c18793, c24180, and c12227 (1.2kb). C24180 and C12227 are <500bp contigs. Each overlap ~20bp.	CTTTCCCAACATTTTCCCACAAAATCGTTTCACATGATCTGTGCATATCATGTCATTTATTATGCTTGTTTGGATAACCAACTTGCTAAATTCGTCCACAAACCTTATTTCAAGCCCCGTCGGTTCGGGCACTAACTGGCTCAGCTTAGCCATGGCAGATTGCTCATCTGGTTTTTTGAGAGTCCGCAAATACCGGTAAATTCTGGAAACCACTCTGAATGACACAGGGAAGCACTGATCCGGTTTGCGCATGATGTTTGACAAACCCCTACTTGTGACAGCTTCAAAAGGTCCAAAGGTGCGATTCTGTGCAGTTGCCTCACCACCTCGCGTGAGCATAACCACATGATGCGCGAACTTACTGCACAATAGATCAACATTGTAGAGGGTCCCATCAGG…	6	ORF4	negative	2	1185	1	1185	394	1	Vmethyltransferase	Viral methyltransferase	pfam01660	43 - 354	2.6e-105	extensions not included in the dataset since they are <500 bp and the extended contig is included in the dataset
Calystegia macrostegia	na	no	na	na	TLA06	contig_420	GAATTAGATTAGCATAATAATAAAGTAAGGGTGCACTTGCTCCCGGTGAAACTGTAAAGTTTCACCTTTGAGTAAGGCAGCCTGTCCATTATCGGGTCATTTAGAATGGTCGATTCAAAACAACTGGTTTAAATATGAAGAATATATCAGAGATTTAAACTTAGCCGAGTAATTTCATTTCATCTTTGAAAATCGAAATGATTACAAAATGGACTGAACTAATAGGAATTAGATTAGCATAATAATAACAATAAAAGCTAACTAAAGTTCTACTTATTCTGAACTACGTTCAGCATAATGATCCTAAGAGCTCCAGTTCGAGTATGAGCATCGATAGCTTCGATAACTCGACTGTGGTAACACCAGTCGATAATACGACATCTTCGGAAGAAGGGAATG…	1595	0	13.548	52.7	52.6646	7.1e-105	CEJ95597.2	coat protein [Pittosporum cryptic virus-1]	virus	Partitiviridae	Pittosporum cryptic virus-1	dsRNA,linear,segmented	rapsearch	nr	1490	651	6	286	84	85	-1	5	extended with c420, c660 but these are almost the same exact contig	Not done since extended contig is practically same as regular contig	11	none	-	-	-	-	-	-	-	-	-	-	-	-	na
Calystegia macrostegia	na	no	na	na	TLA06	contig_660	GTAAGGGTGCGTTTGCTCCCGGTGAAACTTTCGTTTCACCTTGAGTAAAGGCAGCCTGTCCATTATCGGGTCATTTAGAATGGTCGATTCAAAACAACTGGTTTAAATATGAAGAAAATTTTCATTAATTTAAACTTATCCGTGTAGTTACATTTCATCTGTGAAAATTGAAATGTTTACAAAATGGACTGAACCTATAAGGGTTAGTCTTAGCAAAAGTAATAATACTAAAAGCTAGCTAAAACTAATTACTCTGAACAACGTTCAGGATAATAATCCTAAGGGCTCCAGTTCGAGTATGAGCGTCAATAGCTTCGATAACTCGACTGTGATAACACCAGTCGATTATACGACATCTTCGGAAGAAGGGGATGTTCACCTCTTCAGGTTGGGTAGATG…	1570	0	9.45796	50.5	76.6242	1.2e-109	CEJ95597.2	coat protein [Pittosporum cryptic virus-1]	virus	Partitiviridae	Pittosporum cryptic virus-1	dsRNA,linear,segmented	rapsearch	nr	1465	263	6	405	85	85	-1	4	extended with c420, c660 but these are almost the same exact contig	Not done since extended contig is practically same as regular contig	9	none	-	-	-	-	-	-	-	-	-	-	-	-	na
Calystegia macrostegia	na	no	na	na	TLA06	contig_979	ATGTTTAATGTATTTCGCCAGGGGGGGGTTTCGTAACCTTCCCTGGCGAAATACATTAAACATTAAATAGTTAATACATATTGTTTAAAGTAATCTGGAACTTCTTCTTCAGAAGCTATCCCATACCTTCGCCTAAGCCTAAAAGCCACTCTATTAAGGACATCGCTAAGTCCTCCAGCATCAGCTGAAATAGATTGGGCTCTGTAAGCCGAAATTCGTCCTGAGGTAACAGGATATTCGGGGTAGACTAAGAGTCTAATACATTTGGTTAGATCTCTTCTGTTTAATCCTCCAGAATATGTTCTTCCTAAGAAAGTGACATCTTCCGGTGTCCTCGAATACTCCGTCTTCTCCACGTTGAAGAACCATCCGATCTTATCAGCTTCTTGAGCTATAGTC…	895	0	19.5408	80.3	91.8436	2.6e-127	CEJ95596.2	RNA dependent RNA polymerase [Pittosporum cryptic virus-1]	virus	Partitiviridae	Pittosporum cryptic virus-1	dsRNA,linear,segmented	rapsearch	nr	893	72	204	477	85	86	-1	5	extended with c979, c24 but these are almost the same exact contig	Not done since extended contig is practically same as regular contig	4	none	-	-	-	-	-	-	-	-	-	-	-	-	na
Calystegia macrostegia	na	no	na	na	TLA06	contig_24	TTCATTATATCCTTCTCGAAGGAATAGTGGCTGACCCACTTATCAGACAGATCATATCAAATGATACGTTCATCCATGCAGGAAAAGATCCAGTAGACAGTGTTCCACATTTATTATCCGAAACGGCAAAGAATTCAAGATGGCTATACGCCTTAGATTGGAAACAATTTGACGCTACAGTTAGCAGATTTGAGATAAACACGGCCTTCGACTTAATCAAGTCATTGGTGACGTTTCCAAATTACGAAACTGAACAAGCCTTTGAACTAACTAGACAGTTGTTCATACACAAACGGGTTGCCGCCCCAGACGGATATATTTACCGGGCACACAAAGGAATTCCCTCAGGCAGTTACTACACATCCATAATCGGATCGATTGTCAACTATCTACGGATAA…	895	0	32.9609	78.1	91.8436	2.1e-124	CEJ95596.2	RNA dependent RNA polymerase [Pittosporum cryptic virus-1]	virus	Partitiviridae	Pittosporum cryptic virus-1	dsRNA,linear,segmented	rapsearch	nr	3	824	204	477	86	86	-1	5	extended with c979, c24 but these are almost the same exact contig	Not done since extended contig is practically same as regular contig	1	none	-	-	-	-	-	-	-	-	-	-	-	-	na
Calystegia macrostegia	Calystegia macrostegia amalgavirus 1	yes	coding-complete	conservative	TLA06	contig_1159	GTAATATTTAAGTTATACAAGGAAAGTGGCCCACTATGCAGAGTGCCCCTTCCAAAAAAGTGGTTTTTACAGGTATGGAAAAAACGTTGATATGCATTAATTGACAGTAAATTACAAGATTATCAATACATAATATTAGGACTTACTACGATAGCTATCGCTAATCCAGAGGCAAAAGTTGTCTGCTGAAGCGCAAACATCTGTACCTAGGATGCCCAAAATGCTTTGACAACAACATCTAAAGAGAGCTAAGGAAGCAGTGTCAGCTGTTACCTCGGTTCGCTGTTGACGAAATTGTCGGAGTGGCCTCAGGTACTTGGTGAGAGGGTTTTTGCTCAGGAATTCGAGCCATTTCCACATCTCATTGCCAAATTGCCCACGGCCGAGGTCGGACTCACC…	3465	0	7.52266	59.3	58.961	1.5e-239	DAB41439.1	TPA_inf: ORF1+2p [Allium cepa amalgavirus 1]	virus	Amalgaviridae	Allium cepa amalgavirus 1	Unknown	rapsearch	nr	2304	262	335	1016	85	86	-1	0	no extension found	-	19	ORF8	negative	1	2778	136	2643	880	1	RT_like	Reverse transcriptase	cl02808	417 - 613	4.67e-09	ORF13: phosphatase
Calystegia macrostegia	na	no	na	na	TLA06	contig_12636	GGGGTGAAGTGCTCAATTTCACCAGCAGATGTGGTTGAAGCCTCCCCGTCACTGCTGCTTGAATCAACCGCTGGCGTCATGGACGACTCCCCTTCGACGGTTGCCAATTGTCTAAACGTGTAGCTGACCCTACCTTCGGAACACTTTGACACAGCATGCTTATGTGTGCTTTGGAAGCATGCAGGCATAACAAATGAGTCGGCCAGTTGACAAGTTGAAAGTGACCGGCGTCGCTCCACATTTGATTGCAAACTCAGCCTGTCCGCAGATATTAACTGTATAAATCTCAGCATCAACTCTGAACAATTTCTCATCATCTGCATGGAAATTAATTTTTCCTCCCTCTTTGTACTTCTGCGCTAACATGCAGTTATACGAATCTGGTATACCATTTAACTC…	939	0	0.106496	53.9	40.8946	2e-45	AAY18409.1	replicase polyprotein [Blueberry scorch virus]	virus	Betaflexiviridae	Blueberry scorch virus	ssRNA(+),linear,nonsegmented	rapsearch	nr	615	232	672	799	86	86	-1	0	no extension found	-	7	none	-	-	-	-	-	-	-	-	-	-	-	-	na
Calystegia macrostegia	Calystegia macrostegia betaflexivirus 1	yes	partial	na	TLA06	contig_23977	CCTCTGCATATCAGCTGTTGGTTGTAACTGGGGTCTCCCAATCTCGAAACTCACATTTGATATATGAGCATTGTTCCTCTGAGCCCGCATAGCGTCCATCAACCTGGCTAGTCTCATCTCTAGGATACTTTCATTATTCACCCGACTAGGTTCGAAACCTGAGTCCAACTGAGCGCCCTCAGGCGGTGCTTGGGGTACAACTTCAACAGGTGGCGCGCTTTCAGGGGATCCCGCTTGTGGGGTCACCGGCTCACTTGGCCCAGCTGATGGTTCTCCACCTCTCTCTCTAAATCCCAACATTTCTTTATCGAACTAAGCTGTAAACCTAAAGCACTTCAAATTTGAAGGGCTTTAACTCCTTACTTAGTGCAATAAGATTCCGATCAATAACACACCCGA…	717	0	0.0864714	52.2	28.0335	2.6e-11	CAM12351.1	triple gene block protein 2 [Lily symptomless virus]	virus	Betaflexiviridae	Lily symptomless virus	ssRNA(+),linear,nonsegmented	rapsearch	nr	714	514	41	106	86	87	-1	20	no extension found	-	2	ORF1; ORF2	negative	1; 3	300; 529	1; 326	300; 204	99; 67	2; 1	Flexi_CP, DNA_pol3_gamma3; 7kD_coat	Viral coat protein, DNA polymerase III subunits; Viral coat protein	cl07103, cl26386; pfam02495	63 - 100, 1 - 44; 6 - 63	3.63e-11, 3.75e-3; 1.44e-8	na
Calystegia macrostegia	Kalanchoe latent virus (novel variant 1)	yes	partial	relaxed	TLA06	contig_11462	CTTCAACTTGAGCTTTCCTAGGAAGCCCTCATGCTTCTGGCTCTTTATTAGCCGTTTGTTAGCGCACATGTCATCGCCTGCGAAGCATATGCGCTCATTCCCATGTATCTCATAGCGCAGAAAGGTGAATAACATGTTCGCCATAGTGTTGAAGAGGAAGGTACTTGCCTCCCCTGAGAATCTCATGATGGCGAAGGATCCCAGCTTTGATCCCAAGTGCGTCTTAATGTACTTGTAATCCTCAATAAGATCATTGGGTAACCCAAGGTACCGCATGAGGTGCAGCTCAAATGCTACGATGTACTGATCTTGACTAGCATCAAACGCCTCGTAATCAGACTCAGTGCATATCCCCTCGAATTCCCCTTTGATCACCCAGGCATTAAGCTCTTCAAGACC…	543	1	0.0773481	86.7	100	1.5e-86	ACL01040.1	putative replicase polyprotein [Kalanchoe latent virus]	virus	Betaflexiviridae	Kalanchoe latent virus	ssRNA(+),linear,nonsegmented	rapsearch	nr	543	1	1716	1896	86	86	-1	0	no extension found	-	3	ORF3	negative	1	465	1	465	154	1	RdRP_2	Reverse transcriptase	cl03049	1 - 145	9.38e-29	partial novel variant of a known virus
Calystegia macrostegia	na	no	na	na	TLA06	contig_661	CTTTTTTTTTATTAGGTAAAGCCTATGGGCGCTTTGACCGGAGACTTGATAAATCAAGTATCGGATCCTAGCGAGCATAGCCTATGGCTATTCAAGCCATCAAAAAGAAACTTCATTAATCTTTGAATATGAGGTTTATACATTTTAGCAATGTAAATCTTAGATAAATCTAACCTCAGCAAAAACTAGCAAAAGTAACTAAAAGCTTGAAACTTAGTTATTCTCCTTTAACTACTTTGATAAAAGCAGTGTAGCGAGAGGAGAAGTCGATCTTCCTAGACAGAACGTTGTGATAGCAAAAAGTCACAATGCGGAATCTGTTCATGCGCGTGAAGATTGGATCAGCACGGTATGTAGCTTCTGGGACTGGAGCGGGAGCGGCAGTGATTTCAGCAGCGG…	1804	0	4.88914	39.7	25.9424	6.2e-49	ACZ54927.1	hypothetical protein, partial [Mulberry cryptic virus 1]	virus	Partitiviridae	Mulberry cryptic virus 1	dsRNA,linear,segmented	rapsearch	nr	1498	1031	17	172	85	86	-1	0	no extension found	-	13	none	-	-	-	-	-	-	-	-	-	-	-	-	na
Calystegia macrostegia	Calystegia macrostegia partitivirus 1	yes	partial	relaxed	TLA06	contig_1044	TGAGTAACATTATAATAATATGGTGGGGGTTTAATAGCCCTTCCTGTAAAAATTACAGGTTTCGTTAATTACATAATGTAACGCTTGTGATACAAGGGTACATCGCTGTCTTTAGCGATTCCGTATTTTCTACGAAGCCTACGAGCTATGGTGTTTATAACCTCGCTGAGAAATCCGCAATCTTGCGCAATTGACTCTGCTCGATAAGCTGAAATACTACCGGACTCGACTGGATATTCGGGGTAAATTAATAATCTTAAACATTTGTCTAGTTCTCTTGAATTAAAGAGACCATAAGCTGTTCTGCCTAGAAAACTAACTAACTCGATATTAGTTGAGTACTCTGTCTTTTCGGGGTGGATCGTCCATCCACATTTTGCCGCTTCTTCAGAAATTATC…	1632	0	10.5533	71	86.9485	1.4e-196	AAB27624.1	putative RNA-dependent RNA polymerase [Beet cryptic virus 3]	virus	Partitiviridae	Beet cryptic virus 3	dsRNA,linear,segmented	rapsearch	nr	1493	75	5	477	85	86	-1	0	no extension found	-	7	ORF6	negative	2	1502	69	1434	477	1	RNA_dep_RNAP	Reverse transcriptase	cd01699	187 - 401	2.04e-35	na
Calystegia macrostegia	Calystegia macrostegia partitivirus 2	yes	partial	relaxed	TLA06	contig_752	GGTTTACAATTTCTCTCATAGGAGGGTTCTGTGTAGCCCCCTATGAGAGAAATTGTAAACCTTTCATTAAATTTAAATTTTATGGTACATAAAGTTTAAAATGCCTAGGTACATCGGATTCTTTTGCGATTCCGTATTTTCTTCTCAGTCTTCGAGCGATGTCGTTCAAGACCTGGCTTGTGCCTCCAGCGTCTTCTGCGATCGACTTTGCTCTGTATGCGGATATTTCACCGGATGGTACCTCAAATTCAGGGAATATGAGTAATCTTAGACACTTCTTAAGGTCTCTTTGATTAATACCTCCGTATGTAGTGCGTCCTAGAAAAGACACGTACTCTGGGAGTCGTGAAACTTCACACTTTGCAGGATTTAACATCCAATTTAATGGAGTTGCTAACT…	1615	0	41.5201	71.8	88.4211	7.8e-200	ASU87378.1	putative RNA-dependent RNA polymerase [Pepper cryptic virus 2]	virus	Partitiviridae	Pepper cryptic virus 2	dsRNA,linear,segmented	rapsearch	nr	1510	83	3	478	86	86	-1	0	no extension found	-	7	ORF7	negative	1	1510	80	1431	476	1	RT_like	Reverse transcriptase	cl02808	154 - 400	3.98e-25	na
Calystegia macrostegia	na	no	na	na	TLA06	contig_856	CGTCTCCTTGAGTGTAGCGGAACGGGCTTCGAGTTCCTTGTAAGGTCTCAATAGAGATCTTACGACAGAGTCGAATCCTGTACCCAATTATAATCTGAAAGCAGAATTGAATGAAAGTTCAAATCCAAAAGCAAATTCATTTATAATTGAAATGTTGGGTTACATGTGTTGAGTTCTAAAACTAACGAAGTTAGCGAACTACAAGACATCAAAATGCAAATTACAAAACCGAAATTTAACTCTCTTTGGTAATGAACGTGCGGAAAGCAGCGCTTTGAGCTTGGTTGCTTAACTCGAGTACGACGCGAGCATGATAGCACCAATCGGTGATTTTGTAACGAGCAATGCGGGACGGGATCACAGTATAAACTGGACCAGTTGCTTGTCCTTGTGAGGTGG…	1606	0	14.1818	37	9.71357	1.8e-94	YP_006390090.1	coat protein [Persimmon cryptic virus] >CCH50610.1 coat protein [Persimmon cryptic virus]	virus	Partitiviridae	Persimmon cryptic virus	dsRNA,linear,segmented	rapsearch	nr	406	251	358	411	86	87	-1	0	no extension found	-	12	none	-	-	-	-	-	-	-	-	-	-	-	-	na
Calystegia macrostegia	na	no	na	na	TLA06	contig_34	GCCAACATCGGGTACCATCGTCTGGATGACGTGTTCGATGCCTTCACCATCGTCAGCTATGGCCGACCATAATGTAGCTTTGGCTCGTTTTATCGCCCGTTTGTGATTTTCACCACCTGGGGGTCCTTTCCTGCCTACATAGTCGTAGCCTGCCGCTGATGACGGCTTATATGATACAAGATCCATTTCGGATAATACATCATGAGCCTTCACACGAAGGTTACTTAACCTATTTTGAGTATCGTTGACAGCTTGTTGATAGATGTCTTGATTGATACTTGTTACAGGAATATCTCGCTGCCCGAATTGTAAAACTGCCTCCAGATGTTTCTCTGGGAGGTAGTAACTCCTTGACCATCCTCTGAGGATTTGTCCTGGTAGTTCTCGAGCTATGTTTTC…	730	0	17.5562	68.3	73.5616	7.5e-67	CEJ95596.2	RNA dependent RNA polymerase [Pittosporum cryptic virus-1]	virus	Partitiviridae	Pittosporum cryptic virus-1	dsRNA,linear,segmented	rapsearch	nr	537	1	1	180	86	86	-1	0	no extension found	-	5	none	-	-	-	-	-	-	-	-	-	-	-	-	na
Calystegia macrostegia	na	no	na	na	TLA06	contig_33	GCCAACATCGGGTACCATCGTCTTTATGACGTGTTCGATGCCTTCACCATCGTCAGCTATGGCCGACCATAATGTAGCTTTGGCTCGTCTTATCGCCCTTTTGTGATTTTCACCACCTGGGGGTCCTTTCCTGCCAACATAGTCGTAGCCTGCCGCTGATGACGGCTTGTATGATATGAGATCCATTTCGGATAATACATCATGAGCCTTCACACGAAGGTTACTTAACCTATTTTGGGTATCATCGACAGCTTGTTGATAGATGTCTTGTCTGATACTTGTTACAGGAATATCTCGCTGCCCGAATTGTAAAACTGCCTCCAGATGTTTTTCTGGGAGGTAGTAACTCCTTGACCATCCTCTGAGGATTTGTCCTGGTAACTCTCGAGCTATATTTTC…	644	0	37.104	67.8	83.3851	2.7e-66	CEJ95596.2	RNA dependent RNA polymerase [Pittosporum cryptic virus-1]	virus	Partitiviridae	Pittosporum cryptic virus-1	dsRNA,linear,segmented	rapsearch	nr	537	1	1	180	87	87	-1	0	no extension found	-	5	none	-	-	-	-	-	-	-	-	-	-	-	-	na
Raphanus sativus	Raphanus sativus no family 1	no	extension	na	TLA04	contig_572	TCTTTCATAAACGCAAAATTTAAGACAAGAAGCAAGCAAAAAATCTGTGTCTTTGAGAAAGCTATAGATGATATTCCAATAGTAGATCTTTGTAGAAGACAGTGGTTTAGCTTAGGCAAGCTTCCTTTATCAAAAAGGCAGGAACGTAGCTTTTGGAGTGAAGCCAAACTCAAGTACCCGTTCTTAGATGATGATAGACAAGTGACAAAATCAACACTAAAGATGAATGAAGTTGAACTCAAAAATTTCTTAGAGTCTATCACTTCAAAACCTAGACACATTGTTCTGCTTGATACAAGTGCTAAGTCAGCGTCATTATTTAATTCTATAACTAGAGTCTTTTGGACAGGAACTAAAATTGTGATTAGAGGAGTGAGTGACTCAGAAGAGAGCTCATTT…	1309	1	1.50267	53.5	99.2361	6.5e-135	YP_009422199.1	RNA-dependent RNA polymerase [Citrus concave gum-associated virus] >AST13127.1 RNA-dependent RNA polymerase [Citrus concave gum-associated virus]	virus	Phenuiviridae	Citrus concave gum-associated virus	Unknown	rapsearch	nr	1	1299	1426	1859	83	83	-1	3	extended with C12, C572 and C120 (~6.8kb; 75 bp overlaps)	ACAAAGGTCCCCAAACTTTGACGAGTTATCTAAGCGCTTAAGACGAACAATGAGCTTTGGAGCACTACGCCCTGATTCTAATTTCTCTATTGGTCACCTGGAACTGGTGCCTCTTGATGACCCTGTGATGTACACATGTGGCAATCTCCCTGAACCAAGATACACTGTTGATTATAATGGCGAGATTTTCACCATCTTTGTAAATGGTAGAAGTGCTCATCTATTGTCAAGCTCAAGAGAACTCAGAATGATTCGTCATGAGATAGTTGCTAATGTCATGTGTTTTGATTCTGACATGCCACTCAATATCATTGGTGTCGAGGGTGAAGAATCTGAGCTAACACCTGATTTTATTAATACAAACGCTCGAACTGTACTTGAGTTAACCACAACTGCTAA…	-	-	-	-	-	-	-	-	-	-	-	-	-	-	makes up Raphanus sativus no family 1 with contig_12 and contig_120
Raphanus sativus	Raphanus sativus no family 1	no	extension	na	TLA04	contig_120	TGGAGAATTTATTTTGGCACTGAACAAGATGATGGTAAAAGACATGTCAATTCCAAATGTTGTTTTACCTGAAGATAACCCAGCAGTCATGGATGAAAATGAACTTAGTGCTGATCTTGAAGCATTTATGGATGACATGAACTGTGATATTCAGACTCAACTCAATGTTGACTTTACTGAAGAGTTTGATGAAGATAATGATTTAGATCAAGACCTATTCGATATAGATCCTGCAATGCTTGCCAGACTAGAAACACAACTAGCATTATTTGACATGAACATCACCAAGAGTAGTGATGAATACACAGACAACTCTTTCATGCCTCGAACTAATCTCTGCTTCACAAATCTTGATAGATTATCTCACTTAATGCATGGTGCATCAGGTTTTGGAGATCT…	1211	0	2.15442	31.8	43.8481	8.9e-19	YP_009422199.1	RNA-dependent RNA polymerase [Citrus concave gum-associated virus] >AST13127.1 RNA-dependent RNA polymerase [Citrus concave gum-associated virus]	virus	Phenuiviridae	Citrus concave gum-associated virus	Unknown	rapsearch	nr	95	625	1865	2042	84	84	-1	21	extended with C12, C572 and C120 (~6.8kb; 75 bp overlaps)	ACAAAGGTCCCCAAACTTTGACGAGTTATCTAAGCGCTTAAGACGAACAATGAGCTTTGGAGCACTACGCCCTGATTCTAATTTCTCTATTGGTCACCTGGAACTGGTGCCTCTTGATGACCCTGTGATGTACACATGTGGCAATCTCCCTGAACCAAGATACACTGTTGATTATAATGGCGAGATTTTCACCATCTTTGTAAATGGTAGAAGTGCTCATCTATTGTCAAGCTCAAGAGAACTCAGAATGATTCGTCATGAGATAGTTGCTAATGTCATGTGTTTTGATTCTGACATGCCACTCAATATCATTGGTGTCGAGGGTGAAGAATCTGAGCTAACACCTGATTTTATTAATACAAACGCTCGAACTGTACTTGAGTTAACCACAACTGCTAA…	-	-	-	-	-	-	-	-	-	-	-	-	-	-	makes up Raphanus sativus no family 1 with contig_12 and contig_572

## Sheet: Central Appalachia
host plant species	survey project virus name	Include	Coding-complete, partial, or extension	estimate of virus richness	aid	seqID	seq	seqLength	nsf	ra	pid	coverage	e	accession	desc	type	family	species	genome	algorithm	db	qstart	qend	sstart	ssend	qent	qshp_ent	shsp_ent	shsp_%lc	extensions	extended_contigs	numORFS	ORFwithCD	ORFstrand	ORFframe	ORFstart	ORFstop	ORFlengthnt	ORFlengthaa	numCDs	CDidentity	CDfunction	CDaccession	CDinterval	CDEvalue	ORFandCDnotes
Podophyllum peltatum	Podophyllum peltatum rhabdovirus 1	yes	partial	relaxed	SE10	contig_54308	AAACAATCGAAATTTCAATCGAAACCGAACTCTCGATCCTTGATTATGATACTACCTCCTACTGATGTTGGTACCATAAGAAGCATACATGAAAGAGCTCGGATATTAATGCCTCCGGCTAGTGTTAGGTCAAATTCTCCTGATCCGGGAATTTTAACTGAAGATTGAGCATAATCTTTCAACCTCTTCCTAGTGAACGGATGGTAGGTTAATAAATAACTCAGTGACCATTCTTCGAAAAATAGATAAATGAAATACATAACATCAGTAGATTCTGAGACAGATGCTGCTGCAGACATGTTTGTTGTTATAGTTCCTATCACAAATAGTCATTGTGGCTTCATTAGAGAGAGCATATGATCTAAGCATCTTTTTATTCCACTGAGGAAGTGTTTTCCC…	1053	0	0.347578	54.1	27.9202	2.4e-31	YP_002308576.1	L protein [Lettuce big-vein associated varicosavirus] >Q8B0U2.1 RecName: Full=RNA-directed RNA polymerase L; Short=Protein L; AltName: Full=Large structural protein; AltName: Full=Replicase; AltName: Full=Transcriptase; Includes: RecName: Full=RNA-directed RNA polymerase; Includes: RecName: Full=mRNA (guanine-N(7)-)-methyltransferase; Includes: RecName: Full=mRNA guanylyltransferase >BAC16226.1 L…	virus	Rhabdoviridae	Lettuce big-vein associated varicosavirus	ssRNA(-),linear,nonsegmented	rapsearch	nr	618	325	695	792	84	84	-1	0	none found	-	10	ORF7	negative	1	498	255	234	77	1	Mononeg_RNA_pol	Mononegavirales reverse transcriptase	cl15638	10 - 72	9.17e-06	na
Podophyllum peltatum	Prunus necrotic ringspot virus (novel variant 3)	yes	partial	na	SE10	contig_18679	CTTCCCTAACGGGGCATCCACAACTTCAAGTTGTGGGCATCTGCTAACGCAGGTAAGATTTCCAAGCAAGAAGTTAGGAAGCAACTTCAAGAAATCTATTCGCATAATCCACTAACGGTGGTGCGAACTTTCCTCTCGGAGGAATTTCGAGTGTGCTTATCTCACTCTAGATCTCAAGCAGGTCTTCATCGACCAACAAGACATCAGTCGGGATTTGCACTCGTGGTAAATCACTTACCACTACATACAGATCCCTAACCAAGACCTTTGCCCCAGCGGGCACTTCGGTCTTGAATTCGATAACGATACGATGCGTTCTAGCAAAAGTATCGAAATCTAAATCGGAAGGTGGTTCGAATTGCCAACTTCTCGGTTGGTCCTTCAGAAAACCCTTCCTAG…	906	0	0.207506	93.501	97	0	AJ133207.1	Prunus necrotic ringspot virus cp gene, isolate PchIt.mry1	virus	Bromoviridae	Prunus necrotic ringspot virus	ssRNA(+),linear,segmented	blastn	nt	1	875	879	9	86	86	86	20	none found	-	3	ORF3	negative	3	841	167	675	224	1	Ilar_coat	Ilarvirus coat protein	pfam01787	12 - 219	5.26e-72	partial novel variant of a known virus
Podophyllum peltatum	na	no	na	na	SE10	contig_58020	CGAAAACAACTCAAACATGGTCAAGAGTATGACCATGTTTGAGTTGTTTTCGAACAAAGATGAGTCATTGTTGATTGGGTTTGATACATTTTTGGTCTTGAATTTCTGCTTCCACACTGCCAATTGTATCATAAGATACAACTTCTAGGTTTATTGTATTCCTGGTGAGAGTTTACACATGAATCTGCATGGCTGAAGAAATTGGGGTGAAGGAGGTCATATGATAGTAAAGAGTTAAAGATCATTCGCCATAAATTTGGGGGAAGAGGGGAAATTTACTGGTTAATCTCACATTAAAAGTATAAAAATTGAGAAAAACACAACAGCTATTGGAGGGATTACTGATGAACACTCAAAATATATATAGGCAGAGAAATTTACTATGATAGAGACCAAGAG…	743	0	0.216689	57.627	24	1.28e-11	NC_020864.1	Micromonas pusilla virus 12T genomic sequence	virus	Phycodnaviridae	Micromonas pusilla virus 12T	dsDNA,linear,nonsegmented	tblastx	viral.1.1.genomic	199	23	171853	172029	82	84	87	0	none found	-	5	none	-	-	-	-	-	-	-	-	-	-	-	-	na
Podophyllum peltatum	na	no	na	na	SE10	contig_9819	CATTTTTCTCTTCGCCCATGGTTGGAAAAAAGGACGTGATTGATATATAGGCAAAGTGAATTCATAGAAGCCTATCAAAAACACTCACCAAATTGCAAAGAGTACATAAAACGACTCACTTGAGCACAATTTCAATGAAATTTAAGTTCAAAACCAAATCCTCATTATCTAGATTGTCATTAGCAGATAGAAAGCACCTTCAGTGAATTGCTAGGTTCTGAATTAAGAATATATTACACAAAACCAGACACTCACAACTTCCAAGGTATAAATACAGGACCTAAACAATGTTCAGGGAACAGAATAACAATGATAATTCAAATTTTATGCAAATGACAATGAAAGAGAGAGATGATTATAACAAAAGCCAACCAAGTACCATTAAAGATCATCATAGAA…	634	0	1.57886	96.154	12	2.94e-08	NC_032001.1	Only Syngen Nebraska virus 5, complete genome	virus	Phycodnaviridae	Only Syngen Nebraska virus 5	dsDNA,linear,nonsegmented	tblastx	viral.1.1.genomic	634	557	282949	282872	82	90	89	0	none found	-	5	none	-	-	-	-	-	-	-	-	-	-	-	-	na
Podophyllum peltatum	na	no	na	na	SE10	contig_81140	AGAAATAGTAACCATCGTCCTTGACACTCTATTCCCCTTATAATTGACTCTAGAAAGAGACAATTGTGAAATAGGGGTGGGATCACTATCTACGAATGCAGGAAAATCCTGACATCCTCGGGAGATTAGTGATTGGTACTCAGAACAGTCAACTGGTTCCGCTGTCACAGAATTGACAAACTTGTCAATCTGCGATTTAGTAGGGACAGTTGCTGTGATCAGGTTGTATGTGTGGATAGCAAGTATTTGGATCCTGAAAGGATAACGGACTAAACGTCCAAACACTCCTGAGGGATAACCTGATCTTGTGATCTTGATCCAGGGCAAATTGGTAGGTTCTAAAGCATAATACTTTAGAAACTGATCCTTAATTTGCTTAAGGCGAGAAACAGTCCACTC…	616	0	0.157468	37.179	56	2.95e-11	NC_032410.1	Beihai narna-like virus 26 variant BHHQ66335 RNA-dependent RNA polymerase gene, complete cds	virus	NoFamily	Beihai narna-like virus 26	Unknown	tblastx	viral.1.1.genomic	498	265	93	326	86	86	87	0	none found	-	4	none	-	-	-	-	-	-	-	-	-	-	-	-	na
Aquilegia canadensis	Aquilegia canadensis bromovirus 1	yes	partial	na	SE13	contig_566	CTCCTTTGAAGGCATCTAAATTTTTCTCAGGAGAGAAAAATTTAGGCATCTATGATATTTCAATCATAGGCATTCATAAGCAATATAAACATCCACCCGGAGCAGCATAGGTGGGCATATGAACTTAGCTTAGGCTAGGTGCTGAGCACATCCCGGAGGACCCTTCACTAGGACTCATGTAGAGTCACTCTTCACACACCAGAAAATCAACTGGTGGCTTCACGCTCGATAACGGCGTGGTAGAAACCCAGAAACTGACCACTGAAACTTGGTTTACAGTGCCAGCCATTGGGGCGGTATCAAACTGCCAGACAAAAGACCAACCGGTCTTTAAATCGGCAATTGTGGTACCAGGGGGGCATCGTAGCTGACGAGCTGCATACTTCCCCGCCTTCACAC…	966	0	0.354037	64.4	67.7019	2.1e-75	AKA64362.1	coat protein [Tomato necrotic streak virus] >AMN16532.1 coat protein [Tomato necrotic streak virus]	virus	Bromoviridae	Tomato necrotic streak virus	ssRNA(+),linear,segmented	rapsearch	nr	841	188	4	213	85	86	-1	0	none found	-	3	ORF3	negative	3	844	185	660	219	1	Ilar_coat	Ilarvirus coat protein	pfam01787	26 - 219	1.96e-71	na
Aquilegia canadensis	Aquilegia canadensis bromovirus 2	yes	partial	na	SE13	contig_1723	AAGTTCACACCGGCAACTGCCGATGATCCCTCCACCGTATATGCCAAACATAAAGAATGGCTAAGGTGAACCGATCTTGACCAGTTAGTGATAATCATTACTGGAAGACCCAACGGATGTTGGTCTAAGATCAGTTTAGAATCCGAAGTACTCGTATTTACGAGAGACATGGATATAGTTCCGGGATGCTTTGAAGTAGTAAAAGGAGCATAAACCACCGCAATTCGGGGATGAGACGTAAACGCCTTAGCTCTATTACTAGCATGTATGACCCTTTTTAAATAATTTTTGGATTCAACCGAAACTAATGGCACGATTTCCATATATGGAACATTTCGTACCGCAACATTCTCGCAGAGTCTACCCGATATGGGCACATCATTGAGAGCATTGAAGCGA…	693	0	0.10101	31.5	61.9048	5.5e-13	ABS19899.1	movement protein [American plum line pattern virus]	virus	Bromoviridae	American plum line pattern virus	ssRNA(+),linear,segmented	rapsearch	nr	452	24	11	149	86	86	-1	7	none found	-	6	ORF4	negative	2	524	3	522	173	1	Bromo_MP	Bromovirus movement protein	cl03270	29 - 174	0.000126	na
Aquilegia canadensis	Aquilegia canadensis bromovirus 3	yes	partial	na	SE13	contig_1041	TCCATCCCACAAACACTAACGTCATTTCCAGGGTATTGCGTTTTTGTCCCTACGAAGCAGAGACGGCTCGATCCCCTGACACACCATTCCCAGACTGAACAACTCCCAGATTACTGGGGGTTCCAACGGCCTTAACAGCACCCTTAAGGGAAATATCTTTGGGTTTTTCTTCGGAAATCGTTAACGCAGTAAAGTCAGGATATTCCGGTAGATCGTCTGACAACTGGACCTCGCCAGGGCCCAGAAACTTCGGCACTTGTTCACGGCAAGCATACTCCTTTGCCATGACCGAACTCAAGAGACTGCGCGTGGTACGCTCGGAAAGTACAGTCTTCACACGCATCTCATGAGCTTTTGTCATCGAAGATCCGACATCTTCGGTATACCGCATCTTCTGTG…	583	0	0.150943	60.5	78.2161	1e-41	AKA64361.1	movement protein [Tomato necrotic streak virus] >AMN16531.1 movement protein [Tomato necrotic streak virus]	virus	Bromoviridae	Tomato necrotic streak virus	ssRNA(+),linear,segmented	rapsearch	nr	583	128	111	261	87	87	-1	0	none found	-	5	ORF2	negative	1	514	50	465	154	1	Bromo_MP	Bromovirus movement protein	cl03270	2 - 133	0.000109	na
Aquilegia canadensis	Prunus necrotic ringspot virus (novel variant 2)	yes	partial	na	SE13	contig_789	AGGGGCATCCACAACTTCACGTTGTGGGCATCTGCTAACGCAGGTAAGATTTCCAAGCAAGAAGTTGGGAAGCAACTTCAAGAAATCTATTCGCATGATCCACTAACGGTGGAGCGAACTTTCCTATCGGAGGAATTTCGAGTGTGCTTATCTCACTCTAGATCTCAAGCAGGTCTTCATCGACCAACAAGACATCAGTCGGGATTTGCACTCGTGGTAAATCACTTACCACTACGTACAGATCCCTAACCAAGACCTTTGCCCCAGCGGGCACTTCGGTCTTGAATTCGATAACGATACGATGCGTTCTAGCAAAAGTATCGAAATCTAAATCGGAAGGCGGTTCGAATTGCCAACCTCTCGGTTGGTCCTTCAGGAAACCCTTCCTAGACAGGGCAT…	519	0	0.104046	95.551	99	0	AJ133210.1	Prunus necrotic ringspot virus cp gene, isolate ChrIt.bla1	virus	Bromoviridae	Prunus necrotic ringspot virus	ssRNA(+),linear,segmented	blastn	nt	2	517	869	354	86	86	86	0	none found	-	2	ORF2	negative	3	511	158	354	117	1	Ilar_coat	Ilarvirus coat protein	cl03355	2 - 112	2.39e-46	partial novel variant of a known virus
Trillium grandiflorum	na	no	na	na	SE16	contig_3184	AGCTGGCCAGACTCAACGTCTTCTTCATCAGGGAGCTCGATATCATAACCATGCTTCTCAGACACAGAGGTAGCAGACCGAATCAGGTATTTGCATGTCTTGGTGTAGTCGATTTCTGCTTTTCCCTCTTTAGTGACCTCCACACTATTGTATATTGCCCTCCTGTTCCTCAGCTCAACAAGCCTGCCATGGCGATTACTATGCCTCTCATCACCCCTATGGTGGATAGTAATGAACTTCTGCTCAGCTTTGGGTTTATTCTTCTCAGATTCATCCTGCTCTAACTCATCAATTCTCTTATCTAGGACCTTAAGATTGTGGTTTATGAGAGTCTTCAGATGGTCCCTTTTGAGCTTCATATTCTCCAAAGCAGGGTTGTTAGTGATCACCCTCTCAACA…	5470	0	4.73272	32.7	3.01645	7.6e-07	YP_009345119.1	RNA-dependent RNA polymerase [Xinzhou nematode virus 3] >APG78081.1 RNA-dependent RNA polymerase [Xinzhou nematode virus 3]	virus	NoFamily	Xinzhou nematode virus 3	Unknown	rapsearch	nr	3851	3687	483	534	85	87	-1	0	none found	-	45	none	-	-	-	-	-	-	-	-	-	-	-	-	na
Trillium grandiflorum	Trillium grandiflorum endornavirus 3	yes	partial	relaxed	SE16	contig_81	ATTGTGAAAGGGCATTTAAAATGCTATTAAATTTAGCAAAAGAAAAATTTTCTAGAAGTGGCAAGGATTTAGAGGAAATGCAAGTGGAATCTTCTGAATTAAGTGGACCAATAAGCGAGAGCGGTGAGATGGTAACACAAGAGCACAGAGAAAGTGAAACCACAAAAACAACAGAAAAAGGAACACAATCAAAACATGAGAGAGTGAGCAAATGGAAATCAAAGCTTAAAAGAGCAAAATCAGTGGTCCCGCAACGAGGAACAATCAAAGAAAGTGAATATAAACAAACCGAAAAATTACCAATAAGTCAAGCTGTTAGTCATGATGACTCCACACCGAGTGAATCAACAACCATGATGTCAATAATGGCATCAGCAACCGCATTGTTACCCTCAATGC…	4157	0	159.678	45.8	1.73202	1.1e-127	YP_009212849.1	polyprotein [Hordeum vulgare alphaendornavirus] >ALT66307.1 polyprotein [Hordeum vulgare alphaendornavirus]	virus	Endornaviridae	Hordeum vulgare alphaendornavirus	dsRNA,linear,nonsegmented,14-17.6kb	rapsearch	nr	1773	1844	3881	3904	83	85	-1	0	contig_115rc-contig_81 overlap 1557 1612 (5.7kb)	AAAGAAAGTTGAAAAACCAGCGCCGGTGGTTGACGATGATTGGCCATCCGACGGAGATGATGATGACATGAGCGAATCAACTATGGAGGAAGACAGGCAAACAGAAGATAGTGTAGAAAGCCCAACAACTAAAGCCAAAGAAACGCAGACTGAATTGCCCAAACCCAGCGAGGAAACAACATCAGGCTCAAATGTGGAAGCCATGGACCAATCTGCCCTAATGGAAAATTTAATAAACAAGATGAAACAATTGGTGAATGACCCAGAAATTGTAGGCAGGCCGGATACAATTGAAATTGACGATGACTCAAAATCAAAAAGTGTGGATGACAATCAAGCATCGAAGACTGACGAAATTACATCAACTGTTAAAGTAATGAGTGGAGCAGAATTGAGCAG…	31	ORF2	positive	2	68	5695	5628	1875	2	RdRP_2, SMC_N	Reverse transcriptase, RecF/RecN/SMC N terminal domain	cl03049, cl25732	1569 - 1726, 7 - 493	6.40e-13, 2.13e-8	na
Trillium grandiflorum	na	no	na	na	SE16	contig_50	CAACAAAGAAAGCAATTAAAGACAAATTATGTCTACACAACGTGTACACAGTGCACGAATTTCAAGCACAATCCGCAAACCGGGTCATGGTTGTCCAACACAGCCCGCGGGGGCACACTGGAGGTATTTGGCAAGATCAAACTTATTGTGTCTCAGCAATGACGAGAGCAAAATCATTGTTAGTGTGGGTGTCAATCGGCATGCCAGCAGGAAAAACATTAGCAAGCCGATGCCAAACAATGAAATCAACCAGTATAGAACAACAGGTAGATGATTTTAAGAAAATGTTAAAGCAAAAATTCAACAAACAACCTGAAAAAGGAACTGTAAAGTGGGTCCAAGACGAACCAGGAGGGCCAATGAGAATGGAAAAACGAGTTAAAAAGTTGATTGACCCTT…	3012	1	294.488	38.6	8.76494	1.5e-06	BAM68540.1	polyprotein [Phaseolus vulgaris alphaendornavirus 2]	virus	Endornaviridae	Phaseolus vulgaris alphaendornavirus 2	dsRNA,linear,nonsegmented,14-17.6kb	rapsearch	nr	3	266	1523	1606	82	84	-1	0	none found	-	23	ORF21	negative	3	1171	986	186	61	1	ACR_tran	AcrB/AcrD/AcrF	cl26366	3 - 46	0.0021	na
Trillium grandiflorum	Trillium grandiflorum endornavirus 1	yes	partial	na	SE16	contig_29	CAATCATTGATGCAGGCAGTTGGTTGAGTGAAACAAGAATGCCAGTTGTTAAAACTAGATCAATACAAATAGATGCAAAATTGATGCGCACGCTATTAATCAGGAATTTAAATATGAGTTTAACATTTGATGAGATGCTTAAGTATGCCATTGGAATAGCTCACAGCAGGTATCAAATTAAGGATAAAGCAGTGGGCAACACTTACATAAGTGCTGATATGGCCATGGATCATGCGTTAATAGCCACAATAATTTCCAGACGAAATGACTCCATGGTGAGAATGGCTTTGAATGAAGGGAGATTAATCAGCGCTCCATTCACAACTTACAACAATATGACAACTAAAGAATGTGTAGCAATGATAATACAATTAACAGGTGGGCTCGTGGAAGAAATCA…	3001	1	239.853	34.5	22.8924	1.3e-26	AFM10600.1	RNA-dependent RNA polymerase [Bell pepper alphaendornavirus]	virus	Endornaviridae	Bell pepper alphaendornavirus	dsRNA,linear,nonsegmented,14-17.6kb	rapsearch	nr	2283	2969	1371	1601	83	84	-1	0	none found	-	18	ORF2	positive	3	39	2999	2961	986	1	Viral_helicase1	Viral RNA helicase	cl26263	791 - 973	7.6e-09	na
Trillium grandiflorum	Trillium grandiflorum no family 1	yes	partial	na	SE16	contig_5525	CTGGGTTCAAAAGTGAAGACTAAGGTGATAAGCCAACAAGATGAGGGTGCTAGATCTGAACCGCTCATATGCACAAATGCACGAATAGCTAGATATATTAACTGGCTGGGAGTTGGGAAGAATTTAAAGAGTGTGGTCGAACAATCAACTAAAGCTGTTTGTGATATTGAAATATTTGACAAGTTCTTTGATGAGGATCCATATGGAGAGATGTACTCCGGGAGCGTTGAGCACAGATTTAACCCGTCTGCAGCTTCAGAGGGGTGCTTTATAAATTACAGTCCTCAACTTGGATCAAGCGTGATGATGTCAAGTGATCACATGCCCACTTTCGGAAAAGGCAAAGCTAATTACACACTTCATTTCCAAGCATTGTATTGTTTCCTACAATATATTGGG…	2023	1	0.291646	50.3	28.3243	3.3e-83	YP_009130620.1	polyprotein [Black grass varicosavirus-like virus] >CEK42597.1 polyprotein [Black grass varicosavirus-like virus]	virus	NoFamily	Black grass varicosavirus-like virus	Unknown	rapsearch	nr	1	573	1136	1326	85	85	-1	0	contig_5525-contig_48270 overlap 1990 2023 (2.5kb)	CTGGGTTCAAAAGTGAAGACTAAGGTGATAAGCCAACAAGATGAGGGTGCTAGATCTGAACCGCTCATATGCACAAATGCACGAATAGCTAGATATATTAACTGGCTGGGAGTTGGGAAGAATTTAAAGAGTGTGGTCGAACAATCAACTAAAGCTGTTTGTGATATTGAAATATTTGACAAGTTCTTTGATGAGGATCCATATGGAGAGATGTACTCCGGGAGCGTTGAGCACAGATTTAACCCGTCTGCAGCTTCAGAGGGGTGCTTTATAAATTACAGTCCTCAACTTGGATCAAGCGTGATGATGTCAAGTGATCACATGCCCACTTTCGGAAAAGGCAAAGCTAATTACACACTTCATTTCCAAGCATTGTATTGTTTCCTACAATATATTGGG…	17	ORF1	positive	1	211	2472	2262	753	1	G-7-Mtase	mRNA (guanine-7-)methyltransferase	cl27811	2 - 543	3.1e-21	extension not shown in the dataset, but full extended contig is included
Trillium grandiflorum	Trillium grandiflorum endornavirus 2	yes	partial	na	SE16	contig_182	CTCATTTGAGAGTTGTACTTAAAAGGGGGTTTGTTTGTGAAAAGATTAAGCCTCCAAAGCCACATGGTAAACAGCTTGGCACAGACTGTAACCTTTTCACAAACAAACCCCCTTTTTAAGTACAACTCTCATTTGAGAGTTGTACTTAAACCCCGTCACCATCATGATGCTAAATCAAGTGGTGACGGGACTTCCCATCAGGTTGCTACGCAGCGTGATGGGAAAATTAAACGGTCCACGTCATTGCGCAAGGCAAGATGTAGGACCAATGAACCCGTTAAACCAACACTGGTTGATCGGGTGAACAACAAATTGTTGAGCGAAAAATTTGGGGTGGAAGGTTATTCACCATATGACAATCTAGCCACTTACTATAATGAACATCCAGGAATACATCGT…	1894	0	64.6304	40.6	31.2038	2.6e-67	YP_009212849.1	polyprotein [Hordeum vulgare alphaendornavirus] >ALT66307.1 polyprotein [Hordeum vulgare alphaendornavirus]	virus	Endornaviridae	Hordeum vulgare alphaendornavirus	dsRNA,linear,nonsegmented,14-17.6kb	rapsearch	nr	352	942	5	199	84	85	-1	0	none found	-	10	ORF1	positive	1	64	1893	1830	609	1	Vmethyltransf	Viral methyltransferase	cl03298	372 - 510	8.56e-06	na
Trillium grandiflorum	Trillium grandiflorum no family 2	yes	partial	relaxed	SE16	contig_1415	GTCAGGGGAGGTGGAATGTACACACTTATAAGTGATGTGTACATTCAATTATCTGGTTTTGAAGTACAAATTATTGCGTAGAATAAAAGACAAACACAGATGAAAAAATGTGCACCGTCAGGGGCACGAAAATGGAACGCGAAGCGTTTCATATTCGAGTGGATCCCAGGCCTTCTGGTTTAGAGGCAGGGCATCCGCTTTTCCATATTTATACAACAAATGCTTATACACTTGATACAAATAATGGGAGTTGATTCCAGCATCTCGGTTGATTGAAAGAGCTCTAAGAGTAGAGATATTTCCTGCGTCAACGGGATATTCCGGAAATTTGAGCATCCTTAGACAAACGAGTTCATCTCGAGCGTGTTGCTGTTCGCGAACAGTGCGGCTGAGAAAGGT…	1724	0	7.16415	73.8	82.4826	1e-208	YP_009026407.1	RNA dependent RNA polymerase [Arhar cryptic virus-I] >CDL67777.1 RNA dependent RNA polymerase [Arhar cryptic virus-I]	virus	NoFamily	Arhar cryptic virus-I	Unknown	rapsearch	nr	1548	127	1	474	86	86	-1	4	none found	-	14	ORF14	negative	3	1548	118	1431	476	1	RT_like	Reverse transcriptase	cl02808	146 - 406	3.98e-19	na
Trillium grandiflorum	na	no	na	na	SE16	contig_17761	TACACTACAAATACGGACACGCCCTAAACCTGATTGCGAGACTTCTAATACTAACAAGTCAATATCATCAGAAACAACAATGGATTCCATTAGGAAAGTGCTAGAGATACTGAAAAGCAATCGAAGAATCAATAACGCAGTATATTCGGATATGATAAATGCATGTCCACCTGGACTCTTTGCAAAACTGCGTTTGGTTCCTGATTATAATTTAGCTTCTAAACTTGCTCACTTAATGACAGTGTTAAAAATAGCAACTACAGAAGAAAACATTGGATTTGATTACACTGTCATTGATGTGGAAGGAATTCTTAAAAGTGACTATTTATTTGATGCTGATGCAATAGTTAGGAAAAATGATGATAATACCATATGGGTTATCGATTGCACAGCCAGTCA…	1678	1	0.734803	35.5	19.6663	5.4e-10	ALD89133.1	RNA-dependent RNA polymerase [Rhizoctonia solani negative-stranded virus 4]	virus	Peribunyaviridae	Rhizoctonia solani negative-stranded virus 4	ssRNA(-),linear,segmented	rapsearch	nr	1271	1600	439	548	83	82	-1	0	none found	-	7	ORF6	negative	2	618	478	141	46	1	Glyco_hydro_9	Glycosyl hydrolase	cl02959	1 - 33	0.00545	peribunyaviruses do not have hydrolases
Trillium grandiflorum	na	no	na	na	SE16	contig_172	ACAGATTCAAATGGACCATTAACACCCACATAGTAAAAATCATCTCTTGGTGTACATTTTAAGGATGCAGTAAAAGATTTAGCAACTTCATAATCATGGTTAATGATGTCCGATATGGAATATTCCAACACTTTCTTTACTAATGACTGCAATGTTGATGCAGCCGTTCTAGAAGTCACAGATCCAGTGTTGGCGTAAAAATTGGACATAGTGTCAATCTTTCCCAAAATAGTATTGTTAGCCATAGAGAGAGATGATTTGAACCACTCTTCATTCAACACTTTAATGTCGTCCATCATTTCTTTGTATGCATCAATTACATCAGTTGAATACTTTCTACCTTTCCCTATGTTTTTGTTTGCCCCTAGTATTTGTTCAGTGAAATTGTCATCAACAGCA…	1551	1	3.54159	35.7	16.2476	8.1e-11	ALD89133.1	RNA-dependent RNA polymerase [Rhizoctonia solani negative-stranded virus 4]	virus	Peribunyaviridae	Rhizoctonia solani negative-stranded virus 4	ssRNA(-),linear,segmented	rapsearch	nr	254	3	439	522	84	85	-1	0	none found	-	9	none	-	-	-	-	-	-	-	-	-	-	-	-	na
Trillium grandiflorum	na	no	na	na	SE16	contig_2685	AAAGGTGTTGCTGCGGCAGTAAAGTGTAGCATCCGAGGATGATACGCCGCAACAAGTTTAAATTGTTAACAAACAGATAACTGAATGTACAATCAAAATAATTGGGGTAAATAGAGATATAAACATTTAAACAAGAGCGAATTAACACGCAGATAAAATTAATCTTAAACAACCAGATTAACATTAATACATTGAGGTCTTTGAATCTCATACAAAGTTCAGTGCACACATTGTTTTCATGAAGGTAACATAAATTACATTCAAACATTTGTCCAAATTTCTGAGCCTGTGTCAGATAATGCTTCGAAGGTACTGACGTTGATGCCGTGATGAGGCGCGTTCAGCATAGATCCGTAGTTATCAGTTCCAAAGCTCGTTAAATCGACGAACGGTCGCGAA…	1490	0	3.19262	42.4	62.6174	7.4e-69	ABV89764.1	unknown [Rosa multiflora cryptic virus] >AIY31432.1 hypothetical protein [Rose cryptic virus 1]	virus	Partitiviridae	Rosa multiflora cryptic virus	dsRNA,linear,segmented,1.4-3kb each	rapsearch	nr	1196	264	38	348	85	86	-1	0	none found	-	4	none	-	-	-	-	-	-	-	-	-	-	-	-	na
Trillium grandiflorum	Trillium grandiflorum peribunyavirus 1	yes	partial	relaxed	SE16	contig_4585	GCAGAAATTCTCTAACTCTATTAATCCATGGGTCAGACATTCTTATGTAGAAAGAATTGATGCCAACTTTATTTTCATACTCACAGGTTCTTGTAATTTTAGCTAAATTAAAAACAAATTTACCTGCTGATGGATCTTTCTTTTTGAGTGTAATAAATGAATCAGGTATCTTCCACTTACTCAATTTGTGTCTTCTTTCAAATTGACTTAACCTTCTATCTGTTCTAGCTAATGACACAAAGCCTAAGGGTCCAGCAGACTTTAAAACAACGTGACTCATTATGGCTATCTTTGAATCAGGTTTTCTCTTTGAATCATTTAGATCAACTGACATAGCTGGTATCAATGTACTTTCAGTCATCATTGCAGCATATGTGTAGTTAGAACATAATTCTGACG…	1384	1	4.43208	45.3	25.1445	3.2e-96	ALD89133.1	RNA-dependent RNA polymerase [Rhizoctonia solani negative-stranded virus 4]	virus	Peribunyaviridae	Rhizoctonia solani negative-stranded virus 4	ssRNA(-),linear,segmented	rapsearch	nr	1285	938	999	1115	84	83	-1	0	none found	-	11	ORF9	negative	1	1228	2	1227	408	1	Bunya_Rdp	Reverse transcriptase	cl20265	73 - 183	4.89e-08	na
Trillium grandiflorum	Trillium grandiflorum no family 3	yes	partial	relaxed	SE16	contig_22771	ATTCTCCATTTTTACTACATCTGTCTTTTTTAAGTTGATTACACTTTGCTGATACATCAAGGCAGGCTCTTGTCCTTGTTCTATTAAGTGATAATCTGCTTTAAAGAGATCTATATATGTGCTTATATCTTTATATGTCATTTCTCCAACTACAGTCCTAACAGAAGCATTTGCAGCAGTGTAATACAACTGATTTATTCTTTTTACATTATCTACATAAGATAAAGATGCATTGAAGTCAGTGGACCCTAATTTATTATAGAAACAACATGGCATAACAGTTGCATTTGTTATATTACAATTCTTTAAAATTTCCTTATTCAGAAAATCCCCATACATGCTTTGTATTTTTGCTTTTAAATCAGTTACTGCTGACCTTCTCTCTCTTCTAACATTAAT…	1367	1	0.332114	40.5	58.5955	1.2e-103	ALD89106.2	RNA-dependent RNA polymerase, partial [Macrophomina phaseolina negative-stranded RNA virus 1]	virus	NoFamily	Macrophomina phaseolina negative-stranded RNA virus 1	Unknown	rapsearch	nr	906	106	1279	1547	82	83	-1	0	none found	-	8	ORF8	negative	3	1245	1	1245	414	1	Bunya_RdRp	Reverse transcriptase	cl20265	50 - 237	0.000125	na
Trillium grandiflorum	Trillium grandiflorum no family 4	yes	partial	relaxed	SE16	contig_3320	GTCCTATATAGGTCACCTGGGTGGTTTTGAGGGTCTGAGACAGAAAGGTTGGACAGTAGCCACAGTGTGTTTGTTAGCATTTATTGCAGAGAGCATGAGATTAGAAATGTGCTTATTGGGTCAAGGAGACAATCAAGTATTAAAATTATACATGCCAGTATCCAAATGGGACAATCTATGCTACTCAGAAGAGGATAAGATCAAAGAATCAAAAAGATTGACCAATGAATACACCCATCAGATGCAATTGAATTTTTCTGATGCAGGTTTGCCCATAAAAATTAGAGAAACGTGGATTTCCACTAGACTATTCATGTATGGGAAAATGATGTATTTAGATGGAGATAGTCTTCCTCAATGGAGCAAGAAATTACTAAGATCATATGCATTATCAAATGA…	1360	0	0.219853	51.7	97.2794	2.5e-137	YP_009130620.1	polyprotein [Black grass varicosavirus-like virus] >CEK42597.1 polyprotein [Black grass varicosavirus-like virus]	virus	NoFamily	Black grass varicosavirus-like virus	Unknown	rapsearch	nr	2	1324	656	1096	84	83	-1	3	contig_29766rc-contig_3320-contig_46656rc overlap 1924 1946 (3.4kb)	GTCCTATATAGGTCACCTGGGTGGTTTTGAGGGTCTGAGACAGAAAGGTTGGACAGTAGCCACAGTGTGTTTGTTAGCATTTATTGCAGAGAGCATGAGATTAGAAATGTGCTTATTGGGTCAAGGAGACAATCAAGTATTAAAATTATACATGCCAGTATCCAAATGGGACAATCTATGCTACTCAGAAGAGGATAAGATCAAAGAATCAAAAAGATTGACCAATGAATACACCCATCAGATGCAATTGAATTTTTCTGATGCAGGTTTGCCCATAAAAATTAGAGAAACGTGGATTTCCACTAGACTATTCATGTATGGGAAAATGATGTATTTAGATGGAGATAGTCTTCCTCAATGGAGCAAGAAATTACTAAGATCATATGCATTATCAAATGA…	30	ORF4	positive	2	95	1330	1236	411	1	Mononeg_RNA_pol	Reverse transcriptase	cl15638	7 - 376	5.96e-34	makes up Trillium grandiflorum no family 4 and 5 with contig_29766 and contig_46656
Trillium grandiflorum	na	no	na	na	SE16	contig_51	GCTTCTTTGCAATAATTTGACAACGATGCTAATCTATCGTTGAAACCCAACTGAGTGTATATTGTGGTTTGCAAATATGTTCTTGCATAAGGTAATAAATCGTCAAGTGTGCAACCTGGTAATTTCATTCTTAGACTTAAATGTCTGTAGAACTTACTATCAATCTCGATCGTTTTTGTGTTTAAATTTTCTCTAAATGTGCCACCTGTTGGTATTGGCAATTTGAAAAGAATCTTCTTTGATGTGTTATATATATCAATTTTGTGAAAGTATCCTGGTTTTGGAACACTGTTAGGTATGACTGTGCACCGCAATTTCACGTGACCCATGATCACCCCTTCTTGATGTATTAACAACCAATTTTGGTCATCTAACTGCCAACAAGGTTTCAAGTTGAAT…	1149	0	456.573	38.9	26.3708	5.1e-15	ATB20099.1	polyprotein, partial [Phaseolus vulgaris alphaendornavirus 2]	virus	Endornaviridae	Phaseolus vulgaris alphaendornavirus 2	dsRNA,linear,nonsegmented,14-17.6kb	rapsearch	nr	356	54	2678	2782	82	84	-1	0	none found	-	5	none	-	-	-	-	-	-	-	-	-	-	-	-	na
Trillium grandiflorum	Trillium grandiflorum no family 5	yes	partial	relaxed	SE16	contig_46656	AGAATTTCAGAGATATTGGGTGACACCGCTTTATCATTTAAAATATGGCAAACATCATATGTTGAAGGAAGTGCCCATATCTGCAGGATCTTTACATCTGCATAATCCCAAATAGAGAATCCTGGATAATATCTGTCAACTGGTAACCCACATCTTAATCTCTCAAAGACATATGTTTTCTTTTCTGGAATAATCAGATTTGGATAGGCTCGATTTTTTGACAAGTAAGAGCTTAGGAACATCCTCCTAAATTGGCAGATTACGAGCTTCTGTGTCGAATTGGTGCTATGTTTCATCATCATTCCCTTGTCATGGACTCTCTTCATCCCCTCATAAATGTCAACTCTTGGATGTCCCCAAATTCTGTATATACAAAATATGTTGGATAAGGTATTTGCA…	1065	1	0.23662	40.4	48.169	2.4e-52	YP_009130620.1	polyprotein [Black grass varicosavirus-like virus] >CEK42597.1 polyprotein [Black grass varicosavirus-like virus]	virus	NoFamily	Black grass varicosavirus-like virus	Unknown	rapsearch	nr	815	303	193	363	84	83	-1	0	contig_46656-contig_3320rc-contig_29766 overlap 2379 2402 (2.1kb)	AGAATTTCAGAGATATTGGGTGACACCGCTTTATCATTTAAAATATGGCAAACATCATATGTTGAAGGAAGTGCCCATATCTGCAGGATCTTTACATCTGCATAATCCCAAATAGAGAATCCTGGATAATATCTGTCAACTGGTAACCCACATCTTAATCTCTCAAAGACATATGTTTTCTTTTCTGGAATAATCAGATTTGGATAGGCTCGATTTTTTGACAAGTAAGAGCTTAGGAACATCCTCCTAAATTGGCAGATTACGAGCTTCTGTGTCGAATTGGTGCTATGTTTCATCATCATTCCCTTGTCATGGACTCTCTTCATCCCCTCATAAATGTCAACTCTTGGATGTCCCCAAATTCTGTATATACAAAATATGTTGGATAAGGTATTTGCA…	17	ORF13	negative	1	1373	3	1371	456	1	Mononeg_RNA_pol	Reverse transcriptase	cl15638	182 - 457	2.23e-28	but also makes up Trillium grandiflorum no family 4 and 5 with contig_3320 and contig_29766
Trillium grandiflorum	na	no	na	na	SE16	contig_24615	GACATGAGGGGCTAATTAAATGATAAAAGAAAACTGTACATGTTTCACATTTCACAGGCAAAACTGGAAAAATTCCCTAAATTTAAACAATCTATAGGGGGGGGTGTCAACAATGATGTGAAAGAAGCGGCTATATCATTGAGATTGTATCAGAGGGAAGTAACAGAATGGTACAAAAAACATAAAATAGAAGAAAAGTTGAAATACAATGTTGTGAGACCTATGAGCAAGAAAAGTCTGAAAAGTTATTTAAAAGACAATCGAGAATACCTTTGGAGAGATAAAGATATGGTAGGTGTCACAAGAGGTATAAAAAACACAAAAAGGTCTTTTGCATTTTGTGAAAACATGATGAGTTATTTGAACATGCAGCATGAGAAAAAAATTAGTATAATTGAC…	773	0	0.284605	47.5	46.5718	7.1e-21	YP_009182153.1	RNA dependent RNA polymerase [Botrytis cinerea negative-stranded RNA virus 1] >CEZ26311.1 RNA dependent RNA polymerase [Botrytis cinerea negative-stranded RNA virus 1]	virus	NoFamily	Botrytis cinerea negative-stranded RNA virus 1	Unknown	rapsearch	nr	343	702	580	699	80	80	-1	8	none found	-	6	none	-	-	-	-	-	-	-	-	-	-	-	-	na
Trillium grandiflorum	na	no	na	na	SE16	contig_39334	ACTATTTATCCTAGCAGCAATCTACTCTAGATTAATAGATTTCCTACAGGAATGAAGAAGGCTATTAAATCCTTTCGGACAAAAATAGCAAAATCAGAAGATTCCAAAATCTTCATCAACATTACCAGCTCAATTCCTGACTAGGAAAATGGAGTATGTTTTGCTCCATATTACTTCTGCGAAATTGGTATTTCAAAGGAAAAAAAAATACACTCTTTCGAAATTATCAATGAAAACAGCATTCCAGACTTCATTAAACTCAGAATTATGAGCCTGAAGAACGTCATCAACAAGTCACAAGCAGTGACCAAAGAAACAAAAGCCAAAGTAAATTATGTCTCTGACAATTGCTTAATTACAAGCTGGTATCCGACAGTCCTTTCAGACGAAGACAACAGA…	760	0	0.655263	37.8	70.2632	2.2e-27	AGR88239.1	inclusion body protein [Dahlia mosaic virus]	virus	Caulimoviridae	Dahlia mosaic virus	dsDNA RT,circular,nonsegmented	rapsearch	nr	4	537	284	463	83	83	-1	0	none found	-	8	none	-	-	-	-	-	-	-	-	-	-	-	-	na
Trillium grandiflorum	na	no	na	na	SE16	contig_13899	ATTCAATCCAAAACCAGAACTTTTAACAGAAATAGTATTGCTCACTCATTGCGAATACCAATGTATCTGTTAAGTTTAATGACGTGGGAATTTGAAAATTTACATTTAGCAGAACAGACAATTAAAGTGCGCATCATTCGCAAAGTTTTAATGAATTCGTATATGCACATTTCTGTGAACAATGACCAATTTGCACAATGTGCTGAGCAAATCAGATATTTATTCACATCAAATGTGGGATTGGGTGCTAAAGCCTCTGCTATTTGTGAAAAGATTGATTTTATTATGCCAAGAACCTTATGGGAAAACTTATACTTGTTCAGAATGCTTAAGTTAGCTGCTGCTCTAAACATAATGTTTAAGACAAAACAAATAGGAAGATTAATTGAACGTAATGAG…	670	1	3.47612	43.6	72.9851	6.2e-35	ALD89133.1	RNA-dependent RNA polymerase [Rhizoctonia solani negative-stranded virus 4]	virus	Peribunyaviridae	Rhizoctonia solani negative-stranded virus 4	ssRNA(-),linear,segmented	rapsearch	nr	136	624	610	773	83	84	-1	0	none found	-	4	none	-	-	-	-	-	-	-	-	-	-	-	-	na
Trillium grandiflorum	na	no	na	na	SE16	contig_17029	AGAAGACTGAAAATGATCTAGATGATCATTATAGCATCTTTGACCTGATGAGGTCAATTGCCTTCATCAGAACTTTCTCTTTGATATTGTCAGAATCATCTAGAGTTTCTTTAGATGCGAATTTGATAAGTAGGGGGAGTTTGTTGATCTGATGTAGTCCTTCAATGTCTACTCCGTACTGGCTCAATTTCATCAGAATCTCCATATCCTTGACAGATTTCACCCCCATCTTATAATTCCCAACTGTCCATGAATCTCCCAAAATCCTGGGCCTCATGAAGGTAACCCCTCGAAACTCTTCTTTGATGGGAACCATGGAAATCAGTTCGACATCTCTCTTTTCAGTATAAACCGATACATTGGTTTTGTATCCGATGAGCTTGATGTACATTTCAGCTG…	665	0	0.234586	35.7	56.8421	1.5e-17	AFA36173.1	protein 3 [Lettuce big-vein associated varicosavirus]	virus	Rhabdoviridae	Lettuce big-vein associated varicosavirus	ssRNA(-),linear,nonsegmented	rapsearch	nr	598	221	100	225	83	82	-1	0	none found	-	4	none	-	-	-	-	-	-	-	-	-	-	-	-	na
Trillium grandiflorum	na	no	na	na	SE16	contig_169	GCTGCTTGCTTAGCTGCCGCGATGCGTAATAGTAAAACATGGTATGGCATAACTGATGACTTCGATCTGCAAGTAAACCCTAAAGTTATCGGTCTCAAGGGCGCTAAAGCGATTATTCCTTCGGGCTCAAAATATTTTGTCATTGCTCAACATATTGAAGGCCATATCTTTGAAATCAAATTTTCGCTTAGCGCCATTGATGATAATTTTAAGGAACAGATCTTAGGCAATATGAAGTCGACAAACCGCCTACCTTGTGGTGAGCTTAATGTAGAACATGAAATGAAGCAAATCAATGATGATTATCGATCATATTTTGATGAATGGTTTTCGCCTTCTCATGGTTCTGTAAACAATACGATAATTGGGAAAATAAGCACGATGGCAGATCATTATGCG…	632	1	5.61392	42.9	33.2278	6.4e-09	ALD89133.1	RNA-dependent RNA polymerase [Rhizoctonia solani negative-stranded virus 4]	virus	Peribunyaviridae	Rhizoctonia solani negative-stranded virus 4	ssRNA(-),linear,segmented	rapsearch	nr	421	630	467	536	85	87	-1	0	none found	-	5	none	-	-	-	-	-	-	-	-	-	-	-	-	na
Trillium grandiflorum	Trillium grandiflorum rhabdovirus 1	yes	partial	relaxed	SE16	contig_29766	CCACCCAGATGACCTATATAGGACATTGGCGGGTCAGTGATAAATCCATCATTGCAAATTTTTGGTAAATATTTTCCTGAACTAGAGTAAATATATGACCTCTTGAAGATCTCATGTGTTCTTGATATAAGATTGCTGTATCCAAACATTGTGTCCATTTGCAGAAATAGCTCTTTGGTGAACTCATCCCTCATGTTCAGATTCCACTTCTCAAAATCGATATTGATGTTAGGATTCAGAGGATGCTGTCCTTTTCCTCCAACTGACCAGATTTTCCTTAGTTGAACATGAAGAGGATCTTTCATGGTTATCTCTGGGAAGTAAGGTAGAATATGATTTGCAATCAGCTCTTCTGTGAGTACGAAGTACATCCTCATTTCCTCTGACATCAATGAGAAC…	610	1	0.172131	60.6	99.3443	6.8e-66	AFA36170.1	L-protein [Lettuce big-vein associated varicosavirus]	virus	Rhabdoviridae	Lettuce big-vein associated varicosavirus	ssRNA(-),linear,nonsegmented	rapsearch	nr	608	3	459	661	84	84	-1	0	contig_46656-contig_3320rc-contig_29766 overlap 1043 1065 (3kb)	AGAATTTCAGAGATATTGGGTGACACCGCTTTATCATTTAAAATATGGCAAACATCATATGTTGAAGGAAGTGCCCATATCTGCAGGATCTTTACATCTGCATAATCCCAAATAGAGAATCCTGGATAATATCTGTCAACTGGTAACCCACATCTTAATCTCTCAAAGACATATGTTTTCTTTTCTGGAATAATCAGATTTGGATAGGCTCGATTTTTTGACAAGTAAGAGCTTAGGAACATCCTCCTAAATTGGCAGATTACGAGCTTCTGTGTCGAATTGGTGCTATGTTTCATCATCATTCCCTTGTCATGGACTCTCTTCATCCCCTCATAAATGTCAACTCTTGGATGTCCCCAAATTCTGTATATACAAAATATGTTGGATAAGGTATTTGCA…	24	ORF22	negative	2	2902	1073	1830	609	1	Mononeg_RNA_pol	Reverse transcriptase	cl15638	9 - 574	3.31e-94	makes up Trillium grandiflorum rhabdovirus 1 with contig_46656 and contig_3320
Trillium grandiflorum	na	no	na	na	SE16	contig_253	GCTTGCACAATGCATGGAGCTATGGAATCAGGTGTCGCTAAGAGAGAGCATCAGGGAGTGAGAGCAGCATCAGCTATCCTTGAGGAATTGATTGAGGAAATGGGATTGTCACCTGCAAAGATTAACAGAGAGGAATTGGGTTTTCTAGACTTAAGGAATTCATTAAGCAGGAAAGATTTTGATTTCTCTATTATGACTGCTGTAGCTAGGCAAATGGAACATAAAGGCGATTACTCTTATAGGGTAGTTCAGAAAGATCAGAAGGGACACAGAGAAATATCAGTTCTGAATGCCAAATTTAGACTGGGAGCATTATTCGCTGAGAAAGTGAGTCACGAATTGAGTCAGTTAGTGCCAGGCGATGTGCTAGACAATTCAAATAAGGATGTTATAGTCGAA…	590	1	2.98305	45.3	32.5424	4.7e-37	ALD89133.1	RNA-dependent RNA polymerase [Rhizoctonia solani negative-stranded virus 4]	virus	Peribunyaviridae	Rhizoctonia solani negative-stranded virus 4	ssRNA(-),linear,segmented	rapsearch	nr	1	192	845	908	85	82	-1	0	yes, but very short	ND	2	none	-	-	-	-	-	-	-	-	-	-	-	-	na
Trillium grandiflorum	na	no	na	na	SE16	contig_85513	CTAGCCCCAGAAATATCGATGACCTGTCCTCCAACAACTGGTGTGGGCTGTAAAATTCTGCAACCCTACCATCATTGAGGACTAAAACAAGATCGATGTCGAATAATATATTGAACCATGTAGATCAAAGTCAAGTATCACGGGTCACCTTCATACCAGCCAAATTATAAATTTGAGTCTGAGAAAGATGATCAAAATTTTAACTCCAATTGAATTCCCGACTGGTTGACTTGTTCATTATTGTCGTGATGACATTGGTGGTGATAGGCTTGACATTTTGGTATATTAAAACTCTAATACGGATATGAAACGTACCACGGCATCAGAAAAAAAATGGAGTATATTGACATGATGTCTGTCTTATATGCGATTTCATCTTTTGATCCGATGACTTACCCG…	570	0	0.142105	40.426	25	5.7e-06	NC_021858.1	Pandoravirus dulcis, complete genome	virus	Pandoravirus	Pandoravirus dulcis	Unknown	tblastx	viral.1.1.genomic	400	540	610162	610022	83	84	78	0	ND	-	2	ORF1	positive	1	334	486	153	50	1	RING_Ubox	RING domain	cl17238	22 - 49	5.84e-08	na
Trillium grandiflorum	Trillium grandiflorum caulimovirus 1	yes	partial	na	SE16	contig_80041	CTTCACACATATAATGCAGAGTATTAATGGAGAGCCCTAATTCGAGGCAACGATTTTACGTCGTGTACAAAGGTCGCCAACCAAGCGTCTATCAAAGTTGGGCTCTTTGTCTCCAACAAGTCCATGGCTTCTCGGGTGCCACATACGAGAGGAAGTCGACGTTGGCGGATGCTGTCACGACATTCAATGCTTTCAACAATGCCTCAATTGGTGTCCCGAATGATCCTCTTCAGGGTTAAACTCATGCTTCTGGCATTAAGTCTCATGGTCCTATCATTAAGCCCACAAAGGGCACATGCTACTTGGCCCCATTATGGTTTCTATTTGCTCTAGTTATTGCTGTTTTGTTTGTCTAGTGGTACCTTTATTAGGTTTGTTGCATTATGTCTGTCTCTCGGT…	520	0	0.192308	46.341	24	1.92e-06	NC_020999.1	Rose yellow vein virus variant RYVV-MN1, complete genome	virus	Caulimoviridae	Rose yellow vein virus	dsDNA RT,circular,nonsegmented	tblastx	viral.1.1.genomic	54	176	447	569	84	87	84	0	none found	-	5	ORF3	positive	3	27	239	213	70	1	Cauli_VI	Caulimovirus viroplasmin	pfam01693	9 - 49	2.64e-14	na
Trillium grandiflorum	Trillium grandiflorum no family 6	yes	partial	relaxed	SE16	contig_27786	CTACAATCTAGTGTCAAATATATTTTTTCATAATTATTGTCATTGGAGTATACATTGTCAAATATCATTGAATGTATTTTAGCAATTCTTTTATTGGATGGCACTGAAATCATTTCATTATCCACCTTTTTGCAAAGAAAAGAAAATAATTGTTCTAGTGGTTGCTGGTAAGTTTTAGTATTTAAAGTCATAACATAAATTTCACGACTCCCTTTCCACTGTGTTTTATCTACTACATGAAATATTAAATCTGTTTCTGCTACATTTTTTAATCTTTTTGTATAACTGATATCCATGTCCATTAGCTTCTTAGCTTTATTCACAACTGAATCACCTAATGCATCTAAATCCATTAATTTCTTAACTGACCCATTACTTTCTAGATCTTTGATAATTGCT…	510	1	0.160784	45.5	51.7647	5.2e-30	YP_009182153.1	RNA dependent RNA polymerase [Botrytis cinerea negative-stranded RNA virus 1] >CEZ26311.1 RNA dependent RNA polymerase [Botrytis cinerea negative-stranded RNA virus 1]	virus	NoFamily	Botrytis cinerea negative-stranded RNA virus 1	Unknown	rapsearch	nr	323	60	1024	1111	80	81	-1	0	none found		3	ORF3	negative	2	470	3	468	155	1	Bunya_RdRp	Reverse transcriptase	cl20265	8 - 132	0.00431	na
Packera aurea	Packera aurea no family 1	yes	partial	na	SE4	contig_9188	GTGTTTTCCGCACATCCCTCATGGCATCGGAAGTTAGCAACTGGGCTTCTGCAACAAATTTGCGCAGAAAATCACTATTTTCTGTAATTAACCTGAGAGCAGCTACCTCCGGGTCGACAATTCCAAGTGCTTCTTTGATCGCTTCCATTAGTATGACGTAGATACGCTGGACGTATGTCAAAACTCCGTTCAAATATGTGAAAGTGGGGGCCGATGTGAGTTTTATACCCAACCCATGCGCACTACTCTCATATTTATTCGCATCCAATTGAACATTAAACAACACGCCAACAATCCCAATTAACACCCCAACAATAGTAGGCGTAGGATCAGTGGCAGCTTGAGTTTGTGCAACACGAGCCGCCTGGTGCGTTATGATATAGTTAATTTGCGTTATCC…	3886	0	0.411477	53.9	26.2481	1.3e-267	AEM65163.1	polyprotein, partial [Tomato matilda virus]	virus	NoFamily	Tomato matilda virus	Unknown	rapsearch	nr	1678	659	413	771	86	87	-1	3	-	-	23	ORF16	negative	1	3814	2	3813	1270	3	rhv_like, rhv_like, CRPV_capsid	Capsid protein	cd00205, cl13999, cl07393	543 - 686, 229 - 407, 822 - 964	2.04e-15, 5.37e-11, 8.99e-7	na
Packera aurea	Packera aurea no family 5	yes	partial	relaxed	SE4	contig_2748	CTTTTAGGATTTTATGAGGATAATATTCTAGACTAAATAATTGTATGTAAGATTAATATGTTGAAGGTAACGTTTTCGGAATTTCACCAGGAGCCTAAATCCCCGATTATGCTGGATGACGATTGCATAACATATCACAAGCTTCTTTGCTGATGATGTTACCATAATTCATGACTACCATAAATATGATTAACGCGAACTCTAATACGACGAGAACGCTCAGAATGATCATAGCCAGCACCATTTTAGATAATGATAGCAATAACAGTGGCTGCGGCAATCGCTTTCACAGCTATTTGCTTTCGTTTAGTGTAGCGGAACGCGAATAAACGTCTACCGTTCTTTACCCACTCAAATTTCGGTTCTTGAAGTCGCTTTTGTTCTTCGTAGCGACGATTG…	3579	0	2.76418	42.5	15.5909	9e-30	APG77744.1	RdRp [Hubei virga-like viurs 8]	virus	NoFamily	Hubei virga-like viurs 8	Unknown	rapsearch	nr	1466	909	2462	2642	86	86	-1	8	-	-	26	ORF26	negative	2	3464	489	2976	991	1	RdRP_2	Reverse transcriptase	cl03049	589 - 873	4.56e-41	na
Packera aurea	Prunus necrotic ringspot virus (novel variant 1)	yes	coding-complete	conservative, but Prunus necrotic ringspot virus (novel variant 1) counted only once in Packera aurea	SE4	contig_3228	CCTAACGGGGCATCTACAACTTCTCGTTGTAGGCATCTGCAAACGCAGGTAAATTCTCTGAATAATAAAGTAGGAAACGACTTTAACGAGAATTAACCGATAAATCCACACGGTGGTACGGTTCTTCCATATTCTGGGAATTCGGGTGCATTCATCTCACCCTAGATCTTATGATCTCGATGTATATAACTCGCGATAGTATCATCGCTACTGTTACTTACATCTCTAATTGCCTTGGCAATCAAATCGTCTGAATCTGTATCAGCAACAGTAAAGTAGACAAACTGTCTCTTGAATCGAGATAGTGCTACTAAACTATGACACGGTCCCATCAACGGGTCCTTACCAGTAAACAGATTCATACTAGTTCTAGACAATCGAACTAGAGCAGCTCTACCT…	3314	0	0.656608	87.229	100	0	JN416774.1	Prunus necrotic ringspot virus isolate Pch12 segment RNA1, complete sequence	virus	Bromoviridae	Prunus necrotic ringspot virus	ssRNA(+),linear,segmented	blastn	nt	1	3314	3327	15	86	86	86	9	none found	-	15	ORF11	negative	1	3299	162	3138	1045	2	Vmethyltransf, Viral_helicase	Viral methyltransferase, viral RNA helicase	pfam01660, pfam01443	51 - 387, 754 - 1010	3.84e-55, 4.42e-40	the nucleotide sequence is >80% identical to the corresponding segment of Prunus necrotic ringspot virus
Packera aurea	Packera aurea phenuivirus 1	yes	partial	relaxed	SE4	contig_8844	GATGTTATTAAGATGGCAATAAAGGAGCAGTTGAAGACTATTGAGTATAATATAAAGCCATTTGAAAGTGGAAGAGTTTTTGGTGATCATATTTTGAACCCCATGGATAGCAAGCCGGTTGTAGCAGCAAGAACATCTAGATATTATGAAACATGTCTCTTAAAAGCTATGAAGTCATCAAATAATTGTGTATTTCCAGTGGAAAAGGTTATTAATCCAAATAAGGAATGCTCAACAGCTGAGTTTAGTCAAGATGTAGAGATCATTAAAGATTTTATAGATAATCAGACTATCTTAAACCAAAGAGTTGATCCCAAAGCAGTAGTTCAAATACCACTTGTTCAAGTTGGTAAATCTAGTGCACTTCCTGGTCAAGCACATGAGAGCCATCCATATGCT…	3015	1	0.275954	39	4.0796	2.9e-168	AHH60917.1	RNA-dependent RNA polymerase [Cumuto virus]	virus	Phenuiviridae	Cumuto virus	ssRNA(-),linear,segmented	rapsearch	nr	1078	1200	592	632	83	83	-1	0	contig_6874-contig_8844 overlap 788 804 (3.8kb)	CTGCAGAGAACATTTCAGTTTTAATTAAAACTGAGGCGAGCAGAGGTAGGGTTTCTTAAGGCAGCTAATCGAACAAAGAAGAACAAATCCAATCTCAGAATGTCTGTATCATCCATTCCAGTGAGAACAAGTCAATTCACCTTCACGTCTCTATTAGATTGTATGCCATTCTTGGGAGAGTATCCTAATCGGTTAATAATGCCAGAGCCAATAATACAGCCAATGACAGAACCACTATTCTTCCCAGATGCAAAGGTTGATGTAAACAAGACTACATTAAAAGTGTCTATAGAACTACCTAGATCAGATAGAGTATCTTCAGCCACATCAATAGCCTCTGATGAGTTTGAGCAAACTTTTGATGACATGAGAAAGTTCGCACATGAGTTCACATTCGCA…	17	ORF2; ORF1	positive	2; 1	548; 100	3802; 531	3255; 432	1084; 143	2;1	Bunya_RdRp, DUF3770; L_protein_N	Reverse transcriptase, unknown viral function; viral protein terminus	cl20265, cl13978; cl20011	458 - 1084, 53 - 283; 77 - 130	2.33e-60, 5.07e-3; 1.56e-4	na
Packera aurea	Prunus necrotic ringspot virus (novel variant 1)	yes	coding-complete	conservative, but Prunus necrotic ringspot virus (novel variant 1) counted only once in Packera aurea	SE4	contig_9067	CCTAACGGGGCATCTACAACTTCACGTTGTAGGCATCTGCTAACGCAGGTAAATCCTTTGAATACGAGAGTAGGAAACATTCTCAAAGATTCGATCGTAAAACCCACACGGTGGTACGATCCTTCTCTTAACGAGGAAATTCGGACGTATTCATCTCGTCCTAGATCGCGGAACTTCGACGTCTATCACTCTTCGGTGGCCTAGACTTCTTTTCGTTCCTTGAACATTCGGTTCTATTCGAACCATTCCCACTGTGCTTCGTGGGTAACATCCTTTCCAAATCTTTGGAAGTAATACCAAATAAGGACTTCAAGCACTTCTCTTTACTCGAGAAAATCGTCCTATAGGCTAACATCGCTCCTTCCTGGTAACATGTTGGTTTTCTTAAATATCGATGGC…	2577	0	0.850601	84.779	99	0	KT444702.1	Prunus necrotic ringspot virus isolate ChrYL segment RNA2, complete sequence	virus	Bromoviridae	Prunus necrotic ringspot virus	ssRNA(+),linear,segmented	blastn	nt	1	2568	2587	17	85	85	85	0	none found	-	20	ORF20	negative	3	2557	161	2397	798	1	RdRP_2	Reverse transcriptase	pfam00978	310 - 750	4.07e-162	the nucleotide sequence is >80% identical to the corresponding segment of Prunus necrotic ringspot virus
Packera aurea	Packera aurea bromovirus 4	yes	partial	relaxed	SE4	contig_5968	ATCGTCGCTCACGCGACGGCATTTCATCAAGAAGAAACTCCGGCCCCAGGCAACCGGATCTTGACTTATCTATAGCAGCTTCCCCGTAAGTTCAGCTAAGATAGATAACCGAATCGAAAGATTCGGATTGTCGCATTCAGACATAGTCTGAGCATCTGAAATATAATTTCAGGCATGTGGTCATCGACCACGAATTTAACCCTTCAATAATTTCTCAGCCCACATGGACTGAGTTGGGTTACTCCCCTTATGCTTCGAACGGGTCCTATTTTTTGACCTATTCGGGACATGAGTTTCTTTAGGTGGAAAGAACAGAAGTTCAAGACGCCTATTATTGGCAATCAACCACTTAACCTGCACAAGAGCAGGATACAAGAAACTCAAGCTTCTACGGCCGCA…	2311	0	0.594548	54.4	55.6902	1.1e-128	ASJ26558.1	polymerase P2 [American plum line pattern virus]	virus	Bromoviridae	American plum line pattern virus	ssRNA(+),linear,segmented	rapsearch	nr	1752	466	227	659	86	86	-1	0	none found	-	16	ORF10	negative	2	2289	196	2094	697	2	RdRP_2, Seadorna_Vp10	Reverse transcriptase, viral protein	pfam00978, cl06381	219 - 653, 78 - 164	1.70e-653, 5.79e-3	na
Packera aurea	Packera aurea bromovirus 5	yes	partial	relaxed	SE4	contig_4815	GCCATTGGTTTTAAACCAGCATCGTCACAAAAGTGACGGCATTTCATCAAGAAGAAAAACCTGGCCCCATGGCAACCAGTTCTTGACTTATTTCAATTCATCTCCCCGTAAGTTCGATAGAAAAGAAATAGGTGGTCGAAAGACCACACTCGCATCTAGATAGTAATCTAGGCATCTGAACAATTGTTCAGGCAAATCATCCAGACAAAGTCTGGGCATCTGAGTAAAAATACTCAGGTAATCATCCTCTTATTAGCTTTTCAGCCCAGTGGGATTGCGTTATCCCACTACCTCGAGTCTTCGATCTAACACGTTTAGTGTTTTTCGGGACATTACCCTCCTTCGGTGGAAAGAACAAAAGTTCCATTCGCTTGTTATTAGCGATTAACCACTTCACCT…	2268	0	0.380071	55.3	56.2169	6.5e-129	ASJ26558.1	polymerase P2 [American plum line pattern virus]	virus	Bromoviridae	American plum line pattern virus	ssRNA(+),linear,segmented	rapsearch	nr	1783	509	231	659	85	85	-1	0	none found	-	9	ORF8	negative	3	2233	242	1992	663	1	RdRP_2	Reverse transcriptase	pfam00978	186 - 621	6.86e-122	na
Packera aurea	Packera aurea no family 2	yes	partial	na	SE4	contig_6247	GTTTTAAATATTCAGACTAGAGAGAAGGAAGTTATATGAAAATATATATCAAAATTTAACGTTTTCTGGAATCACAACCAGAGAGCCCAAATCCCTCAGAACCTACACGAACGTATACCGTCCGCTAGTACATCTGACTTAGCTTGCGTCAGATATATGAAGTTTCGTTTTGCTCTCGTTATCGCAGTTATTATCTGATCAGAACGAGTGTATAGTCCGACCGCTTTATTGTTCGCATTGGTGCGAACCAAAATAATTGTGTCAGCTTCTGAACCTTGATACTCAGTTATTGTGTGGACGGCTATAGATTGTTTCTTGAGCAGATTTTTCAGCAAAGCTTTGTCACCTCTCGTGAACGTCAACACGGTAAGAGTGCCGCGATCCTTATACTGATTAACG…	2225	0	0.803146	39.286	11	3.48e-08	NC_035124.1	Culex negev-like virus 1 variant mosWSX37710, complete genome	virus	NoFamily	Culex negev-like virus 1	Unknown	tblastx	viral.1.1.genomic	746	579	5800	5967	86	87	86	0	-	-	7	ORF5	negative	1	2141	96	2046	681	1	Viral_helicase1	Viral RNA helicase	cl26263	379 - 665	7.16e-18	na
Packera aurea	Packera aurea no family 4	yes	partial	na	SE4	contig_904	TTTTGAGATTAATTGAATATAATTGATAAGAAATTATTGAAGATTAATATGAACGAAAATAACGTTTTCGGGAATTTAAACCCATGAGCCCAAAACCCATTATTGCCTCTCTCCACGAGGGCTCGTCTGACCAGATGGACTGTGCGGCCTTGAATGATGTCCTTCAAGGGAAGGCATAGTTATGCCTTGCTCGACAAAAGTATTGAAGTGCTCTCTAGGAGACTTCATAGTCGCGAGCATCTTATGCAGTACCACCACATAGATGGCAAACCCGCACAGAACAATGATACGCGTTGATGGTAAACGACTATGCGTAAACAAATGCAGTAGCATTGACAGCGTACAGTACTGATAAAAGTTAGCCTCTGGAAGCATAGCAATTACCAGCAACGTCACCGC…	2184	0	2.54029	40	15	1.43e-07	NC_034152.1	Big Cypress virus variant BCNP2-24 A hypothetical protein 1, hypothetical protein 2, and hypothetical protein 3 genes, complete cds	virus	NoFamily	Big Cypress virus	Unknown	tblastx	viral.1.1.genomic	381	277	8994	9098	85	86	85	0	-	-	17	ORF13	negative	1	735	100	636	211	1	SP24	Virion membrane protein	cl24916	43 - 161	1.22e-13	na
Packera aurea	Packera aurea bromovirus 3	yes	partial	na	SE4	contig_26	AAACGGGAGCAAGTTTGGTAGGGAAACTCATCGTACTCAATGACATAGTCATCCAATGAGGACGGTACGATGGGAGCATAAAGCTCACTTTCAATCGAGATAACGATCTCGATCAAACTCAATGTAACTAGTTTCATTACATTGGCATCCGATGTTATCACAAACATACGGGTAACATTCGCAGTGACAATATGGTACATAACCACACTGCGAGCATCCTAGTCATTGCTCACTTTTAAGAAAGTCACTTGAGGGCATCAAAGTTGGGGCTTTGGATGTCAAAATCCAGATCCCAACTATGGAAACTCTCCCAGCTGCGGATTGAGCGTGATCATAGTGCCACACCCAACCGAAGTTATCCTTCGTCACGTCGCTGACGGTAGTATTTTGAGGGAGAAT…	2065	0	614.435	38.3	21.6465	2.7e-17	ALO81584.1	movement protein [Fragaria chiloensis latent virus]	virus	Bromoviridae	Fragaria chiloensis latent virus	ssRNA(+),linear,segmented	rapsearch	nr	1751	1305	45	195	86	86	-1	0	none found	-	5	ORF4, ORF3	negative	3, 2	1826, 900	984, 223	843, 678	280, 225	1	Bromo_MP, Ilar_coat	Movement protein, coat protein	cl03270, clo3355	8 - 186, 26 - 224	3.16E-34, 4.67e-33	na
Packera aurea	Prunus necrotic ringspot virus (novel variant 1)	yes	coding-complete	conservative, but Prunus necrotic ringspot virus (novel variant 1) counted only once in Packera aurea	SE4	contig_1488	AATCCACTAGCGGTGGTGCGAACAGATTTCTTGAAGTTGCTTCCCTAACGGGGCATCCACAACTTCACGTTGTGGGCATCTGCTAACGCAGGTAAGATTTCCAAGCAAGAAGTTGGGAAGCAACTTCAAGAAATCTATTCGCATAATCCACTAGCGGTGGTGCGAACTTTCCTATCGGAGGAAATTCGAGTGTGCTTATCTCACTCTAGATCTCAAGCAGGTCTTCATCGACCAGCAAGACATCAGTCGGAATCTGCACTCGTGGTAAATCACTTACCACTACGTACAGGTCCCTAACCAAGACCTTCGCCCCAGCGGGCACTTCGGTCTTGAATTCGATAACGATACGATGCGTTCTAGCAAAGGTATCGAAATCTAAATCGGAAGGTGGTTCGAATT…	1976	0	9.26619	93.371	98	0	L38823.1	Prunus necrotic ringspot virus movement protein gene, complete cds and coat protein gene, complete cds	virus	Bromoviridae	Prunus necrotic ringspot virus	ssRNA(+),linear,segmented	blastn	nt	39	1976	1941	15	85	85	85	12	none found	-	9	ORF4, ORF7	negative	1, 2	1814, 880	960, 206	855, 675	284, 224	1	Bromo_MP, Ilar_coat	Movement protein, coat protein	cl03270, pfam01787	45 - 263, 12 - 219	3.68E-28, 5.44e-70	the nucleotide sequence is >80% identical to the corresponding segment of Prunus necrotic ringspot virus
Packera aurea	Packera aurea bromovirus 6	yes	partial	relaxed	SE4	contig_25	AATTTCGCCTCAAAATTAAACAAGAAACAAACAAATCTTCATTTAACCTTGGTAACTCCGTGACGCTGCCGATTAATGAATCGTCTCCTGACACCACCACCATTCGTACGTTGGGATCACTTAAATTGTACACTCTGGTTAAAGCACAAAGAGTGACTATAGTGTTTCCCAAATAAGTACAAGCATCACCAGTTCTTCTTTGGTAATTCGTCGAAAAGAAAACTCCATTGGAACTATCGCTAATGTGAGATTTTCTATGAGACTCAAACCAATAATAACGAAACTCATCTGGCATTCCTAACAGAGAAAAAACTCTGTTTTGGATCTCATGATGAAGTTCACCTTGAGACTTATCAAATTTGGAGAAATCAACCTCTTTCCAATACCTCGATTCCTTAA…	1748	1	25.1322	58.1	64.7025	1.3e-126	NP_619575.1	polymerase [Elm mottle virus] >AAB97773.1 polymerase [Elm mottle virus]	virus	Bromoviridae	Elm mottle virus	ssRNA(+),linear,segmented	rapsearch	nr	1153	23	174	550	85	85	-1	3	contig_1285-contig_25 overlap 312 361 (2kb)	TTTTAAATTTCTTTTTATTAGCAAGTATATTAATCATACTGAACAAAGCCGGTAACAACCAAACCGACAATCGTCCAGTGTATCTTAAACCAACCAACGTGGCCACTTGTTCACAAACATGCAAATCTCTATAATAATGAATTACATCCACCATACTGGTGAATATTTCATCAAGATTATCTATTTGCGCATCCCTTCTACCAAATTTAATTAAAATTTTTGCGGGATTGGGAACAGCGATGATCTTTTCACCATCCACAGTATCAACCAACACTAAAAACTTCGAGCATATAAACGGTTGATTGTGGGGAAATTTCGCCTCAAAATTAAACAAGAAACAAACAAATCTTCATTTAACCTTGGTAACTCCGTGACGCTGCCGATTAATGAATCGTCTCC…	12	ORF8	negative	2	2025	274	1752	583	1	RdRP_2	Reverse transcriptase	pfam00978	237 - 564	5.19e-116	extension not shown in the dataset, but full extended contig is included
Packera aurea	Packera aurea secovirus 1	yes	partial	na	SE4	contig_18097	TAAAAGAAATAACGGATTTGAAAGCTGCAAACCCCCAACAAATCCTAACAACGGGGCTGATCAAGCTTTAAAGAAGCAAACTAAACAAACAAATTAACTAGTGCCAACTTGTGAGGCTATATACGGTCGTGGACCATAAAATGTAGCTTTTATGCACTCTAATGTAAAATGAATATTGCGTATCTGCATAGCTCCATCAATAACAATACTCAACTGAGGAATCATTTGCCCATAAGTGCCAGCATATTTGATGCCAGAGTGATTTGGAAAAGGTATAGTAAGAGCACTGTCAACACCACAATGAGCTGTTACATCAAATAAATCTAGGCCATCTGCACAAGTTTTGCCAGAGATATTGATTGTTGCATTTGTATCAGCCAATTTAACATTTGTGCACCA…	1648	0	0.231796	32.394	13	2.18e-06	NC_034215.1	Peach rosette mosaic virus isolate PRMV2 segment RNA2, complete sequence	virus	Secoviridae	Peach rosette mosaic virus	ssRNA(+),linear,segmented	tblastx	viral.1.1.genomic	570	358	3999	4211	84	83	87	0	-	-	11	ORF9	negative	2	1599	94	1506	501	3	Nepo_coat_c, Nepo_coat_N, Nepo_coat	Nepovirus coat protein	cl04211, cl04212, cl04041	337 - 490, 17 - 106, 206 - 326	4.94e-18, 4.54e-6, 1.78e-3	na
Packera aurea	Packera aurea bromovirus 1	yes	partial	na	SE4	contig_1652	ACATCCAACCTGTGGGAAAATTTAGGTCCACTTTCTTGCATCCACATTTTCCAAACATCAGAAGCTAACAAGAAAGGGGGGGGATCGACGAAGACATCTCCGTCGACATAACCGGCATCAAATCCGATCGTACTGGCGATAGCTTTCCAAGCTTCAGCCCACACGGAATGATTAATACATCGCATGGACATACCATCTTCAGAGATGGTTCTAGCACCACCAAAAAGAACTCGAAGAGGATTAAGAACTGATTTCTCAGTAAATGGAGTTCTTATGGCTTTATAAGAAGCTTCTATGCTATCAAATTGCATCTTTGCGTGAGCAAAAAAAGTCACTGCTAAAGGAACATAATCAGACACATCAACAGGAGCGCCTGATTGCATAGTAATCCCGTTAATA…	1626	0	19.2909	56.1	80.6273	7.8e-131	ARO72614.1	putative replicase [Spinach latent virus]	virus	Bromoviridae	Spinach latent virus	ssRNA(+),linear,segmented	rapsearch	nr	1580	270	8	438	85	85	-1	3	contig_436-contig_1652 overlap 1565 1622 (3.2kb)	CCAATGAGGACGGTACAATGGGAATCATTAGATTCACTTTATAAAACACGCTCGCAAATCATCATCAGTAGCATTCTTCGCTAAACCAAACAGCGGAACTAATTCATCAGACATATCATTACTGGCTACAGTATAATATCTTAAAGATTTTCTATGTCTGGAAATAGCCACAAGATTATGGCTACTTAATGTACTGGGATTTTTTCCTGAGTGCAACAAATTCGTCGTTCTTGACAAACGGAATAGAATAACCTTATCATAGGTTTTCCCTTGAGCTTCATGAGTGGTGTTTAATTCATCTATGGTCTTCACACGACCACTCATGCCTCGAATAGCTGATAACTTAGCTTTATCAGCTTTAGTATGTGTTATATATAACACATCCTTCTCAATCGGTAT…	22	ORF16	negative	2	3147	34	3114	1037	2	Viral_helicase1, Vmethyltransf	Viral RNA helicase, viral methyltransferase	pfam01443, pfam01660	745 - 1006, 95 - 400	1.31e-46, 3.07e-42	makes up Packera aurea bromovirus 3 with contig_436
Packera aurea	Packera aurea bromovirus 1	no	na	na	SE4	contig_436	CCAATGAGGACGGTACAATGGGAATCATTAGATTCACTTTATAAAACACGCTCGCAAATCATCATCAGTAGCATTCTTCGCTAAACCAAACAGCGGAACTAATTCATCAGACATATCATTACTGGCTACAGTATAATATCTTAAAGATTTTCTATGTCTGGAAATAGCCACAAGATTATGGCTACTTAATGTACTGGGATTTTTTCCTGAGTGCAACAAATTCGTCGTTCTTGACAAACGGAATAGAATAACCTTATCATAGGTTTTCCCTTGAGCTTCATGAGTGGTGTTTAATTCATCTATGGTCTTCACACGACCACTCATGCCTCGAATAGCTGATAACTTAGCTTTATCAGCTTTAGTATGTGTTATATATAACACATCCTTCTCAATCGGTAT…	1622	0	20.1282	47.9	88.9642	4.2e-121	YP_002308569.1	replicase [Blackberry chlorotic ringspot virus] >AAZ42391.1 replicase [Blackberry chlorotic ringspot virus]	virus	Bromoviridae	Blackberry chlorotic ringspot virus	ssRNA(+),linear,segmented	rapsearch	nr	1491	49	595	1086	85	85	-1	0	contig_436-contig_1652 overlap 1565 1622 (3.2kb)	CCAATGAGGACGGTACAATGGGAATCATTAGATTCACTTTATAAAACACGCTCGCAAATCATCATCAGTAGCATTCTTCGCTAAACCAAACAGCGGAACTAATTCATCAGACATATCATTACTGGCTACAGTATAATATCTTAAAGATTTTCTATGTCTGGAAATAGCCACAAGATTATGGCTACTTAATGTACTGGGATTTTTTCCTGAGTGCAACAAATTCGTCGTTCTTGACAAACGGAATAGAATAACCTTATCATAGGTTTTCCCTTGAGCTTCATGAGTGGTGTTTAATTCATCTATGGTCTTCACACGACCACTCATGCCTCGAATAGCTGATAACTTAGCTTTATCAGCTTTAGTATGTGTTATATATAACACATCCTTCTCAATCGGTAT…	22	-	-	-	-	-	-	-	-	-	-	-	-	-	same as contig_1652; not counted twice; makes up Packera aurea bromovirus 3 with contig_1652
Packera aurea	Packera aurea partitivirus 1	yes	coding-complete	conservative, but Packera aurea partitivirus 1 counted only once in Packera aurea	SE4	contig_19	GATTAATTAGACAAATGTTTACAAAATATATAAAATACATTAAGTAAATACATAACGTCTAAGTACTATTGGAACTTCTTCTTCTGAAGCTATTCCATAGATCCTCTTAAGTCTTCGCGCAATATTGTTGAGCAATTCGCCTGTGCCTCCTGCATCTTCGGCAATTGCTTCAGCTCTATACGCTGAAATCCTTCCATCTTCGACTGGGTACTCTGGTAAGATAAGTAACCTAAGACATCGTTTTAGATCTCTTTGGTTCATACCTCCTTTAATAGTACGTCCAAGAAAAGTGACTTGACTCGGAAATGTTGAACATTCCGTCTTATCAGGATTCATTAACCAGTTTAGGTTGAATGCTTGTGCAGCAATCTCGTTTGGATCGTAGAATTGATGATCTCC…	1582	0	584.446	59.4	89.3173	2.6e-160	YP_002364401.1	putative RNA-dependent RNA polymerase [Raphanus sativus cryptic virus 3] >ACJ76981.1 putative RNA-dependent RNA polymerase [Raphanus sativus cryptic virus 3]	virus	Partitiviridae	Raphanus sativus cryptic virus 3	dsRNA,linear,segmented,1.4-3kb each	rapsearch	nr	1461	49	8	478	85	86	-1	3	none found	-	14	ORF11	negative	2	1479	40	1440	479	1	RT_like	Reverse transcriptase	cl02808	172 - 402	4.75e-26	coding-complete genome with contig 105
Packera aurea	na	no	na	na	SE4	contig_4086	CCTTCGCTGGTAAGGTCTTCCCCTTGCTCGAAGCGGTAACTCCTTCCTGTGGCTTGACGAAGACCGGAGTTGTCTTCGCCGCCTGGTCGTTTAAAGAGAGAGTTGAAGACTCCTGAGAGTCCTCTTCCTCGTCATCTGAAAGTTCAGACCAGACGGGGAGGCGGAAAGATTTCTCCTTCGCCCCCTCTGTTCTTTGGAAACGGTTGTCAGCCATCTCCACCACACCATAACCCGGAATGCTAATCCGTCGTCCACCGACGATCTCAACATCCGTATCCACAATTTCGCTTAAGCAAGCGTCCTCATAGTACGTCTCCTCCGAGTCAAAGAAAGGAGTGAGGTACGATCCCAGGTTGAACCGCTCACCGAAGGCGTCGACATCGCCATCATTGTGGTGGA…	1564	0	0.452685	32.609	16	3.03e-06	NC_011187.1	Rubus chlorotic mottle virus, complete genome	virus	Solemoviridae	Sowbane mosaic virus	Unknown	tblastx	viral.1.1.genomic	475	338	1320	1457	86	88	89	0	short extensions	ND	9	ORF3	negative	1	1351	2	1350	449	2	Trypsin_2, 60KD_IMP	Trypsin-like peptidase domains, 60Kd inner membrane protein	pfam13365, cl00489	192 - 318, 6 - 90	2.12e-4, 5.25e-4	solemoviruses do not have peptidases
Packera aurea	Packera aurea partitivirus 1	yes	coding-complete	conservative, but Packera aurea partitivirus 1 counted only once in Packera aurea	SE4	contig_105	ATGGACCGTTAAGGTTCATGTGAAAATTAAATTAATTTTCACATGGATCTTATCGACCTGTAGTCATTCAAAATGCTGTTTTCATTAATATCAATTGTGAGTACAAAATGGGCAGTCATAGACTGAATTACATCAATTgaaaacaaaagtaaacaaaagaaagtaacgtaaagtactaactaaactaatgaaaagaaGTTGGTGCTGGTGGTTGCATCAAAATCTTGTGAGCAGCGAATCGCGTGGCGACGTCCATCTTGTGGATGACTTTGCAGTGATAAATATAATCACAGACGCGTATGCGAACGCATTTACGAACAGCGGTTTCGGCTAATTGCGAGCGTGTAAATGGCCTAGGTGATTCAGGCACATAATCAGGCTGTTGAGTTTGAGAGGTTG…	1543	0	69.1089	36.2	40.8296	1.6e-29	YP_009255400.1	capsid protein [Sinapis alba cryptic virus 1] >ALT00591.1 capsid protein [Sinapis alba cryptic virus 1]	virus	Partitiviridae	Sinapis alba cryptic virus 1	dsRNA,linear,segmented,1.4-3kb each	rapsearch	nr	1138	509	107	314	85	86	-1	0	none found	-	8	none	-	-	-	-	-	-	-	-	-	-	-	-	likely contains a coat protein; coding-complete genome with contig 19
Packera aurea	Packera aurea no family 6	yes	partial	relaxed	SE4	contig_12433	TGTCTCATTGCTATTGTGAAATCTACTGGACTCGCGCAAAAAACTCGTGTTGGATTTTGGCTTGCAATTTTCTTGAATTTGCGTCTCTCATCCTTTAGAGTATCGCAGAAAATAGTGTGAGGGACAATGCCTTTTTTGCGCAACGCCTCTTTCCGCATAATCTCTACTTCGAGTTCAGGATCGAGTTTACAATCAACAATTTGCAAATTTTTATCGACTATTGGTTGAATCCATGCAAGTTTGTTAGTTTCACCTTTCTTTTTAACCCATGGATATCCAGCACTGGTTGTTAATTTCATAGCGTCGTAAAATGCCATACCAGGAATTCCTACAACAGCTTCAATAGGTGTTAATCGTTGTGGTCCTGCTATAACAGGGCGCATGGGAGCGAACAATTGA…	1326	0	0.233032	57.4	71.9457	5.7e-102	AEM65163.1	polyprotein, partial [Tomato matilda virus]	virus	NoFamily	Tomato matilda virus	Unknown	rapsearch	nr	956	3	1849	2167	86	86	-1	0	-	-	10	ORF7	negative	2	1037	3	1035	344	1	RT_like	Reverse transcriptase	cl02808	166 - 345	3.01e-09	na
Packera aurea	Packera aurea solemovirus 1	yes	partial	relaxed	SE4	contig_24751	CCTGACGGCGTCCAGGTCCACGACTCGCTGAGTACTTGAAAGGCTCAGCGCTCCCCATGCAGAGTTACCCACACAGTTCGGCCATGTTGGATTGGTTACAACCACTTCCTCCCTAGTTGACCACATCTCACAGACTGCTGTGAATGGTGGCCTCATTCCCTCCAATGTCGAGGCTGTCACTCTTGGTACTTGCCCAGGCTGCTCTCGCAACTCGCTGGATCTTTCCCCACTCCGGGTTCGACGCTAATTCAAATTCCAGACCGGGAAAGTCTGGCTCCTTCTGATGAAGGAACTTGAAAAGCGTCTTACCCGCATTGAGCAAGTGACAGGAGCCCCGCCTGAAATGATGACTACAAAAGTTGAAACTCTCGAGGTCACCTGTGGCAGAAACGGGGCATG…	1221	0	0.462735	57.4	41.5233	3.3e-95	AFP67700.1	RNA-dependent RNA polymerase [Papaya lethal yellowing virus]	virus	Solemoviridae	Papaya lethal yellowing virus	Unknown	rapsearch	nr	1219	713	553	720	86	86	-1	0	short extensions	ND	6	ORF6	negative	3	1192	128	1065	354	1	RT_like	Reverse transcriptases	cl02808	5 - 285	2.61e-57	na
Packera aurea	Packera aurea rhabdovirus 1	yes	partial	na	SE4	contig_6771	TTTGTAAATAGGAACATAAAACACTGCGGCGTGGACACTTGGGTCCACTCCGGTACGGTTAACTAAGTTTAACTAAGTATTATTTGGGGGTTGGATGCGGCGTACTGGGGCATCAGCATTGGTGAATGTAACCAGTTTGAACTGGCAGCCAACCCAGACTACACTACGAAAGCGGTAAGATAGCCATATATTTAAAGTCGCGTGGACTGGAATAAGCCATGGTTAGGATCGGATGAAGATAAACGCGCGGCGGATTGTAACCAACTGACATCGACTTGTGAACCGGGTCGAGCAGAGAACGATCTAGGCAAATGTGGAGCGGGATCAGCAGAGGAGGAGGTGTCTGAACTCAGGACTTCTTCTCTGGACGGAGCGTTGATCAACCGAAGCCTGCGCACT…	1194	0	0.779732	44	47.9899	4.3e-42	ATS17310.1	4b protein [Cabbage cytorhabdovirus 1]	virus	Rhabdoviridae	Cabbage cytorhabdovirus 1	ssRNA(-),linear,nonsegmented	rapsearch	nr	1133	561	41	231	85	85	-1	0	-	-	4	ORF3	negative	2	1190	192	999	332	1	MP	Viral movement protein	cl03100	38 - 190	3.68e-19	na
Packera aurea	Packera aurea no family 3	yes	partial	na	SE4	contig_3198	CGCAATAGTTGTAAATGACTTTTCAGCAATACGAATCGTCTCAGCTGCTTGACGCTGCAAATCCTCGATCAACACGTGTCCCTGTCCACTCTCAATAACGTCATTTATCTGTTTCTCTGAAAATAACTGGTAAGGATCTTGGAAATTCAATTTCTCGACGGGTGCACCATTAATTTGCTCATATAATTCTTTAAGCTGTTTGCATTGCTTCGCACTCTCCTTTCGGTAGTGGTTAGCAAACAATTTACCGCAGTACTCCTTGAACTCGTGATAAGTAAGCACTTTTTGGAAAAATCCGCGTTTGTTGGGAGATTGATACATTCGCACTTGTAGATGATCAAAATTGGCGATTACATTCGCATCGATATCGTCAATGTCAACTTTCTCATACTGAGGCTT…	1038	0	0.249518	51.4	81.5029	8.2e-89	AEM65163.1	polyprotein, partial [Tomato matilda virus]	virus	NoFamily	Tomato matilda virus	Unknown	rapsearch	nr	876	31	1023	1306	85	86	-1	0	-	-	8	ORF5	negative	1	855	1	855	284	1	RNA_helicase	RNA helicase	pfam00910	17 - 123	1.24e-19	na
Packera aurea	na	no	na	na	SE4	contig_10486	GAGGTTGAGTCATTGACTCCCTCACTTCCTTGAACAAGTATAAATCCTGCACCCTGAGGTGATGGTAGTTTAGGGGCCGAAGGCCCATATATCATCTTTCCGTTATTGACAGCTGTCGGCACCGATGTAGATTGTTTGATAGCCGACATTATCGTCTTCTTTATGAATCCCTCAAAGACAGATCTTGTGAAATTCGGTAAAACCGGATCACTTTCTTCAATAAGTATGACTTTAGAGGGAATGTCCTTTTCCACGACCGCTTCATCTTGAAACGTCTCATCCCATAATATTTTAACGAACCCAAGGTTCGTACCCATAGCGGCTGCGGAGCCCTCGACAGTATAAGCCAAGCATAACGCATGGTTTAAATGAACTGATCTCGACCAGTTTGTGAAAATC…	977	0	1.16581	27.1	63.5619	4.3e-20	ABS19899.1	movement protein [American plum line pattern virus]	virus	Bromoviridae	American plum line pattern virus	ssRNA(+),linear,segmented	rapsearch	nr	752	132	12	214	86	86	-1	5	none found	-	8	none	-	-	-	-	-	-	-	-	-	-	-	-	na
Packera aurea	na	no	na	na	SE4	contig_34335	CTCTTTTCCAAGCATACCTTCAAGAACTAAAGCCTGTAAGGCGATAGGCATCCTGTCAGTAGCATTGGTCAGATCAAACGAATAGTATGGGCCCGTTTGGGGAAGGAAAGTTCTAAAACTATCTTGATCATAGGTACAATCACCTCAGAGGCCCTTCAGGACAGAGTTTAACCTGTCGTGTAGGGGCTTAAGAATGGTTTGTGACCAATAATCAAAAATAGCAATAGTTCTCGACTTCCCCTCCTTATCCGGGAAGCAGGATAGTTTCCGGAACTGTAACTTTCTTCTTGTAGTGGGAAACGCTTGGTATCAAAGATCTATGAGCCTAAAATAATCAGCTCGTAGTTCCTCGAAGGCCCAGCGTACATTTCTCCCCCCTAGTAGCTCCAAATCGCTAAG…	948	0	0.150844	41.8	17.4051	1.7e-28	AGW51760.1	RNA-dependent RNA polymerase-like protein [Mitovirus AEF-2013] >AGW51778.1 RNA-dependent RNA polymerase-like protein [Mitovirus AEF-2013]	virus	Narnaviridae	Mitovirus AEF-2013	ssRNA(+),linear,nonsegmented,2.5-2.9kb	rapsearch	nr	507	343	158	208	85	85	-1	0	none found	-	1	none	-	-	-	-	-	-	-	-	-	-	-	-	na
Packera aurea	na	no	na	na	SE4	contig_4435	CCCATATTAAATGGCCTTGGTTTTATAACCAGCATCGTCGCTTACGCGACGGCATTCCTCTCTTTTGAGAAGCGATGCGAAAGAACTTCGGCCCCAGGCAACCGAATACGCATCTAATCTTGTGACTCATCCTCGTAGATTTTGAGACACATGATTACCCATATTAAATGGGATTTTCGTCACTAACGTGGCATTCAGAATCCATAAAAAATGGATCCTGAGCATCAACCAGTAGGTAAACTCCCTCTTGGTTGGCAATAGCATCGAACCATGATTGCTATAGCATGAGAACATCATCCGGAATTTTAGCTTCCGGCATTTTGTTCGATTGTCCCCAAAGGCGCCTGGTCATAAACTTTTGACCCGCCGTGAGTGGTTCGGTAAACTTCATCATTAAGA…	842	0	2.62352	25.397	56	1.35e-09	NC_003453.1	American plum line pattern virus RNA3, complete genome	virus	Bromoviridae	American plum line pattern virus	ssRNA(+),linear,segmented	tblastx	viral.1.1.genomic	766	578	1425	1613	87	89	87	0	none found	-	8	none	-	-	-	-	-	-	-	-	-	-	-	-	na
Packera aurea	na	no	na	na	SE4	contig_20107	ACCTATAACATAGAAAGTATCTGTATTAATAAAATGCTGTATAAAAGGATATGTGAATATACCTTCAATAGCTTTAATACTTCCTGGATAAGGATAAACTAATCTAATCTTTTCATTGATGTCGCCACTTTTTGATTCACGCATTTGTAAGCGAAAACCACGAATCATTGGCATATCCCAAGGAATAAATTTACCTTGAAGAATGAACAATGCCTCTTTATAAATTTCGTCTAAAACGAAACCTTGGCGTCTAAATAATGGAAACCCTGATGATGAGCTCTTCTTTAAACATTCATAAGTAATAAATGAAAGATTTTCAGCAACAAATTTGTGTTCTGGAAACTTGCACAGTTCTCTAACTTTAATTGTCGCTCTAAATAAGCGTCTTAAATCACCATT…	821	0	0.215591	56	22	9.57e-06	NC_021873.1	Ustilaginoidea virens partitivirus 2 isolate Uv0901 segment 1, complete sequence	virus	Partitiviridae	Ustilaginoidea virens partitivirus 2	dsRNA,linear,segmented,1.4-3kb each	tblastx	viral.1.1.genomic	288	214	451	525	81	84	88	0	none found	-	2	none	-	-	-	-	-	-	-	-	-	-	-	-	na
Packera aurea	Packera aurea phenuivirus 1	no	extension	na	SE4	contig_6874	CTGCAGAGAACATTTCAGTTTTAATTAAAACTGAGGCGAGCAGAGGTAGGGTTTCTTAAGGCAGCTAATCGAACAAAGAAGAACAAATCCAATCTCAGAATGTCTGTATCATCCATTCCAGTGAGAACAAGTCAATTCACCTTCACGTCTCTATTAGATTGTATGCCATTCTTGGGAGAGTATCCTAATCGGTTAATAATGCCAGAGCCAATAATACAGCCAATGACAGAACCACTATTCTTCCCAGATGCAAAGGTTGATGTAAACAAGACTACATTAAAAGTGTCTATAGAACTACCTAGATCAGATAGAGTATCTTCAGCCACATCAATAGCCTCTGATGAGTTTGAGCAAACTTTTGATGACATGAGAAAGTTCGCACATGAGTTCACATTCGCA…	804	0	0.320896	36.7	35.0746	9.5e-11	AEJ38175.1	RNA-dependent RNA polymerase [Gouleako virus]	virus	Phenuiviridae	Gouleako virus	ssRNA(-),linear,segmented	rapsearch	nr	205	486	25	122	83	83	-1	0	contig_6874-contig_8844 overlap 788 804 (3.8kb)	CTGCAGAGAACATTTCAGTTTTAATTAAAACTGAGGCGAGCAGAGGTAGGGTTTCTTAAGGCAGCTAATCGAACAAAGAAGAACAAATCCAATCTCAGAATGTCTGTATCATCCATTCCAGTGAGAACAAGTCAATTCACCTTCACGTCTCTATTAGATTGTATGCCATTCTTGGGAGAGTATCCTAATCGGTTAATAATGCCAGAGCCAATAATACAGCCAATGACAGAACCACTATTCTTCCCAGATGCAAAGGTTGATGTAAACAAGACTACATTAAAAGTGTCTATAGAACTACCTAGATCAGATAGAGTATCTTCAGCCACATCAATAGCCTCTGATGAGTTTGAGCAAACTTTTGATGACATGAGAAAGTTCGCACATGAGTTCACATTCGCA…	17	-	-	-	-	-	-	-	-	-	-	-	-	-	same as contig_8844; not counted twice; makes up Packera aurea phenuivirus 1 with contig_8844
Packera aurea	Apple mosaic virus (novel variant 1)	yes	partial	na	SE4	contig_32050	GCCTCCCTAATCGGGGCATCAATTTCTTTCACAGAAATTGGAATCAACTCTATATCGAGTTGTTGTTTTCCTAGGACACGTCTAAGGAGGCGACGCTCGGAAAACTGACCGCAAACCCACTATCGGTGGTACGGTCTGACTCTAATCGAGTCTCGGGGTCCATCTCCCCTACCACGCATATCCTCTCGATATGCTTCAATTCCCTCTCGGAATTTCGAGCTTCACGCTCCTTCTGCATACGGAGCTAATCGCTCCATCAATTCGTCTAGATTGTCGAAAATCTTCACGATTTTCGACTTCTGACCTCTTGGTTGCTACAAATCTAACATATCTTCATCGATAAGTAGAACATTCGACGGTATTTGCACCGGTGGTAACTCACTCGTTATCACGTACAAA…	761	0	0.248357	94.342	99	0	AM490197.2	Apple mosaic virus segment RNA3, complete sequence, genomic RNA	virus	Bromoviridae	Apple mosaic virus	ssRNA(+),linear,segmented	blastn	nt	2	761	2093	1335	85	85	85	4	none found	-	5	ORF3	negative	1	551	315	237	78	1	Ilar_coat	Coat protein	cl03355	1 - 73	2.04e-32	partial novel variant of a known virus
Packera aurea	na	no	na	na	SE4	contig_13674	CTCGGTTTCTGGTGAAATGAATGCAGCAGTAAGTTTGATCAAGACTCCCAGAACAGCAATAACCCCGCCAAAAATTTTAATAAGAGTGCCATATTTCGACCATTTTTCTGTTAACCACGTCCACCACGATTTTGGAATGGTGACATCATCAGTGCGGGCCCAGTCGGGTAGAGCAAAGTACGGAATTTGTTTTCGAATCTCATCTCTATTTTCCGGATAATTCATGTAATCAGTTAATAAGGCCCGGATATCAACTTTACGGTTTTGCACATATGTCTCACAAAAATCCTTAAGCGTTTGCTCAGAATTCATTGGGCATTCATTTCCACAGGGGTTGAGGGGAACATTGATAAAACACGCTCTTCCACTTGTTCCTGCCAAAGGAACTTTGAAGGAATC…	703	1	0.206259	33.9	75.5334	1.7e-20	AEM65163.1	polyprotein, partial [Tomato matilda virus]	virus	NoFamily	Tomato matilda virus	Unknown	rapsearch	nr	531	1	1488	1660	85	85	-1	0	-	-	5	none	-	-	-	-	-	-	-	-	-	-	-	-	na
Packera aurea	Packera aurea geminivirus 1	yes	partial	na	SE4	contig_24806	GTTTTGTTGTCGATTTATCGAAAGGTTGTTCCTCTTTTTCTTCAATCGTTTTCTCTAAAGGAATCCCATTTGCAGATGTGCCGGAGATTGAATTTCTAGCTTGTTGGTAAGATATTGCTCTATGAGTTGGTTGAACATAAGGTGTTCTTTTTTCTAAAGTGGAAAATGAACGACATAAAGGCGTTTTTATTGCTTTAGGTCCCACATCCCATATATCAATATCTTTGTCGGTAAATCTAGGGCATAGAATTCGTATAGCTGATGGACTGTATCCGACATCGTCTGGTCTTTTATCGGTTCGTAGTTTAAGATGTTCCTTTATCTTAGCAAAAAAATGTGGAAGAATTGATGTTTGAGTCTTCGAGTATATATTTTACCATCCATGGCCACTGTGCTTCA…	647	0	0.22102	39.1	51.0046	1.2e-16	AAA46325.1	BL1 protein [Bean golden yellow mosaic virus-[Guatemala]]	virus	Geminiviridae	Bean golden yellow mosaic virus-[Guatemala]	ssDNA,circular,both	rapsearch	nr	644	315	31	139	84	86	-1	0	none found	-	5	ORF3	negative	1	638	324	315	104	1	Gemini_BL1	Movement protein	cl02984	1 - 104	1.72e-27	na
Packera aurea	na	no	na	na	SE4	contig_50375	ATTAATTTCTTTGAATAAGGAGGTCTTCTTTAAATATTTATAATTCTCCTCTGAAGTTATGGCATTCAGCCAGGCTGATCCTAGTGTTACTGCATGTCTGTTGAGAATATAAACGGAACTGGCTATTATTCTAGTCAATGCTGCATTCTTACTTAGGGATGTCATAACACTTGGGGTTGTTAATTTAACCAGAATTTTCAAAATAGATGACTCCCGATTTCTAGCAGCCATGTATAATACTTCTGGATTTTTCTCTATAGTATCCCTCCACTCTGGGCAATGCCTTTCACAAGATTCTATTAATTTTAAGGCTCTTTTCCTCTCTCCAAATCTAATAGTACAACCTCTAGTTACTATACCTTTAGTTGTCGTAGTCATCTCTTCAGATCTTAGAAAATG…	638	1	0.188088	48.8	98.2759	1.2e-50	AHH60917.1	RNA-dependent RNA polymerase [Cumuto virus]	virus	Phenuiviridae	Cumuto virus	ssRNA(-),linear,segmented	rapsearch	nr	636	10	1236	1443	83	83	-1	8	none found	-	2	none	-	-	-	-	-	-	-	-	-	-	-	-	na
Packera aurea	na	no	na	na	SE4	contig_574	AATGAGGACGGTACAATGGGAGTGATAAACACTCACTTCATCTCATCTTTGAGATCAACATCGATCAATTTAAGGATCGGCATCGGAAATTTTGGCAGAGAAAATCCGGAATATAAATCACTAAGTTTGAAAGTGTGAGACCAATCACTTCCTTGCAAACTAACGTGAACAGAATACGATCCAATCTTCTTGAATCGCGTCCTCAAGGAATCGTAATCTACGACTTTCCATGAGGGTAAACCATACCACCCTAAACCAACCCTACTCTTAATTTCCTTTAAGATGGTGTTTAGCATCACCACGGGGTTGCCATACTCCTTTAGTTCGAAGTCGAGCTTCAGATCTGGTATCAGAACTCGAACTCTTGGAGGCTTTACCTCTTGACCTGGTGGAGACTCC…	597	0	67.1072	44.7	57.2864	1.8e-20	BAM38512.1	2b protein [Asparagus virus 2]	virus	Bromoviridae	Asparagus virus 2	ssRNA(+),linear,segmented	rapsearch	nr	419	78	50	160	85	85	-1	0	none found	-	5	none	-	-	-	-	-	-	-	-	-	-	-	-	na
Packera aurea	na	no	na	na	SE4	contig_54482	CGCAGGAAGTCGTTGAGATCACATATACCAATTTACAAAAATAGTGATCCTCTTCCTTATAGTTTGGAAGACATGTGCAAGTGGAAATGGTTTGGTGAGCCTCTGCCAGCAGCAAGAAGAATTTTAAATATTTGTTGGAACAAATACTTAGAAATGGTCAAGTGGCTGAGTGACACACCTGCAGAAACACTAGATAAATCTAAAGCATTTGAGTCCCAGATACAGCTTAGGAATTTCATAGCCAGACAAGGTCCTAAAACAAGAATGGTTCATTTAACAGGGTCTCCTGTTAGAGACTCAACCCATAGTGACATGATTATTGCGGCAATCACTAAGAATCAATTCCCTGGAATGATCTTAACTCTAAATTCAGAAGGTTACAATGAAAGAGTATCTACA…	546	1	0.150183	54.2	65.3846	3e-31	AHH60917.1	RNA-dependent RNA polymerase [Cumuto virus]	virus	Phenuiviridae	Cumuto virus	ssRNA(-),linear,segmented	rapsearch	nr	4	360	1491	1610	85	86	-1	0	none found	-	3	none	-	-	-	-	-	-	-	-	-	-	-	-	na
Packera aurea	na	no	na	na	SE4	contig_15414	CTCTAATGACCATACCATAATTCAAAGACAATTCTCTTCTCACACCAGCAAGGTTTATGGTCATTTTCCTGCCTTCATTCAATTTATTTTCGATCATTTGGATTGTCTTCCTATCTCCAGGCATACATGTTATGGCTGACATTCTAATATTATAAGAAGTCTCCAGCCATTCCTTAACATCAACATTCACCAATGCTGATAGATCATTAAAGAAGGCATTCTTTTTCCCAGATATGTTTTCATAAGCAGAGCCTACCATTTCAATAATCCAGACTGCTAATTCTGTTATGGCTTTCTTCCCTTTAAGGAGTTGATCAAAAGCACACCCAAACTTCGCATAATACTGTAATGTGGACAGCTTACAATTTACCAAACCTTGTCCCATGGTGTGTATGGCGG…	530	1	0.0962264	46.5	80.3774	6.9e-28	YP_009342468.1	polyprotein [Petunia chlorotic mottle virus] >APW29209.1 polyprotein [Petunia chlorotic mottle virus]	virus	Secoviridae	Petunia chlorotic mottle virus	ssRNA(+),linear,segmented	rapsearch	nr	430	5	592	732	84	85	-1	0	-	-	4	none	-	-	-	-	-	-	-	-	-	-	-	-	na
Packera aurea	na	no	na	na	SE4	contig_14892	GGAACCAACACAAATCCATCTCCTTTAGGAGCTGGTAGTTCAGGGGCGGTAGCGCCATAAACCATCTTTCCGTTATTAATTGACGTGGGAATTGATGTAGTCTGCTCTACAGCAGTCATAATAGTTCGTTTGACGAACCCCTCAAACACGGATCTCGTGAAATTTGGTAGAACAGGTCTACTTTCATCGATTAATATGATCCTTGGAGGTAAGTCCTCTTCCACGACGGCTTCATTTTGGAACGTTTCGTCCCAAAGCATTTTCACGAAGCCTAGGTTCACACCGGCAACTGCCGATGATCCCTCCACCGTATACGCCAAACATAAAGAATGGCTAAGGTGAACCGATCTTGACCAGTTAGTGATAATCATTACTGGAAGACCCAACGGATGTTGGTCT…	527	1	1.18975	28.2	80.8349	7.5e-14	ABS19899.1	movement protein [American plum line pattern virus]	virus	Bromoviridae	American plum line pattern virus	ssRNA(+),linear,segmented	rapsearch	nr	527	102	73	214	88	89	-1	0	contig_2185-contig_14892 overlap 336 358 (0.8kb)	GCAACCAACGTCGCATCATTTGAAATGACGAAGGTATGAGGAAACGGTTTCAGCATGCAATTCACACCTGGACCGTGGCTTTCCCATTCGAGACGTTTGGGAGCATTGGTTCTAGAAGAAGAACCAGAAATTGTGAGAGGAGCTAAACTCAAACTCTCAGCCTTCTGCTTTTCTGCACGAGATTTAGCGAAGGCTTGCGATCTCTTATTAGAAGAATTACCACCCCTACCTCTACCTCTCCCAGAATTTGAAGACATTGAGAGATTTAGTTATGTGTTGTTTGGAATTACTTAAAAGACAATTTTGAGGTTGAGTCACTGACTCCCTCATTTCCAGGAACCAACACAAATCCATCTCCTTTAGGAGCTGGTAGTTCAGGGGCGGTAGCGCCATAAACCA…	7	none	-	-	-	-	-	-	-	-	-	-	-	-	na
Packera aurea	Packera aurea alphaflexivirus 1	yes	partial	na	SE4	contig_29767	GGATTATCGACCAAAAGCCTACTGTTATTAGGTTAACGGAACGGCAGGTTTAGAAAGTGATTTTTGGGGGCTCAGTTGCCCGGATAGAGTGCGCACTGGATATCTCAGCGGCAGAGGTGATGTTGGGGCCACGATAAGCACGTGCAATGGCGATACGAGCATTGAGATTGTTAGATTTGATTTCGTCATCGCTGGGCAGACGTATGAGGCCCTGTGGGGGAGTACGGGCGGCGGGGTGAAGGACACCGGAGAAGAAGTCAAAGCCAGCGTAGCGCGTCTCAAAAGTATGATTGAAGCGCTGCCAATTAGCGGGTGCAGTGCCACGTGAGACGCAATGGTTCCAGTAGTACTTTGAGTAGTACATGCAGAATTGGCGGAAAGTTACATGGAGCTGAGCAG…	512	0	0.113281	40	80.2734	1.9e-20	ABG88080.1	capsid protein [White clover mosaic virus]	virus	Alphaflexiviridae	White clover mosaic virus	ssRNA(+),linear,nonsegmented	rapsearch	nr	496	86	58	197	84	85	-1	0	none found	-	3	ORF2	negative	2	406	50	357	118	1	Flexi_CP	Viral coat protein	cl02836	7 - 75	2.04e-27	na
Packera aurea	Packera aurea bromovirus 2	yes	partial	na	SE4	contig_57466	CTTTTGTACCGCCTTTCGGCGTAGTGACACGCACAAGTCACCCAGAGGTATGTCGGACGTGGAATGAATTGCCATCACGTACGAACAAGGAACATCGCAATCCTGGAATCGTTGCCTACAGAAGTTAGGTTCTACAACTTCGTCAGGATGGGCTTTAGAATACTTAGTCAGCGTCATCATACGCTCAGTATGCCTAGCACCGTCGCGAATATCCAAAATTGGACAGCAACAGTGAACGTTGTTCCTTCTATTCCTGAAGTGGTTGGCGAAGTTTCCGCCAAGATCAACAACGGGAGCATCGGGTGGAAATAGCCCATACACGTAATCTGTCTCAAGGACCCTGTGTGCGGCTGCAAAAGAGTGCTGTGATGAATTACTACAGCTAAACTTGATTTCACG…	501	1	0.157685	59.3	99.4012	9.1e-52	YP_611154.1	putative viral replicase [Prune dwarf virus] >AAB39537.1 putative viral replicase [Prune dwarf virus]	virus	Bromoviridae	Prune dwarf virus	ssRNA(+),linear,segmented	rapsearch	nr	498	1	43	209	87	87	-1	9	none found	-	3	ORF2	negative	1	432	1	432	143	1	Vmethyltransf	Viral methyltransferase	cl03298	5 - 140	7.06e-31	na
Tiarella cordifolia	Tiarella cordifolia no family 1	yes	partial	relaxed	SE7	contig_14499	CGCAAATATGGGTAGATTGTTCAACTTTGCCTTCCAAATGTGTTTTTCTATTGGTATTAGGAATCTACTGATTTCTAAGCAATACGGATAAGTTCTAAATTGGATCAACCTGGGAGGCTTGGCACTGCGTACAGTTTCCATCTCCCATTTTTCCTGTTTAACAAATGCTGACACTCGGGACCATGATTCTGAGGGTCCGTGCCTATTCAGTGATTCAACTGCCCTTTGATATCTATGCTTCTGAAGAGGTTGCTTCTTAGCCTTAGCTATAGTCATCCTAGTCAGAGGATAGACCGCAGTTGGTGGTATCAACTCCCGTAGGGCTGATGCGACTTGTCTCAGAGCTTCGTCAGTAGGAGTACCATTAGTAATTAAATGTCTCCCCGTCAATGAATGTAA…	2311	0	0.399394	36.7	12.7218	4.9e-07	YP_009336823.1	hypothetical protein 2 [Hubei tombus-like virus 23] >APG76537.1 hypothetical protein 2 [Hubei tombus-like virus 23]	virus	NoFamily	Hubei tombus-like virus 23	Unknown	rapsearch	nr	294	1	94	189	86	85	-1	0	none found	-	14	ORF12	negative	2	555	1	555	184	1	RdRP_3	Reverse transcriptase	cl24119	67 - 176	5.76e-08	na
Tiarella cordifolia	Tiarella cordifolia no family 2	yes	partial	relaxed	SE7	contig_205	TTTTTTTGGTTTATTTAAATTAATATAAAATTACATATAAAACGTCCAATGTGTAGGAACGTTGAGTACATTGTAATTGATACTAATCAAAAAAGATAGTAAATCTTTTTCTATTTCTGAACAACAGGGAAGGTGGTCTTCATTGTGGTTGAAAGTCGGGTAGAAAGACTTCGGGTGGCCAGTAGCGATCGTTGTCATTAGTGGTCCTTCGGTATGGTAGCCGGGTCCAGACTTGAATGTCGGTCGGTAGAGGAAATCGGTTGATGTCGAAATCTAATCTGTTTTCGACGAATTTAGATCCAAAGAAGAATCTGCGGGCAGATGTGTGATCTGGAGATACTCCTTGTTCTTTGAGAAATTCGTAGATATATTTGCATACTCGGTAGAGACGGGGGTTTC…	1989	0	12.4465	68.9	77.2247	2.1e-213	YP_009130618.1	RNA dependent RNA polymerase [Black grass cryptic virus 2] >CEK42600.1 RNA dependent RNA polymerase [Black grass cryptic virus 2]	virus	NoFamily	Black grass cryptic virus 2	Unknown	rapsearch	nr	1687	152	1	512	85	85	-1	0	none found	-	16	ORF16	negative	3	1900	140	1761	586	1	RT_like	Reverse transcriptase	cl02808	214 - 426	1.97e-06	na
Tiarella cordifolia	Pelargonium ringspot virus (novel variant 1)	yes	partial	relaxed	SE7	contig_6824	CCCCAATTCATTACAGACCCGGTTCCAGCCCACTCCGAAGAGATTTTAGGTTCCGGGATTAGCTACAACTACTCCTAACACTCTGTTTTTGTATTTTTCAATATGGTTGCATGAAACTGTGAGTAACTGGCCCATGAGTGGCTGGACTCCCCTGGAGGTTCCTCGGCGATCGAAGGTTGGCGCCTTCCCGAGTATCCTGTTGCCCCAGGGATTACCACTACCCCCCCACTTCTCAGTTATCACATACGACACACATACGCCCTGAATGACATCTGCTCAGGGGCCTTAAAGTAATATACAATACTTCCGCCAGGTGCGGTTACAAGAGCTTCTACTACGTTGCTGCTATGAGTGGATGAGTCCACCTGTGATTGTTCTGCCTCGCCCAGTGCGAGTCGA…	1726	0	0.60139	84.132	99	0	AY038068.2	Pelargonium ringspot virus isolate DSMZ-PV-0304, complete genome	virus	Tombusviridae	Pelargonium ringspot virus	ssRNA(+),linear,nonsegmented	blastn	nt	1	1725	3837	2124	86	86	86	6	contig_6824-contig_27956 overlap 1701 1726 (2.4kb)	CCCCAATTCATTACAGACCCGGTTCCAGCCCACTCCGAAGAGATTTTAGGTTCCGGGATTAGCTACAACTACTCCTAACACTCTGTTTTTGTATTTTTCAATATGGTTGCATGAAACTGTGAGTAACTGGCCCATGAGTGGCTGGACTCCCCTGGAGGTTCCTCGGCGATCGAAGGTTGGCGCCTTCCCGAGTATCCTGTTGCCCCAGGGATTACCACTACCCCCCCACTTCTCAGTTATCACATACGACACACATACGCCCTGAATGACATCTGCTCAGGGGCCTTAAAGTAATATACAATACTTCCGCCAGGTGCGGTTACAAGAGCTTCTACTACGTTGCTGCTATGAGTGGATGAGTCCACCTGTGATTGTTCTGCCTCGCCCAGTGCGAGTCGA…	12	ORF9, ORF11	negative	1, 3	1256, 2346	240, 1546	1017, 801	338, 266	1	Viral_coat, RdRP_3	Viral coat protein, reverse transcriptase	cl20209, cl24119	66 - 233, 2 - 239	1.77E-22, 1.89e-96	partial novel variant of a known virus
Tiarella cordifolia	Tiarella cordifolia no family 4	yes	partial	na	SE7	contig_10190	GGGCGGACCGGTAGAAACCGGTAGTTACAGGATACAACGCCTCCTATTGACTACAACTGATTGCGCTACCGTAGTGCACAAGCAACTGTAGTAGTGACCAAGCACACCAACCGTAGTTAGTATAACTTAGTCACCCCTCGCCTTACGGCGGGTCGGCCATAGACAATTCCAGCTATACGACGCTGATCCGTGTTGATATCCTCCCTATCGCTCATTCGGGAGTCGAATAACACTTCCTCCTCATCATCATCGCTGCCCATGCCAAGTGAGGTAGCGTGAGGTCGTGAGGTTGGGCCTAACATGTACAATCGAGCTTCGACGAAATTTGACAATCTGGTGACACACCACATTGCAAACGACCACCAAGCCACGATCAACAAATTAATCCCTGGTAGTGTC…	1340	0	0.399254	36.842	17	9.14e-07	NC_032522.1	Beihai horseshoe crab virus 1 variant HOU157708 capsid protein gene, complete cds	virus	NoFamily	Beihai horseshoe crab virus 1	Unknown	tblastx	viral.1.1.genomic	679	452	1162	1389	85	87	87	17	none found	-	9	ORF1	positive	1	301	444	144	47	1	Sms	ATP-dependent serine protease	cl26919	28 - 40	0.00608	na
Tiarella cordifolia	na	no	na	na	SE7	contig_2461	GGAATAGGATCATTCCGGCGGCAGAGGAGAGAGGAGAAATGTCAACGAGTTTGACATTACCTTTCCAGTGTTGAGTAAATGGATGCATGCTTTGTTGAAAAGAAGCAAACCATTCAGGGGAGTCATGGAAGCACATCTGTTCGAGGTAGCTGGAGTGGCGGGACCAACGGGCAGCAACCGCGGCGATTGGCGGATTGGCATCAGGCTGAGCAGCAGTAGCATCGTGAGTGGGATCGTATCTCCAAGGGGTTGGAAATCGAGCGGAACTACGAGCCATATACTGGGCATGACGAACGAGTAGGCCATCAGAAGCATTGGGGCGATGCCAGAATCCAACGGAACGTCGGAGTCTATCCATTGCTCTTTGAAGCCGGCATTCCTGAGCAGGATAGGCGGCGC…	1298	1	1.01772	46	95.4545	3.9e-100	YP_009130619.1	coat protein [Black grass cryptic virus 2] >CEK42601.1 coat protein [Black grass cryptic virus 2]	virus	NoFamily	Black grass cryptic virus 2	Unknown	rapsearch	nr	1240	2	1	411	84	85	-1	0	extended to 1.8kb	ND	8	none	-	-	-	-	-	-	-	-	-	-	-	-	na
Tiarella cordifolia	na	no	na	na	SE7	contig_8989	AACTAAAAATATTAGTAGCCATTTAAAATTTTCTAAAGGGATGTCATAAAGTTTAACCACTAAATTGTAGATTTTGAGCTTTTCTAAATGATATAGTAAAGAAGTAACCAAAGTTGCCCACCCAGTAAAATTGTTGGGAGAAAATTCAGCATCACAAAATAAGAGATTTTGCGAGGAATGACTCTCCAATCTAACTGATTCAAAAACCTTTTGAGAAGACCACTTAGTGTTGAAAATATCAGAGATTCCATATTTCACTTCCTTGACTCCCAAGATACTGTCTGCCACCTCAGGAAATTGATAAAACTCAGAAGGAATGAAGCTATCTAGACTTTCCCCAGCTATTTTAGTTGGATTTAATAAAGAATTGTAGATAACTCTACAGTGAAATATTTTCTT…	1210	1	0.201653	29.487	19	1.12e-06	NC_031283.1	Wuhan House Fly Virus 2 variant SYY4-5 ORF1 (ORF1), ORF2 (ORF2), ORF3 (ORF3), glycoprotein (G), and RNA-dependent RNA polymerase (L) genes, complete cds	virus	Rhabdoviridae	Wuhan House Fly Virus 2	ssRNA(-),linear,nonsegmented	tblastx	viral.1.1.genomic	438	205	12975	13208	84	85	85	0	none found	-	6	ORF4	negative	2	954	1	954	317	1	G-7-Mtase	mRNA (guaninie-7-)methyltransferase	cl27811	136 - 274	0.000428	Rhabdoviruses do not have methyltransferases
Tiarella cordifolia	Tiarella cordifolia tombusvirus 1	yes	partial	relaxed	SE7	contig_11814	GATTGTCTTCTTCCTGCCCTGAAACATCCCAGGAAACTGGTCCCTGGGGATCGGGGAATGATTTCCGCACAATCCAACCAGCTTGTGGCCAACCTTTGTGAACAGCCTATTAAATACCCCAGCCTGTGGAGGGGGGCAGTGGGTTAGTGCACCGTGTCTTTCAACGTAGTACACTCTCTCCATTAACCCCCTCCTCAAGTTTAGGAAACTACTATTGTGAGTGCCCCAGTTTTGATTGTCGCCGAGGCCTTCTACCCTATATAACTTCCTAGGCGCTGGGGGTTGTTCCTCTCTAACTTCACGAACCCACCGGTGGGACCCCCTGAAAATTCTTGTATCCACACCGGGTGTGCTAGAGAGGCACCCCTATTTCACAAACTCGTAGGCCTGTTGGACTTC…	1095	0	0.410046	82.126	99	0	AY038068.2	Pelargonium ringspot virus isolate DSMZ-PV-0304, complete genome	virus	Tombusviridae	Pelargonium ringspot virus	ssRNA(+),linear,nonsegmented	blastn	nt	2	1091	1090	1	85	85	85	7	contig_20477-contig_11814 overlap 382 456 (1.4kb)	CCGGTAGATTTTGTGTTCAAACTTCAAAGCGTCCACTGACACATGCTGATCAAATCTTGACATGTCAAATCCTATTGCAGCAGGAGCCAGGTACTTATTCCATTTGTCCTCAACGATTTTTCCCATCTCTTCTACAGTGTAGCCTTTCATCACGGTTGGCTCGCCCCAAACCTTGTCAATCGCTCTGTATATTCTGTGCTCCACGGGCTTCAGGTACACACCAAGTTCAACGTTGTATCGTGGGGAACGTGGTTGTATCACCCGAGGAGCTGGGTCAGGTTTCTTGCTAAAGTTAATTTTCTCGCATTTCACAAAAGTCTTCAAATAACTATCCCTAACGTTATAAGGCAAGTCAGAAAGGGAGGCCACAGCATTGGTGTAGATTGTCTTCTTCCTGCC…	9	ORF9	negative	1	564	1	564	187	1	RdRP_3	Reverse transcriptase	cl24119	1 - 188	2.84e-91	extension not shown in the dataset, but full extended contig is included
Tiarella cordifolia	Tiarella cordifolia peribunyavirus 1	yes	partial	na	SE7	contig_20407	CAGACCTCTTCAACAAAAAACAATCAACTAGTACCAAAGTCTTTATAACCAGCTACTAGCAGATTGAACTAGTCGAGTTATTTGTAAGCCAATTAAGCCATTTCAAAGTATTTATTCATCTAATCATGGCAGCAGCACTCATTGCCAAAGTTTCCAACCTGAGTGAAAGTCAGATGGAAGAACTTGTCAAAAGCGCATTTGACATGAGCATGTTTGATGCAAACTTCGTTGCTGGCACGTATGATGGCAAAGAATTTGCAAAGGAGATGAGATACCAAGGCTTTGATCCAAAAACTATTATTGCAATGGTTATGTCTGCTACTGGATACAATGAGGCAGATGTTTATTCCATGATACAACTGTGCATTGGTAGAGGCAATAACATAGATGCCATGATCA…	1068	0	0.600187	37.4	40.4494	3.1e-17	YP_009304992.1	nucleopasid protein [Wenzhou Shrimp Virus 1] >AJG39318.1 nucleopasid protein [Wenzhou Shrimp Virus 1]	virus	Peribunyaviridae	Wenzhou Shrimp Virus 1	ssRNA(-),linear,segmented	rapsearch	nr	210	641	14	158	83	83	-1	0	none found	-	4	ORF2	positive	3	126	1028	903	300	1	Tenui_N	Tenuivirus nucleocapsid protein	cl05345	43 - 235	3.52e-29	na
Tiarella cordifolia	Tiarella cordifolia bromovirus 2	yes	partial	na	SE7	contig_5846	ACCGAACTCAAGAGACTGCGCGTGGTACGTTCGGAAAGCACAGTCTTCACACGCATCTCATGAGCTTTTGTCATCGAAGATCCGACATCTTCGGTATACCGCATCTTCTGTGTAGGACAAACGTCCCACATAGGAATCCATCGGCCCAAAGGGGCTCCTGGAGGAGTTGCCGGGGCATGAGGTTGCGCAAAAACCATAAGACCTTTATGATCATACGCATCTTTCATCCTTATGGATCTTTCCCACCCAAAACTGAGCAAGAACGCTTCGTTCAAAGGCAACTTACCTAAAACCTTAACATCACCGGTGGCAATATACTGAACCTTCAAATCAACGGTGGCATAGGTAGACCTCAAAATACGCGGCACCCACATAAAACAAATGTGAGGATGATCCACG…	1020	0	0.213725	60.1	61.1765	1.9e-66	AKA64361.1	movement protein [Tomato necrotic streak virus] >AMN16531.1 movement protein [Tomato necrotic streak virus]	virus	Bromoviridae	Tomato necrotic streak virus	ssRNA(+),linear,segmented	rapsearch	nr	626	3	1	208	86	86	-1	0	none found	-	7	ORF6	negative	2	626	3	624	207	1	Bromo_MP	Bromovirus movement protein	cl03270	6 - 208	2.9e-25	na
Tiarella cordifolia	Tiarella cordifolia bromovirus 1	yes	partial	na	SE7	contig_15561	AGCGTCTCCTTTGGAGGCATCTAAATTTTCTCAGGAGAGAAAATTTAGGCATCTATGATATTTCAATCATAGGCATTCATAAGCAATATAAACATCCACCCGGAGCAGCATAGGTGGGCATATGAACTTAGCTTAGGCTAGGTGCTGAGCACATCCCGGAGGACCCTTCACTAGGACTCATGTAGAGTCACTCTTCACACACCAGAAAATCAACTGGTGGCTTCACGCTCGGTAACGGCGTGGTAGAAACCCAGAAACTGACCACTGAAACTTGGTTTACAGTGCCAGCCGTTGGGGCGGTATCAAACTGCCAGACAAAAGACCAACCGGTCTTTAAATCGGCAATTGTGGTACCAGGGGGGCATCGTAGCTGACGAGCTGCATACTTCCCCGCCTTCA…	969	0	0.570691	65.3	67.4923	5e-77	AKA64362.1	coat protein [Tomato necrotic streak virus] >AMN16532.1 coat protein [Tomato necrotic streak virus]	virus	Bromoviridae	Tomato necrotic streak virus	ssRNA(+),linear,segmented	rapsearch	nr	844	191	4	213	85	86	-1	0	none found	-	3	ORF3	negative	3	847	188	660	219	1	Ilar_coat	Ilarvirus coat protein	pfam01787	26 - 219	6.63e-73	na
Tiarella cordifolia	Tiarella cordifolia phenuivirus 1	yes	partial	na	SE7	contig_24810	AAAGAAAATACAATACTATACCTTCCAACCAGACATTCTCTGTGATTATCAGGATAATTGCTATGGAGTTGGTCAATGTATTGATGACAATTGTGAGAGAATCTATAAAGGAGAAGCAGATCTGAGTCCATTCCAGCAAACTCCAATGCTGAGTGAAGTCACTTGCTCTCGTCTCCCTGGGGGTTTAATGAATGGCTGCTTTAGAATGGTGGACAGGTGTGGATTCTCAAGAGTCATGCTCCAGAACACAAACAAGAAGTATCTTAGTGTATACTCCTGTAGTAGCTGGCAAGCAGAGGCACTCATCACCATCAGTGTGCATGATTCAGTCAACGACAGGAATGAAAGTATAATACTGAGGCCTGGTACTAGTCAATCTGTTCATGGAACTACCATCAC…	768	1	0.182292	28.3	56.25	2.3e-08	NP_941979.1	membrane glycoprotein polyprotein [Uukuniemi virus] >P09613.2 RecName: Full=Envelopment polyprotein; AltName: Full=M polyprotein; Contains: RecName: Full=Glycoprotein N; Short=Gn; AltName: Full=Glycoprotein G1; Contains: RecName: Full=Glycoprotein C; Short=Gc; AltName: Full=Glycoprotein G2; Flags: Precursor >AAA79512.1 membrane glycoprotein polyprotein [Uukuniemi virus]	virus	Phenuiviridae	Uukuniemi virus	ssRNA(-),linear,segmented	rapsearch	nr	164	595	639	778	84	84	-1	0	contig_3723-contig_24810 overlap 995 1011 (1.7kb)	GTGTTCTAGGAGCTAGCAACCAAGTTTTCCCAATGGAGGTTCATAACAAAAACTCAGCTCAGGAGCAGTGTGGTGTTAAATGCTATATTTGTGGCCAAACTCAAATAGAGCTATGTTTATCAGTCTTAAGTTTCATTATGGTCATCATGATCTCATTAGTTGCAATCTTGGTCTTAAAACTGTATAACAAGAGACATAGATATACATCCTGTTTAGAGAGTGTTGATGAGAGACCTAGTGCTGAAAGGTTGCTACCACATAGATATCCAAGAAGGTTATCGGGAGGAGAGTCAAGAGATATCGGCAGTAATTTAGAAAGGGTACAAATCGATCAGATCAGTGAGCATGCAGAAGAGCTCAATTCAGTTCTTAAGACTCTTAACTCATCTCCTGAAAGAA…	11	ORF6	positive	3	33	1760	1728	575	1	Phlebovirus_G2	Phlebovirus glycoprotein	cl09431	254 - 550	2.68e-13	na
Tiarella cordifolia	Tiarella cordifolia no family 3	yes	partial	relaxed	SE7	contig_11763	ATGTCGAACGCCATCGCAAAAGAATCTCTTGCTATCTCTAACACTTGTTCTGGTTTAGCATTCTCCGCATCAGGTTCCAAGCTAGCTCTATAGCCTAGTTCAGAAGCGATGTGTTTGGTGGTGTGTTGGTGCGCTGATCGTATTAGATACAATGCAAACTCTTGTAATACTGGAACACCATTATTACACGCCAACTCACCTTTACCAATGGAATTAACTAATTTGGCCCATGCAATACCCTCAAATTTCTTCACAGAAACCGCACTGCGCTGCAGCACTCTTGTAGGGTTTCTAACCATACGGTAGACGCCAGGACGGACCTGAACTGGTTGACATTGGCAGAATTCTACTTTCTCTAGTGATGTTACTAGTTTGATTTCGGTTTTCATGCCAAACTGC…	709	1	0.111425	47.1	36.8124	2.4e-26	YP_009336823.1	hypothetical protein 2 [Hubei tombus-like virus 23] >APG76537.1 hypothetical protein 2 [Hubei tombus-like virus 23]	virus	NoFamily	Hubei tombus-like virus 23	Unknown	rapsearch	nr	392	132	336	422	86	85	-1	0	none found	-	5	ORF5	negative	3	689	3	687	228	1	RdRP_3	Reverse transcriptase	cl24119	2 - 228	1.19e-32	na
Tiarella cordifolia	Pelargonium ringspot virus (novel variant 1)	no	extension	na	SE7	contig_27956	AGCTGTGTCGGGCCTCTTCAGACACCGGCAACTCACACCCCTTATGCATTTTAACAAATTCGAACCAATACTCACCCCAAAAGTGCTTCATTTTGTCCCTCTTCGGCTCGGTTCCATGACGTATCATACACTTGTAGAATTCTTGGACAACTGGGACGCCAGAAGTGAGTGAGAGCCCTCCAAGTCCGACTGAATGGCTCCACTCCCTCGCTACCTTGGCTGTTTCAAAGGGGGTGGTGCTGTGTGCGTCCTTAGATAGACTCGTTCTTGGGTTGCGAACCATCTTATAAGACCCGCCAATAAGGATAGGGGACATTTGGCAAAACTCGATTTTCTCCAAAGTGGTCACAACTGCCTCGCTAATACATGTAAACCCAAATTTCAACCAGTAATCGGCCA…	696	1	0.231322	81.988	99	8.35e-164	AY038068.2	Pelargonium ringspot virus isolate DSMZ-PV-0304, complete genome	virus	Tombusviridae	Pelargonium ringspot virus	ssRNA(+),linear,nonsegmented	blastn	nt	3	695	2146	1454	86	86	86	7	contig_6824-contig_27956 overlap 1701 1726 (2.4kb)	CCCCAATTCATTACAGACCCGGTTCCAGCCCACTCCGAAGAGATTTTAGGTTCCGGGATTAGCTACAACTACTCCTAACACTCTGTTTTTGTATTTTTCAATATGGTTGCATGAAACTGTGAGTAACTGGCCCATGAGTGGCTGGACTCCCCTGGAGGTTCCTCGGCGATCGAAGGTTGGCGCCTTCCCGAGTATCCTGTTGCCCCAGGGATTACCACTACCCCCCCACTTCTCAGTTATCACATACGACACACATACGCCCTGAATGACATCTGCTCAGGGGCCTTAAAGTAATATACAATACTTCCGCCAGGTGCGGTTACAAGAGCTTCTACTACGTTGCTGCTATGAGTGGATGAGTCCACCTGTGATTGTTCTGCCTCGCCCAGTGCGAGTCGA…	12	-	-	-	-	-	-	-	-	-	-	-	-	-	same as contig_6824; not counted twice; makes up Tiarella cordifolia tombusvirus 1 with contig_6824; partial novel variant of a known virus
Tiarella cordifolia	Prunus necrotic ringspot virus (novel variant 4)	yes	partial	na	SE7	contig_24630	ATCTCACTCTAGATCTCAAGCAGGTCTTCATCGACCAACAAGACATCAGTCGGGATTTGCACTCGTGGTAAATCACTTACCACTACGTACAGATCCCTAACCAAGACCTTTGCCCCAGCGGGCACTTCGGTCTTGAATTCGATAACGATACGATGCGATCTAGCAAAAGTATCGAAATCTAAATCGGAAGGTGGTTCGAATTGCCAACCTCTCGGTTGATCCTTCAGAAAACCCTTCCTAGACAGGGCATTCGGACCCTCGGGATTACTCACCCTATAGTCCTCCACGATCCCTATCCAACCATTCGAACTCATAGAGTTCATTCGGTTGATAATCGTTAAAAGAGTCAAATTCTGACCCATTAACTGAGGGAAGGTGGTCGTGAAATCGACACTAAGG…	694	0	0.273775	94.815	97	0	JX569825.1	Prunus necrotic ringspot virus isolate 368/11 coat protein (CP) gene, complete cds	virus	Bromoviridae	Prunus necrotic ringspot virus	ssRNA(+),linear,segmented	blastn	nt	9	683	675	1	86	86	86	0	none found	-	2	ORF2	negative	3	683	9	675	224	1	Ilar_coat	Ilarvirus coat protein	pfam01787	12 - 219	9.19e-72	partial novel variant of a known virus
Tiarella cordifolia	Tiarella cordifolia idaeovirus 1	yes	partial	na	SE7	contig_16696	CTCAGCAAACACCGGCCTATGGCCGGTACTCTCACAATGTGAGAGTTGCCCGCTAGCAGGCAAGTAATGACAATTAAGTCAAAACTATAGTGGAAGTTTTCCCATTACAAATGGGAAGAACGGAGGGAATTTCCTGAAGGAAATTCGCCCACTTTCGGATATAAAACGACGAAGACTCGTCGCTTCTGAAGATACAAACTTTACGCTCATTCAATAGCGTACTGATTGATACTTCAGTATCCTTCATAGATCTCAAATTAACCTTGTTTACCCCAGATACAAGGTTGATAGTCTCATAAGGGCTTCCCAGAAGGTAATCCACTTTTACCTCTGCGCTCTTTTCTAAGATAGCTACACGGCCTTTATCGGCTATAGCTCCTCCGACTACATTTATTTCCA…	683	0	0.20937	67.3	88.7262	1.3e-70	AAZ76537.1	coat protein [Raspberry bushy dwarf virus]	virus	Idaeovirus	Raspberry bushy dwarf virus	Unknown	rapsearch	nr	682	77	70	274	85	85	-1	0	none found	-	3	ORF2	negative	2	247	74	174	57	1	RBDV_coat	RBDV coat protein	cl05884	1 - 57	1.4e-24	na
Tiarella cordifolia	na	no	na	na	SE7	contig_43856	GTCCAAAAAATCAGAGACAGATGCTGCAGTAATGAATATATATACAGATGGTATCAGAGTCAATCCTAATGAAGGAAGTATCCATTTGAATGATGTATCATACATGTGGGATACCAGAAAGATAAAACATCCTGAAGAATGCGGATGGAAAGAAATAAAGGACACCAGCTGTACTATGGTTGAAACATCAGATACTTTAAAATGTGATGACATAGGTTACACTTACAACATTCACGATACATACCACCATACAACCTGTAACGGAGATATATATGACATAAATGGACCTTCACCTTTTAAATTCTTAACGAAAGAAATGATGAAAAATAGATCTACTATAGTGCATGATGCCAAAATAGGAAAACCTGATCCAGATATAAGTTTTATCACTGGTATAAA…	649	1	0.0816641	50.7	99.3837	1.7e-60	YP_009176976.1	glycoprotein [Datura yellow vein nucleorhabdovirus] >AKH61405.1 glycoprotein [Datura yellow vein nucleorhabdovirus]	virus	Rhabdoviridae	Datura yellow vein nucleorhabdovirus	ssRNA(-),linear,nonsegmented	rapsearch	nr	2	646	190	404	83	83	-1	0	none found	-	4	none	-	-	-	-	-	-	-	-	-	-	-	-	na
Tiarella cordifolia	na	no	na	na	SE7	contig_11025	ACTCAACACTGGAAAGGTAATGTCAAACTCGTTGACATTTCTCCTCTCTCCTCTGCCGCCGGAATGATCCTATTCCGTCAAGTTTCAGTTGAAGCTATTCCTGCTGCCACTCCATTCGGCAACAATCCTCTCATTGGTGCTACCCACTCCCTCCGTTTCAACACTACTGCTCAATCTTCCTGCCCCTACATTACTGAAGAAGATTTGCAAGATGGACAAATTGCCCAAGTGAATATCCAATGTGATACTTTATTTGGAGAATTTTCTATCGGACAAGCCGACGTCACAATCGGTGGTTCGTTCTGGAACTGTACCCCCCTCAACTTCATCACAGCTAGAGCTGACTTAGTCACTGGACTCCAGTCAATAGTCTCCTCCGCCTCCTACTTTCAGGAGTAA…	581	0	3	42.4	67.642	7.3e-21	CDF65975.1	coat protein [uncultured partitivirus]	virus	Partitiviridae	uncultured partitivirus	dsRNA,linear,segmented,1.4-3kb each	rapsearch	nr	4	396	384	515	83	84	-1	0	contig_2461rc-contig_11025 overlap 1223 1298 (1.8kb)	AAACCAATTCCCCGACCCCCCCCCCTACTTCCCCCCCCTCTACTTACGACTTTTGACAATGTCATCTAACGTTAATGCTGCTGCATCTGACTCCGTCAGGTTGCCTCCCCCAGCCCCAGTCCCCCCGAATTATCCTGGCCCCCATGCCACTAATCCGCAAGACATACGTAAATTTGACCCTGAAGACATTAAGTCTCATGGACTCGATCCTGCTACCAGCAAGAAAAAGTTCAAGACCCTCCCCCGTTCTACAGGACAGGTGTCCATCACTCCTTCCACCCCGGTGAATGATTTACGGCGCTATTGTGCCACCACTCCCCGCCAAGAAGTATCTCATCCTGAGATAAATTGGTTCATCCCCTCCTCTGGCATGATGTTTCACATTCTTGCCACAATGAA…	9	none	-	-	-	-	-	-	-	-	-	-	-	-	na
Tiarella cordifolia	na	no	na	na	SE7	contig_23986	AATTTAATTTAATCCAATTTATGCTATTCACTTATTTAAGAAAAACCAACTCTCGCTATCAGTGACAAGTTTTAGTTCTCAGGTACCTGTATATTATACAAAGCAGATCATCAACACTGAGCTCTCAACCAGCTATGTCTCATTGGGAGAACGCTTTAGATGAAGAGAGAGGGAGTATATGGAGTAGATTCTCGGAAGATCAACATGACACAAACGCCATGTCAGATGACAAAAAGGATTTTTTATCTGCAGGTTCTTATCATTGTAAGTCTGCACTCAGAGATCATGAGTCTAATATGCGACTCTATTTATATCGTAATGATTTCAACTACATCAACACTAAACTAGGATCAAATGCATATAATGATGAATATCTCAACTTATTATCTGATATCTGGA…	561	0	0.110517	37.9	55.0802	1.1e-15	YP_009176977.1	RNA-dependent RNA polymerase [Datura yellow vein nucleorhabdovirus] >AKH61406.1 RNA-dependent RNA polymerase [Datura yellow vein nucleorhabdovirus]	virus	Rhabdoviridae	Datura yellow vein nucleorhabdovirus	ssRNA(-),linear,nonsegmented	rapsearch	nr	198	506	15	117	84	83	-1	12	none found	-	3	none	-	-	-	-	-	-	-	-	-	-	-	-	na
Tiarella cordifolia	na	no	na	na	SE7	contig_16635	GGGTGTTCTCTGTTTCCAGTTAGGGTCCACCATGCCATCGGAGGGTTGTGACATGAGTTGTGATGCCCTATCAACCGGATCGGGGATTTGCATCCCTATTGTTACAAATGTAAAGAAGTCCTCCTCGGTGATTGTTTTGTATGTGGGGTCTATAATTTTGTTGTAGAATGCAACTATGCTATCTGCAGAATGATTGGGAGCATGGTAGATAGGAACTTTGATAGCTTCTTCGTATATATAGGGTCTATATGGGCATTGTCCGGAAGTCTTCTCAGGTCTTTTCACACCTTGCAATGCACTATATTCTGATCTTACCTTTATTAAGTCGTCGTACTTGATAGTAGTCATACTGTGTTTTGTTATACTTACTGATTAATCTGAAATGTAGATTATATGAAT…	546	0	0.122711	41.489	52	8.65e-20	NC_001615.3	Sonchus yellow net virus complete genome	virus	Rhabdoviridae	Sonchus yellow net nucleorhabdovirus	ssRNA(-),linear,nonsegmented	tblastx	viral.1.1.genomic	342	61	218	499	83	83	87	0	none found	-	4	none	-	-	-	-	-	-	-	-	-	-	-	-	na
Tiarella cordifolia	Tiarella cordifolia bromovirus 3	yes	partial	na	SE7	contig_13858	TCTTCCACGACGGCTTCGGTTTGGAACGTTTCGTCCCAAAGAATTTTTACGAAGCCTAAGTTCACACCGGCGACCGCCGGCGATCCCTCCACCGTGTAAGCCAAACATAAAGAATGGCTAAGGTGAACCGATCTTGACCAGTTAGTGATAATCATTACTGGAAGACCCAACGGATGTTGGTCTAAGATCAGTTTGGAATCCGAAGTACTCGTATTTACGAGCGACATGGATATAGTTCCGGGATGCTTTGAAGTAGTAAAAGGAGCATAAACCGCCGCAATTCGGGGATGAGACGTAAACGCCTTAGCTCTATTACTAGCATGAATGACTCTTTTTAAATAATTTTTAGATTCAACCGAAACTAATGGCACGATTTCCATATATGGAACATTTCGCACC…	527	1	0.451613	29	96.2049	2.3e-15	ABS19899.1	movement protein [American plum line pattern virus]	virus	Bromoviridae	American plum line pattern virus	ssRNA(+),linear,segmented	rapsearch	nr	509	3	11	175	86	86	-1	6	none found	-	6	ORF3	negative	1	485	3	483	160	1	Bromo_MP	Bromovirus movement protein	cl03270	2 - 161	0.000117	na
Tiarella cordifolia	Tiarella cordifolia bromovirus 1	no	extension	na	SE7	contig_3723	GTGTTCTAGGAGCTAGCAACCAAGTTTTCCCAATGGAGGTTCATAACAAAAACTCAGCTCAGGAGCAGTGTGGTGTTAAATGCTATATTTGTGGCCAAACTCAAATAGAGCTATGTTTATCAGTCTTAAGTTTCATTATGGTCATCATGATCTCATTAGTTGCAATCTTGGTCTTAAAACTGTATAACAAGAGACATAGATATACATCCTGTTTAGAGAGTGTTGATGAGAGACCTAGTGCTGAAAGGTTGCTACCACATAGATATCCAAGAAGGTTATCGGGAGGAGAGTCAAGAGATATCGGCAGTAATTTAGAAAGGGTACAAATCGATCAGATCAGTGAGCATGCAGAAGAGCTCAATTCAGTTCTTAAGACTCTTAACTCATCTCCTGAAAGAA…	1011	1	0.181009	na	na	na	na	na	na	na	na	na	na	na	na	na	na	na	83	-1	-1	-1	na	na	-	-	-	-	-	-	-	-	-	-	-	-	-	-	makes up Tiarella cordifolia phenuivirus 1 with contig_24810
Trillium grandiflorum	Trillium grandiflorum endornavirus 3	no	extension	na	SE16	contig_115	TCTAGAAAATTTTTCTTTTGCTAGATTTAATAACATTTTAAATGCCCTTTCACAATCTTCTATTTTACTTGATTGTGGTGTTGTCTCAACAATCTCCATGGCTTCTGGTAGTTTTGTACCAATTTCGGATTTCTCTGATGTTTTTTCCTTCAAACCTTCTGTTGGATCGGTTTCCTCACCCACTGTTTTCAACTCTTGAATCTTAGTTGGTTTTTGCTCTGAAAATTCCTCTATTGGTTGTTCATTCTTGTCTAATTTGACAAAAGTTTTGAACTTGTCCATACCTAATTTTGCTACATCCTTGGATCTTTGTAACATTGATGATGTGATCGACTCTAATGTTGCTTCTTGGGATTTGGCTGTTGTTTTGGTTACACCGGTTCTCTCTATATCAACTTG…	1612	1	173.869	na	na	na	na	na	na	na	na	na	na	na	na	na	na	na	81	-1	-1	-1	na	na	na	na	-	-	-	-	-	-	-	-	-	-	-	-	makes up Trillium grandiflorum endornavirus 3 with contig_81
Trillium grandiflorum	Trillium grandiflorum rhabdovirus 1	no	extension	na	SE16	contig_3320	GTCCTATATAGGTCACCTGGGTGGTTTTGAGGGTCTGAGACAGAAAGGTTGGACAGTAGCCACAGTGTGTTTGTTAGCATTTATTGCAGAGAGCATGAGATTAGAAATGTGCTTATTGGGTCAAGGAGACAATCAAGTATTAAAATTATACATGCCAGTATCCAAATGGGACAATCTATGCTACTCAGAAGAGGATAAGATCAAAGAATCAAAAAGATTGACCAATGAATACACCCATCAGATGCAATTGAATTTTTCTGATGCAGGTTTGCCCATAAAAATTAGAGAAACGTGGATTTCCACTAGACTATTCATGTATGGGAAAATGATGTATTTAGATGGAGATAGTCTTCCTCAATGGAGCAAGAAATTACTAAGATCATATGCATTATCAAATGA…	1360	0	0.219853	51.7	97.2794	2.5e-137	YP_009130620.1	polyprotein [Black grass varicosavirus-like virus] >CEK42597.1 polyprotein [Black grass varicosavirus-like virus]	virus	NoFamily	Black grass varicosavirus-like virus	Unknown	rapsearch	nr	2	1324	656	1096	84	83	-1	3	contig_29766rc-contig_3320-contig_46656rc overlap 1924 1946 (3.4kb)	GTCCTATATAGGTCACCTGGGTGGTTTTGAGGGTCTGAGACAGAAAGGTTGGACAGTAGCCACAGTGTGTTTGTTAGCATTTATTGCAGAGAGCATGAGATTAGAAATGTGCTTATTGGGTCAAGGAGACAATCAAGTATTAAAATTATACATGCCAGTATCCAAATGGGACAATCTATGCTACTCAGAAGAGGATAAGATCAAAGAATCAAAAAGATTGACCAATGAATACACCCATCAGATGCAATTGAATTTTTCTGATGCAGGTTTGCCCATAAAAATTAGAGAAACGTGGATTTCCACTAGACTATTCATGTATGGGAAAATGATGTATTTAGATGGAGATAGTCTTCCTCAATGGAGCAAGAAATTACTAAGATCATATGCATTATCAAATGA…	30	-	-	-	-	-	-	-	-	-	-	-	-	-	makes up Trillium grandiflorum rhabdovirus 1 with contig_29766 and contig_46656
Trillium grandiflorum	Trillium grandiflorum rhabdovirus 1	no	extension	na	SE16	contig_46656	AGAATTTCAGAGATATTGGGTGACACCGCTTTATCATTTAAAATATGGCAAACATCATATGTTGAAGGAAGTGCCCATATCTGCAGGATCTTTACATCTGCATAATCCCAAATAGAGAATCCTGGATAATATCTGTCAACTGGTAACCCACATCTTAATCTCTCAAAGACATATGTTTTCTTTTCTGGAATAATCAGATTTGGATAGGCTCGATTTTTTGACAAGTAAGAGCTTAGGAACATCCTCCTAAATTGGCAGATTACGAGCTTCTGTGTCGAATTGGTGCTATGTTTCATCATCATTCCCTTGTCATGGACTCTCTTCATCCCCTCATAAATGTCAACTCTTGGATGTCCCCAAATTCTGTATATACAAAATATGTTGGATAAGGTATTTGCA…	1065	1	0.23662	40.4	48.169	2.4e-52	YP_009130620.1	polyprotein [Black grass varicosavirus-like virus] >CEK42597.1 polyprotein [Black grass varicosavirus-like virus]	virus	NoFamily	Black grass varicosavirus-like virus	Unknown	rapsearch	nr	815	303	193	363	84	83	-1	0	contig_46656-contig_3320rc-contig_29766 overlap 2379 2402 (2.1kb)	AGAATTTCAGAGATATTGGGTGACACCGCTTTATCATTTAAAATATGGCAAACATCATATGTTGAAGGAAGTGCCCATATCTGCAGGATCTTTACATCTGCATAATCCCAAATAGAGAATCCTGGATAATATCTGTCAACTGGTAACCCACATCTTAATCTCTCAAAGACATATGTTTTCTTTTCTGGAATAATCAGATTTGGATAGGCTCGATTTTTTGACAAGTAAGAGCTTAGGAACATCCTCCTAAATTGGCAGATTACGAGCTTCTGTGTCGAATTGGTGCTATGTTTCATCATCATTCCCTTGTCATGGACTCTCTTCATCCCCTCATAAATGTCAACTCTTGGATGTCCCCAAATTCTGTATATACAAAATATGTTGGATAAGGTATTTGCA…	-	-	-	-	-	-	-	-	-	-	-	-	-	-	makes up Trillium grandiflorum rhabdovirus 1 with contig_29766 and contig_3320

## Sheet: California Grasslands
host plant species	survey project virus name	Include	Coding-complete, partial, or extension	estimate of virus richness	aid	seqID	seq	seqLength	nsf	ra	pid	coverage	e	accession	desc	type	family	species	genome	algorithm	db	qstart	qend	sstart	ssend	qent	qshp_ent	shsp_ent	shsp_%lc	extensions	extended_contigs	numORFS	ORFwithCD	ORFstrand	ORFframe	ORFstart	ORFstop	ORFlengthnt	ORFlengthaa	numCDs	CDidentity	CDfunction	CDaccession	CDinterval	CDEvalue	ORFandCDnotes
Calystegia collina	Calystegia collina no family 4	yes	partial	relaxed	CA13	contig_2924	GTTGGACAAAGAAACAACTCCTCAATATGAAGCCATCTTCCCCTCTGAGCCGCTTTGGCTGACCAGTGGATAGGCTTTCACACCAAGGTCTCAATCAGAACCCACATCTTCGAAGTCTTCTTCTCGAAGCTCTCGCCACCCTTTCGGGAAACAGATCTCCAAGTTTCCGTCCTCATAGGATTTCTGCAATTGCCTGTAAGTGAGGGTGAGAGGTGGAATTTCTCGACCCTCATTCATCAGGTTATAATTGCGAATCCGTGAATTGAGTTCGTCACGAGCAGTGTTGAATCTATGTTCACCATACATGAACATCTCCCTCAAGGCCATCTCACAATTAACGCGAGTAGCCTCAACCTCATCATTGCCCTTCTTGATCCATTGCGGAATGTTCTCTATCGT…	2836	0	0.476023	62.4	68.3357	1.7e-300	AHC72013.1	non-structural polyprotein [Aphis glycines virus 1] >AIP90483.1 nonstructural polyprotein [Soybean-associated bicistronic virus]	virus	NoFamily	Aphis glycines virus 1	Unknown	rapsearch	nr	2667	730	950	1593	85	85	-1	2	complicated extended contigs	-	20	ORF14	negative	2	2532	91	2442	813	1	RT_like	Reverse transcriptase	cl02808	267 - 788	5.02e-62	na
Calystegia collina	Calystegia collina no family 1	yes	partial	na	CA13	contig_6381	GGTCTCTTTTCCATGTAGCTAGGTCTTACCGTTTGCCTAGACTACACTTCGTCTAAATGCGATAACTAGTCCAAGAAGAGTTGATATCCAAAGATGTGTATTGAGAAACAATCTTACGGGTTGCTACCCCAGATAAGCTATTTGATTGCTTTCTGTATCCGCAAATACATATCTCTCAACATCCAGAATATCCTCTCCTCGTATAGTCCATGTTGGAGCCTTTAATTTATGCTAACAGCAAAGTCGTCGGGGGTGTGGTAGAAACCTCCGCCCACGAGACTGAAGAATCAGCTGGTGGGGATCGCAAGTAGAAATACTTGAAATCCTCTCCAGCTGCAATATAAACTCGATATTGATTGATGGTATCAGAAGTTGTTCTGAATTGGAGGAACCCATTGT…	2008	0	0.496514	64.6	87.6992	6.9e-212	AHC72012.1	capsid polyprotein, partial [Aphis glycines virus 1]	virus	NoFamily	Aphis glycines virus 1	Unknown	rapsearch	nr	2008	248	193	774	84	84	-1	2	complicated extended contigs	-	10	ORF6	negative	1	1633	227	1407	468	2	rhv_like, CRPV_capsid protein like	Capsid/coat protein	cd00205, cl07393	45 - 189, 299 - 488	2.60e-27, 1.42e-3	na
Calystegia collina	Calystegia collina no family 2	yes	partial	na	CA13	contig_2726	ACCAAGACTTCGCTTTGTTAAATGAATGCCGGAAGAATGATGTTTGTTCCTGAAGATGGTCTCGATGCTTCTCGTAAGTCAGAATGTCGTCATAAACACAATCTGCCTCACAAGAAGTAAAAACATATGATATGTATTCTCTATTTAATTTCAAATAGTAGTCCAAATCGTACTCAGGAACATTCTCAAGATCTACAATCTTGATCTTCTCTTGGCCAGTGGCAGTGTAGAGATCTTGCTCAATGAGTGGCAATTTAAAATATGATTTCAAAACGCCAACAAAACTTGTAGCTTCCACTAATGGTGTTCGTTGTGGAGGCTCAATTGAAGCAATTAGTTGCTCAACAATGTTTGGATCAGCTCCACTATTCGCTATCAATTTTTGTTGAAGCTCATAAT…	1636	1	0.297677	53.5	62.5306	1.4e-110	AHC72013.1	non-structural polyprotein [Aphis glycines virus 1] >AIP90483.1 nonstructural polyprotein [Soybean-associated bicistronic virus]	virus	NoFamily	Aphis glycines virus 1	Unknown	rapsearch	nr	1636	614	357	700	84	85	-1	0	complicated extended contigs	-	10	ORF6	negative	1	1600	2	1599	532	1	RNA_helicase	RNA helicase	pfam00910	198 - 309	2.51e-19	na
Calystegia collina	Calystegia collina no family 3	yes	partial	na	CA13	contig_11945	ACCAAGACTTCGCTTTGTTAAATTGATGCCGGAAGAATGATGTTTGCTCCTCAAGATGGTCTCGATGCTTCTCATAAGTCAGAATGTCGTCATAAACGCAATCTGCCTCACAAGAAGTAAAAACGTATGAAATGTACTCTCTATTTAATTTCAAATAGTAATCCAAATCATACTCGGGAACATTCTCAAGATCGACAATTTTGATCTTCTCTTGGCCAGTGGCGGTGTAGAGATCTTGCTCAATTAGTGGTAGCTTGAAATATGATTTCAAAACTCCCACAAAACTTGTAGCCTCCAATAATGGTTGACATGGAGGTTGGACTGTAGCAATTAATTGCTCAACAATGTTTGGATCAGCTCCACTATTTGCTATCAACTTTTGCTGTAGCTCATAATGGG…	1633	1	0.285364	53.8	62.6454	1.3e-111	AHC72013.1	non-structural polyprotein [Aphis glycines virus 1] >AIP90483.1 nonstructural polyprotein [Soybean-associated bicistronic virus]	virus	NoFamily	Aphis glycines virus 1	Unknown	rapsearch	nr	1633	611	357	700	84	85	-1	0	complicated extended contigs	-	8	ORF5	negative	1	1597	2	1596	521	1	RNA_helicase	RNA helicase	pfam00910	198 - 309	5.79e-20	na
Calystegia collina	Calystegia collina caulimovirus 1	yes	partial	na	CA13	contig_8345	CAACAAAGAGAGATCACCAGATCTCTGTCTACAGCAGACACAAACCTTGGCAAAGCCTGTCACAATCCAGATCTGGTTATCATAGGAGATCACTGCAGAGGAAGTTGCAAGCCCAGATATGGAAGAAGAAGGAGGTATACCAAGTTCAGACCTGTATCAAAGAAAGGAGAAAAATACAGAAAGAAGTGGAGATACTTCAAGAGATCCCCCCGGAAGAAGTTCCGCACAAAAACCAAAGATCTAAGATGTTTTATATGCGGAAGAACAGGTCATTATGCTAGAGACTGTGCAAACAAAAATGCTAGCAGAATGATCTCAGAAGTGATGGCCCTTATGAAGGAAGAAATAGATGGTGACCTTGAAGATTACCTCAGTTCTGAGGAGGAATCAGGAGATGAA…	1155	0	0.217316	46	41.8182	3.9e-60	AAO67369.1	polyprotein 1, partial [Petunia vein clearing virus]	virus	Caulimoviridae	Petunia vein clearing virus	dsDNA RT,circular,nonsegmented	rapsearch	nr	673	1155	1265	1427	83	84	-1	0	contig_8345-contig_19119 overlap 1116 1155	CAACAAAGAGAGATCACCAGATCTCTGTCTACAGCAGACACAAACCTTGGCAAAGCCTGTCACAATCCAGATCTGGTTATCATAGGAGATCACTGCAGAGGAAGTTGCAAGCCCAGATATGGAAGAAGAAGGAGGTATACCAAGTTCAGACCTGTATCAAAGAAAGGAGAAAAATACAGAAAGAAGTGGAGATACTTCAAGAGATCCCCCCGGAAGAAGTTCCGCACAAAAACCAAAGATCTAAGATGTTTTATATGCGGAAGAACAGGTCATTATGCTAGAGACTGTGCAAACAAAAATGCTAGCAGAATGATCTCAGAAGTGATGGCCCTTATGAAGGAAGAAATAGATGGTGACCTTGAAGATTACCTCAGTTCTGAGGAGGAATCAGGAGATGAA…	7	ORF2; ORF1	positive	1	862; 310	1650; 852	789; 543	262; 180	1	RT_LTR; pepsin_retropepsin_like	Reverse transcriptase; aspartic protease	cd01647; cl11403	84 - 260; 75 - 156	2.43E-54; 7.35e-3	ORF1: cellular and retroviral pepsin-like aspartate proteases
Calystegia collina	na	no	na	na	CA13	contig_11728	TAGAAGGCGTACATTTGAAGTGTGCGTCGTATGACTGAGTCAACTTGAGCCAAGACTTCAGGAAATGTAAACGCTACAATGTTAGTATCTGGCGCCTGTGTTGTGGTCCATTGTACCTGTGAAATTTGTGTTGGTTTTGTAAGTTGATGTTTTGCAAGCCAATGTGATTCAGCCATCTCGGCTTCAATGCCAGAAGGCATAGTCAAAGAGGCACCTGGAAAAGTGGTCTCTTGTAAGACTGCTCGTTGTTCTAAATACGAGGTATTAGCTTGTTTTTGAACATCTGTTGACAAATTGTCCACCATTTTATCGGGGTTGTGAATCTGACCGGACGAGGTGGACTGGGAACCGTCAGAGTTATTTTGATTATTATTTTGTTGATTGTTGTTAATACCATGT…	839	0	0.656734	84	26.8176	3.2e-28	AHC72012.1	capsid polyprotein, partial [Aphis glycines virus 1]	virus	NoFamily	Aphis glycines virus 1	Unknown	rapsearch	nr	227	3	1	75	84	85	-1	19	complicated extended contigs	-	3	none	-	-	-	-	-	-	-	-	-	-	-	-	na
Calystegia collina	na	no	na	na	CA13	contig_15765	GTTTAAAATAATCGGGTACTTCTTCTTCAGAAGCTACTCCGTACCTTCGCCTAAGCCTAAAGGCCACTCTATTAAGGACGTCGCTTAGTCCTCCAGCGTCAGCTGAAATAGATTGGGCTCTATAAGCCGAAATTCTTCCTGAGGTGACAGGATATTCAGGGTAGACTAAGAGTCTAACACATTTGGTTAAATCTCTTCTGTTTAGTCCTCCAGTATATGTCCTTCCTAAGAAGGTGACATCTTCCGGTGTCCTTGAATACTCCGTCTTCTCTACGTTAAAGAACCATCCGATCTTGTTCGCTTCTTCAGCAATCGATTCTGGCTCTAGTAAAATATCATCTCCGACGAGTGAGTCGTCACCTAATGTGTTTAAACACTTTGGTGGGTGACCTGTTAAAA…	821	1	0.131547	78.8	99.7564	1e-124	CEJ95596.2	RNA dependent RNA polymerase [Pittosporum cryptic virus-1]	virus	Partitiviridae	Pittosporum cryptic virus-1	dsRNA,linear,segmented,1.4-3kb each	rapsearch	nr	820	2	201	473	85	85	-1	5	no extended contigs	-	1	none	-	-	-	-	-	-	-	-	-	-	-	-	na
Calystegia collina	na	no	na	na	CA13	contig_11708	AGTAATTCTTGAACAAATTTTTGTCTTGTTGCAATGGTATCAAGAGTTCCATTTTCATTGTATTCTTTTGAACAGTTTCATTCCATGGTTCTGGTAATTTTGTAAAGTAGAGTCTTTTTAGCTCTACGTTGTGAAAATCACCATAAATTGTATATAACCATAGAAAGGCCTCGTTATATTTTTCGATCTCATTCATATCTACAAGTTCGAGTTTTTGTAGATATTGCCAGGCTTTATCCTTTTGTGCATGTTTATAGGCAGTTTCATCTACAATACCAAGTACTTGCATTCTAAAGACCTGTCCAACCATTATTGGTCATTTTCCTTCGTTTTCTCTGAAATTAGTGAGGAAAGTTTGATAGGCTTGAGTAGTTTCAAATCCGGTCCACCATACCCGGG…	729	0	0.128944	35.6	35.8025	5.7e-06	YP_007761643.1	capsid protein [Rose yellow vein virus] >AFO54490.1 capsid protein [Rose yellow vein virus]	virus	Caulimoviridae	Rose yellow vein virus	dsDNA RT,circular,nonsegmented	rapsearch	nr	307	47	247	333	83	85	-1	0	contig_24250rc-contig_11708 overlap 298 320	AAAATGCTAGTGACATAAAAGAAGGTACTCTGAAGAAGCAAAAGCAGTGTAAGAGTAAGCGCTCTCAATGGCTTTGAATTTTTCCTTCGGCGTTTGAAGCTATATTTTCTGTTCTTTTGGCGCCGTGCCTCTGGATAAGAGATCCAACTACGCTTTCGACTTTGTTTCGTAGTTTTCTCCCTTTCGTAATTATGTCCCGGTCCTATTTTTAGTTCTGGGACAGATATGCGAGTGCATAGTCGACTTATATTTCCTTTTCCGGATTTTCTAAGTCTTTTTGCTATGCATTCTTTTTCTAGTAATTCTTGAACAAATTTTTGTCTTGTTGCAATGGTATCAAGAGTTCCATTTTCATTGTATTCTTTTGAACAGTTTCATTCCATGGTTCTGGTAATTTTG…	6	none	-	-	-	-	-	-	-	-	-	-	-	-	na
Calystegia collina	na	no	na	na	CA13	contig_13518	GCCTTCACCATCGTCAGCTATGGCCGACCATAATGTAGCTTTGGCTCGTCTTATCGCCCTTTTGTGATTTTCACCACCTGGGGGTCCTTTCCTGCCTACATAGTCGTAGCCTGCCGCTGATGACGGCTTGTATGATATAAGATCCAGATCGGATAATACATCGTGAGCCTTCACACGAAGGTTACTTAACCTATTTCGGGTATCATCGACACTTTGTTGATAGATGTGTTGATTGATACTTGTTACAGGAATATCTCGCTGCCCGAATTGTAAAACTGCCTCCAGATGTTTCTCTGGTAAGTAGTAACTCCTTGACCAACCTCTAAGGATTTGTCCTGGTAGTTCTCGAGCTATATTTTCAATCTCGTTGTACGAGTATTGATCCACGTATGTGGTAGA…	568	0	0.0739437	67.7	87.6761	2e-60	CEJ95596.2	RNA dependent RNA polymerase [Pittosporum cryptic virus-1]	virus	Partitiviridae	Pittosporum cryptic virus-1	dsRNA,linear,segmented,1.4-3kb each	rapsearch	nr	498	1	1	167	85	85	-1	0	no extended contigs	-	1	none	-	-	-	-	-	-	-	-	-	-	-	-	na
Calystegia collina	na	no	na	na	CA13	contig_18820	GCCGAAGGCATCGCAACCATTAGAGTCATCCCAAAGTGCCTACACCACCGAAGAACCAGGAGAAGCCATGGACACTGGAGGATTCACCCTGTCTATAAACCATGAAGGAATAAAGTTTGATCACTTTACCCTTGATGACGTCCCATCATCCAGATGGCTTGAAAGAATCCAAGGATTCCATACCTGGTTAGTCACGAGGCAGCTAACCGAACCAGACACTTACAAAATCTTACTGGAATTCACCTCAAGGTTCTCTGGAATTCTAAAAGAATGGTGGAATGATTGTGATGCCAATACCAAGCACCAGCTTCTTTACTCTGATCTAAATACAGCCGCTCTGAGCATACTCCGTACATTCTATGGAGATCCAGCAAATCACATAGAAAAACTCCGATCAGA…	564	1	0.244681	43.2	77.1277	1.3e-29	Q6XKE6.1	RecName: Full=Genome polyprotein; Includes: RecName: Full=Aspartic protease; Short=PR; Includes: RecName: Full=Reverse transcriptase; Short=RT >AAO67368.1 polyprotein 1 [Petunia vein clearing virus]	virus	Caulimoviridae	Petunia vein clearing virus isolate Hohn	dsDNA RT,circular,nonsegmented	rapsearch	nr	107	541	850	995	85	84	-1	0	no extended contigs	-	3	none	-	-	-	-	-	-	-	-	-	-	-	-	na
Calystegia collina	na	yes	partial	na	CA13	contig_19119	CATAGAAGAATCACAATCCTCCTGGGCATGTGAAGCATTCTATGTCAACAAAAGAGCCGAACAAACCAGAGGAAAGCTAAGGCTTGTGATCAACTACCAACCCTTAAACAAATATCTGGAAGATATCAAATTCCCCTTGCCAAGAAGGAATATGATGTTTTCCCATCTCACTGAAGCGGTATGGTACTCTAAGTTTGATCTCAAGGCAGGATTCTGGCAACTTGGCATCAGACCATTTGAGAGATACAAAACAGGATTTTGTATCCCAAACAAACATTTCCAGTGGAAAGTGATGCCCTTTGGACTAAAAACTGCACCGAGCTTATTCCAAAAGGCTATGGTCAAAATCTTTGATCCGATCATGCACACAACCCTAGTATATATCGACGACATCTTGCT…	536	1	0.0988806	70.6	99.0672	4.9e-69	NP_127504.1	ORF I polyprotein [Petunia vein clearing virus] >Q91DM0.1 RecName: Full=Genome polyprotein; Includes: RecName: Full=Aspartic protease; Short=PR; Includes: RecName: Full=Reverse transcriptase; Short=RT >AAK68664.1 ORF I polyprotein [Petunia vein clearing virus]	virus	Caulimoviridae	Petunia vein clearing virus	dsDNA RT,circular,nonsegmented	rapsearch	nr	2	532	1414	1590	86	85	-1	0	contig_8345-contig_19119 overlap 1116 1155	CAACAAAGAGAGATCACCAGATCTCTGTCTACAGCAGACACAAACCTTGGCAAAGCCTGTCACAATCCAGATCTGGTTATCATAGGAGATCACTGCAGAGGAAGTTGCAAGCCCAGATATGGAAGAAGAAGGAGGTATACCAAGTTCAGACCTGTATCAAAGAAAGGAGAAAAATACAGAAAGAAGTGGAGATACTTCAAGAGATCCCCCCGGAAGAAGTTCCGCACAAAAACCAAAGATCTAAGATGTTTTATATGCGGAAGAACAGGTCATTATGCTAGAGACTGTGCAAACAAAAATGCTAGCAGAATGATCTCAGAAGTGATGGCCCTTATGAAGGAAGAAATAGATGGTGACCTTGAAGATTACCTCAGTTCTGAGGAGGAATCAGGAGATGAA…	7	none	-	-	-	-	-	-	-	-	-	-	-	-	same as contig_8345, not counted twice
Calochortus amabilis	Calochortus amabilis no family 1	yes	partial	na	CA33	contig_3339	GGAACCAAAAGAAACCGACCTGTATTGACCTCTCACACGAGCATGACGGTTTTATTTTACGTTTGGCGCGTTTGTGATGATGTTCTAGGTTTCATGTAACACTGACTGCGTATGTTTCATGAGCATAACTACAGCCAACTCCACCCCGGGGTCCAGGCCCATGGGGTATACTACAACCACCTAGCGTTTGAGTGTACGCACCCTGACCATGTTGATCGAGTCCACGGCCTCAACACGGTTCTCCATGACTATCTTCGCCACCTTGTCCCTGCCGACTATGGTTGTGACAGTGGACGACTTCTCCAGTCTCTTTGCAAAGCTGGAGAAGATTGTATGCGGGTGGGCTTCTGCGAGATTGACAAGCATCTGCTCCTGGAGCGTTTCGGCGACGTTCAGCGG…	3482	0	2.3185	28.261	8	6.65e-06	NC_033298.1	Wenzhou qinvirus-like virus 1 variant WZSLuoI86141 RNA-dependent RNA polymerase gene, complete cds	virus	NoFamily	Wenzhou qinvirus-like virus 1	Unknown	tblastx	viral.1.1.genomic	1110	835	2533	2808	85	87	85	0	no extended contigs	-	17	ORF6	positive	2	1172	1354	183	60	1	Glyco_tranf_GTA_type	Glycosyl transferase	cl11394	7 - 56	0.000395	na
Calochortus amabilis	na	no	na	na	CA33	contig_49197	CTCCATTAAGGCTGCTGCAGTCTCTGCCACTAGACCGTCAGAAGCTCCTTCTGATTGCCAAAGCGCCATGTTCTCCCTTACTCGCTGAGACGAACCTTTGCAAGTGAACGACTTGTGGCCAGTGTATTTGCAAGAGAAGCAAATTATAGGATCACGACAGGAACTGGCGAGGTGATCCAAACCGCCGCAACGAAAGCAGCGACGTTGTCGATTCCGACCCGACCCCCGAGAATCATCATTTGATCTCCAACCAGGCCTCGAAGGTCGAGACTTCGCCTGCTCCCGGGGAAAAGAAGAGACTTTCCGGCGGTTGACCGTCACCCACCCATCATCCTGCCACACTGGCCTCCGAGACCCACGAACCGGAGGCTCGACTTTTCGAGAAACCTTTCTCGAGAA…	1487	0	0.217888	40	9	9.49e-06	NC_001463.1	Caprine arthritis-encephalitis virus, complete genome	virus	Retroviridae	Caprine arthritis encephalitis virus	ssRNA(+,RT),linear,nonsegmented	tblastx	viral.1.1.genomic	228	94	1643	1777	84	86	80	0	contig_88635-contig_49197 overlap 384 408	CCCACCCAAGCAAACCAAAAAACGACAAAACGAGGCCGGCTTCATGCATAGCCGCCATACCCAACACCAAACAGAAAGTGGACAAATCATTCGTTCTTCAAAGCCCCCTTGATTTTGGATAGAGCCTCTCTCAAGATGAGGTTGTCATCTAGCTCTTTGAATGCCCAAGAGCGGGAAAGGGCCTCCGGTTCATCATCCTCCATTTCATCCCGTCCCCGATTGAGGTCTGCCAAAGACTGCAGCTTATCCTTGAGCTCCTTCTTGGATTGGAGACGAGCACTTCTCTTCGGCGGCCAAGCCTTATCAGCAGCTTTGGTTTCCACAGTGATCAGGAGGCTTGGCTCATTCATAAGCAACAGCTGCCTGTTGTTGATGCTGTCAATCTCCATTAAGGCTGCT…	15	ORF15	negative	3	887	87	801	266	1	AIR1	Arginine methyltransferase-interacting protein	cl26705	88 - 135	8.05e-06	na
Calochortus amabilis	na	no	na	na	CA33	contig_30914	CGTCCAATTTATTATTATTCCGACTTTACCACGTTTTATTTCAGCATGATTTGTAACAAGAAATGCTAGATAACTATGATTGTTATTACGTCTTTTAATAAGCTTTAGGTATAATAGTTCTTTAATTTGTTTTGCAAATTTTTCTGTCTATTTGATTTACCATTATGCCGACAAATCTTATGTTTTTATCTTTATATTCAAGCAATAATTCGATGTTGTAGTATCTTGGTGCTTTAACAAAATATTTTAAGGGATCATTGTTGTAAAGTTGTTCAAACATGTTGTGTACCGGATACTCTAATTCAATTGCAACATTAAGACGATAAGTGAACGGTTTTGCTTTTGATATATCGTGTTGTAAAATTTCGGTAGAGTCTACTAAACTCTCACCACGTTGTG…	586	0	0.532423	55.319	24	7.49e-09	NC_020999.1	Rose yellow vein virus variant RYVV-MN1, complete genome	virus	Caulimoviridae	Rose yellow vein virus	dsDNA RT,circular,nonsegmented	tblastx	viral.1.1.genomic	144	4	4794	4934	82	82	83	0	no extended contigs	-	2	none	-	-	-	-	-	-	-	-	-	-	-	-	na
Iris macrosiphon	Iris macrosiphon caulimovirus 1	yes	partial	na	CA40	contig_3266	ATCTGCATAAATAAGCTCTGAAAGAGGTTGTTCGTTACTCATTTGTAGTGGTAGTTCTTGAACATGATCCACATGTAGTAAATAGATTTTTCTCATATATATTTTAGTAATTCTATGCCTTTTATCCGTTTTGACCCTCAATTCTGTGGCTAGACCCAGTACCCCCATTGCTTGGATAAGTTTATCCCAGTATACCGTGGTTTTATGGCGGGGTTAGGCTGCGAATATTTCAACCACAGGCCTATACTGACGCTTCACAGAATTGGAGCACAGCATTGGTTCGTTTCCTACTCCATGCGTAAGGATTTTGGACGTAGAATTACCAAATATATTAGAATAAAATCATCATGTAGGTTGGTAGATCATATTCAAGAACTAAATGCTTAAGCTATCATAATG…	2321	0	0.499354	45.9	9.56484	6.4e-07	NP_569140.1	putative cell-to-cell movement protein [Tobacco vein clearing virus] >AAF08288.1 putative cell-to-cell movement protein [Tobacco vein clearing virus]	virus	Caulimoviridae	Tobacco vein clearing virus	dsDNA RT,circular,nonsegmented	rapsearch	nr	2316	2095	124	197	84	84	-1	0	contig_6801-contig_3266 overlap 1355 1377	CTCCAGGATGGTCAACTTCACCTCTACTTCCAGATCCATTGCTCTTGCCACCAAGGAGCGGGATCTCTTCACGGGCACCTCAGTCGAGCAGAAGGAGCTCAGGGAAATCTTCTCCCAGATCAGAACCAATGATTTGGTTAATTTCCGCATGACCGACGTCCTCGAATTACTCAAGACTCTCGGGGTGGCTACCTCAAAGGTTGAAGAATTCAACGCTGAAGTTACTGTCCAAGAAATGCTGGCCATGCATCAGCAACAATTGCTGGATGATTCTCGGCTTATACTTTTCTTCAAAAAGCTAGAAGACACTGAGATCATCAGTTTCCTCCAGAACGAAGAATTAATTCTCAACTCTTATAGGCGACCCCGTATACTCGCCTGCTTCCGTGAGATTCAGAG…	22	ORF14	negative	1	2766	1828	939	312	1	retropepsin_like	aspartic protease	cd00303	97 - 187	7.31e-08	ORF20: archaea protein DUF473
Iris macrosiphon	na	no	na	na	CA40	contig_6455	TAAAATCGTTTAATTTGCCTGGTTTATCAAGTTGTTGCCATAAATCCTGAGGAATAAAAATTTCTTGTAATAAACTAGCCTCAGCTCCTGTATCAACAAGTGCATGGATAGTAAATTCATTATATCCTGATATACATATGGTAAGTGGTATGTATATATGTAATTGTGCTTTTATTTTTAGGTCCATGGTTCTGACCATGTTTACATCAGAAGGAGTATCCGGGAGTTCTAGTACTTCTTTCCATGTTTCTATAGAAAGATCTATATTGTCAAGAGATGTACTAGCTATTTCTAATTCTAAGGTATCCTCAATGGAAAGATCAATAGTATTACTAGCTAGAAAACTAGTCTTTTTTTCTGGGTTAAGCTTTTCAAATTTTCTAATATGTTTATCGATAA…	1327	0	1.05501	45.9	16.7295	3.1e-07	NP_569140.1	putative cell-to-cell movement protein [Tobacco vein clearing virus] >AAF08288.1 putative cell-to-cell movement protein [Tobacco vein clearing virus]	virus	Caulimoviridae	Tobacco vein clearing virus	dsDNA RT,circular,nonsegmented	rapsearch	nr	1322	1101	124	197	83	85	-1	0	no extended contigs	-	8	none	-	-	-	-	-	-	-	-	-	-	-	-	na
Iris macrosiphon	na	no	na	na	CA40	contig_24502	AGCGATCCTCTAAGGCATAGTCTCCTGGCTTTTTCCCTCTTTGCTTTTTCGACAGTATGGAACATCTGTCGATTCATCTCATGGTCCAAGGTGCAAGAACGATCTCAGCTATAGTATCGTTCAGAAATCCAAGAAAGTGGCACAAGTCCTCTCACAACTCGTAAAAATGTTATCCAGTCATGAATGAATACAAACAAGCGGTAATGGTAGGGCAAACCATGGTCAAGGCAGTGCTCGATGGAGAAACCAAAACTTGACGGGACTCGACGCACGAGCGGGACCGAACGACACGGTGGTGCTCGATGCGGATCGTCAGGCGAAGCTTGGCTCTGGGCGAACATGTCCGCGGTGTCGAACGGGAAGCGGCGCTGGTGTGGATCCGCGGTGTCGAGCTGGGAG…	1239	0	0.743341	44.828	40	2.9e-06	NC_031692.1	Grapevine asteroid mosaic-associated virus isolate GV30, complete genome	virus	Tymoviridae	Grapevine asteroid mosaic associated virus	ssRNA(+),linear,nonsegmented	tblastx	viral.1.1.genomic	619	533	3848	3934	84	86	84	45	no extended contigs	-	15	none	-	-	-	-	-	-	-	-	-	-	-	-	na
Iris macrosiphon	na	no	na	na	CA40	contig_6510	CCACACACTCCAAAATACACTAAAATACTTCAAAATAGATACCAAGGTCCTTATTGTATGGTCGTCGATATTTGTGCAACAAATGAAACCCCAAAACCCAATAACAAACAATTACCAAACATTTTATCCTATAATTAATACCAAAAGAACTTATTATCCTATAATTAATATAAAAGAAAGTTATCATGTATATGAAGGATGGTAATAACTAGAATTTCCCTACACAATTTCCCCAATGATCAATATCTACCATCTCAATGAACGGATCAAACAGTACGCGCATAGCATCAACAACCAGAACGAGATGAGAAAATGTATGACAATTCATCTAGTACCATTCCATCATAACATCCAAAGACGTCCAGTTCAAAGCAGCAGATAAAAGAAAACTAACACAAA…	618	0	2.60518	66.667	16	3.62e-07	NC_028112.1	Yellowstone lake phycodnavirus 1 DNA, complete genome, isolate: 1	virus	Phycodnaviridae	Yellowstone lake phycodnavirus 1	dsDNA,linear,nonsegmented	tblastx	viral.1.1.genomic	616	518	27556	27654	82	89	88	0	no extended contigs	-	5	none	-	-	-	-	-	-	-	-	-	-	-	-	na
Iris macrosiphon	na	no	na	na	CA40	contig_18442	TGGTTGTCCTCCAGAATATGGGGGAAGAAAGAATAAGAAGTATAAAACTTTCCAGAAGAAGGGTAAAACCAAATACAAAATTATGAGAAGAAAATGGAAGCCCAACCTTAGACGAAAGTTTAAATCCGCTGGAAAAAGCGAAGAGAAGAAGAAGAAATTTGTGAAACGAAAGAAATTTAGAAAATGTTGCAAATGCTTCAAATGCGATAAAGAAGGCCATTATGCAAATAAATGCCCAACCAGCATTTAGGCCGTCATTATAAGGGATTTAGATGAATATGAAATTCATCTAGGAACCATAGATGAAATTAGCAGTGATACATCGGCCTCTTCTATATATGAAATTGAATCGGCTTATTCAGATTCAGATGATTCAGAAACTTGGCTCCTATGTTTCTC…	515	0	0.130097	41.2	46.0194	3.7e-08	YP_009254007.1	putative coat protein [Water chestnut soymovirus 1] >AND65751.1 putative coat protein [Water chestnut soymovirus 1]	virus	Caulimoviridae	Water chestnut soymovirus 1	dsDNA RT,circular,nonsegmented	rapsearch	nr	2	238	346	421	81	78	-1	49	no extended contigs	-	3	none	-	-	-	-	-	-	-	-	-	-	-	-	na
Cytisus scoparius	Cytisus scoparius partitivirus 1	yes	partial	relaxed	CA50	contig_661	TTTTGGGCAGGGGTGTAATAACCTCCTGTTAGAACGTCTTATTCATTTAAACAAAGTACAAATTAAGGTACATATGGTTTAAATTGAACTGGTACATTAGAAATATCTAGTGTGCCATAGTGGCGTTCTAAGCGTTTCGCGATGCGATTGATAACCTCGCTGTTACCACCGGCATCGTATGCGATCTGACTCGCTCGAAACGAGGAAATAGCTCCTGAAGTAACCGGGTACTCGGGTAACATCAGTAAACGTACACATCTTTTAAGATCACGTTGGTTTTGTCCACCATGCGTGGTTCTTCCTAGAAAAGTGACGCCTCCTGGATGTGTTGAGCACTCTGTCTTCTCGGCGTTGATGATCCAACCGTATTGCAAAGCAACTTCGGCTAACTCATTGGGA…	1578	0	1.75095	58.8	89.5437	7.6e-160	YP_006390091.1	RNA dependent RNA polymerase [Persimmon cryptic virus] >CCH50609.1 RNA dependent RNA polymerase [Persimmon cryptic virus]	virus	Partitiviridae	Persimmon cryptic virus	dsRNA,linear,segmented,1.4-3kb each	rapsearch	nr	1484	72	5	475	86	86	-1	3	no extended contigs	-	4	ORF2	negative	2	1502	63	1440	479	1	RT_like	Reverse transcriptase	cl02808	164 - 403	1.13e-33	na
Cytisus scoparius	na	no	na	na	CA50	contig_352	CTTCTTCTTCAGCAGCAGCAGTGCCAGAAGTACTTGAGCCAGCAGTGGCTTCAAATTTCTTGAATACATCAGACGATATAGCATAAGGTCCGACATTTCCAGCAGAGAGAGCAGCTTTGTCTTTCTCATAGTAATTGGGCAAATGGATTTCTTCAAGTTGCACAACACGGAATTCAGCGGATGATTTCCAGCGTCGTGGAATGGCACGAATATAGGTAGCAACCTTTGATGGTGTTACGTTCGGCCTTTCTTTTGAAATTTTCCATTCATCAAAATCAGCATGGGCCAGTTTTGGGGAACAGGCAACTCCAAGGATGTAAGCGATAGCTACATCTTCGTCATTATAGTTGGCTTCTTGAGGAAACCAAGCATAGGCGGCGGTTTCTCCTTCCCAGTCGA…	1175	0	0.401702	47.6	21.4468	7.3e-40	CEJ95597.2	coat protein [Pittosporum cryptic virus-1]	virus	Partitiviridae	Pittosporum cryptic virus-1	dsRNA,linear,segmented,1.4-3kb each	rapsearch	nr	511	260	193	276	85	86	-1	0	contig_6679-contig_352 overlap 357 372	CGGACCTATTGGTTCTTCATCGGTGATATTATCACGGATGAGGAATCTGATAGACCTGCTGTCATTCAAAACAACGCATTTCATTAATTAAAAGGAAGTACATTGCGATAGGAATTGAAAATACATAAATTAAGGACGTGGAATAACATCTAAATCCTAATTGTACTTAGTAAACATCCTAAACGCTACATAGCGAGTAGTTGAGTCAACACGTAGGATGACTTGTTTATAGTACATGTAATCAATAACCCTAGTTCGGTAGGCTTTGGTAGCATCAGAGATGACACTTTTCCTAAGTCTAGGCGATGCCCTAGGTGATTCAAGAACTACAGGGTCAGCTTCAGAATCAGAAACATCTTCTTCTTCAGCAGCAGCAGTGCCAGAAGTACTTGAGCCAGC…	12	none	-	-	-	-	-	-	-	-	-	-	-	-	na
Diplacus aurantiacus	Diplacus aurantiacus caulimovirus 3	yes	partial	na	CA65	contig_1769	CCAAAATAAATTTGTAGATTGTATTTTGAGATAAATTTCTTTATCTTGATCTTTAAGACATTTTTTCTTGAAGATCTTGACCGCATCTCTGAACTCCTTCGGAAATTTGGAGATTTCCAATAGATTACTAGATGGATAAACCAAACTAAGTAACCCGTACTGGAAAGTTTCAAACACGAACTCTGGATGTGCTTGAGGGTAAAAGTTGAAATAACTTATGTTGGCTTTGTCTGTGGTGAAGTATCTTTCTTCGACAAATTCCTTTTCAGAAGTTATTCTTCCTTTTGTATAAAGATAACGAAATGCTCCGTAGGAGGTATCATAAACGTCATCTGTGTTGTCGACAAAGATTTTTTGCCGAGTTGTTCCTAGATTCTTCATTGAGCAAGGAGTGCTCTT…	2672	0	0.831961	55.6	1.01048	8.2e-223	AMN10080.1	reverse transcriptase [Angelica bushy stunt virus]	virus	Caulimoviridae	Angelica bushy stunt virus	dsDNA RT,circular,nonsegmented	rapsearch	nr	740	714	87	95	83	95	-1	0	contig_1769-contig_12056 overlap 2598 2672	CCAAAATAAATTTGTAGATTGTATTTTGAGATAAATTTCTTTATCTTGATCTTTAAGACATTTTTTCTTGAAGATCTTGACCGCATCTCTGAACTCCTTCGGAAATTTGGAGATTTCCAATAGATTACTAGATGGATAAACCAAACTAAGTAACCCGTACTGGAAAGTTTCAAACACGAACTCTGGATGTGCTTGAGGGTAAAAGTTGAAATAACTTATGTTGGCTTTGTCTGTGGTGAAGTATCTTTCTTCGACAAATTCCTTTTCAGAAGTTATTCTTCCTTTTGTATAAAGATAACGAAATGCTCCGTAGGAGGTATCATAAACGTCATCTGTGTTGTCGACAAAGATTTTTTGCCGAGTTGTTCCTAGATTCTTCATTGAGCAAGGAGTGCTCTT…	23	ORF21; ORF23	negative	3	3246; 990	1201; 1	2046; 990	681; 329	3; 1	RT_LTR, Peptidase, RNase_HI_RT_Ty3; Cauli_VI	Reverse transcriptase, peptidase, RNase; viroplasmin	cd01647, cl23521, cd09274; pfam01693	277 - 456, 23 - 288, 551 - 672; 125 - 165	1.05e-62, 1.91e-59, 1.47e-32; 9.46e-15	na
Diplacus aurantiacus	Diplacus aurantiacus caulimovirus 2	yes	partial	na	CA65	contig_7406	GCTCATCCTAAGATTTTTCTAAGATGTTCTTCAATTTTGTTTATTTTAGAAGTGAAGTCAAGAACTTCATCTCTGGTTATGGGAACGTCATCCCTTTTCTGACTTAAGAAGTTAATTTTTTCTTCTAAAAAGTCTAATTTAGCATTTTGCGTACTTAAAAGATCTTTTTTAAGTTCTTCTAAAGTTTCAAATGCCTTATTATCCCCCCCTTCTAAAAAGGAGTAAAATTTTTCAAAAATACTTTTGTTTTTTGAAAATTTTTCACTAGGATCTTTACTTAAACCGAAATATGATAACAGTTTATGTATTCCTAACAAACATCTTCCTGTTACCTGATTTAGGTTGTTACCCAAATTAGATATGGAAGTGAGACTAGCAGGTGATGCTCCTTTGAACAAA…	1116	0	0.493728	68.9	48.3871	2.7e-64	YP_006607888.1	movement protein [Soybean Putnam virus] >AFP95346.1 movement protein [Soybean Putnam virus]	virus	Caulimoviridae	Soybean Putnam virus	dsDNA RT,circular,nonsegmented	rapsearch	nr	1082	543	134	312	82	83	-1	0	no extended contigs	-	6	ORF5; ORF6	negative	2	1067; 491	537; 3	531; 489	176; 162	2; 1	MP, Hydrolase_3; Cauli_AT	Movement protein, hydrolase; aphid transmission	cl03100, cl26787; cl03950	2 - 89, 44 - 174; 6 - 162	6.13e-26, 8.02e-3; 9.07e-32	na
Diplacus aurantiacus	na	yes	partial	na	CA65	contig_12056	CAGTTATAGATTTCTTTTTTAAGTCTAGGACAAAATTATCTTGCGCTAATTGTGTCTCTTTAAACTTATTCAAACTATCTCTCCCCCTCTCTAAAAGTAAGATTTTATTTTGGGAAATATTGATAGTTCCTGGGTTTTTGGTATTAGAGTTCTTTTTCATGAATTCTAGAAAACCAGGGACACCTAGCTTGCTAGCTTTAGTGACCTTTTTGATGTATACTTCTTCTCCTGCAAGAGTTAGTATAATCATTTTTGTAAACTGAGTAAAAGGACCATATAATTGACAAAAATTATTGCCTAAAATAAAATCCATTCCAGTTTCCTGTTGATATACAGTAGGAATATGAAATATTTCTCCTGCAATCATTATATTAAGATTTTTACAAACCTTAACGATCT…	1068	0	0.72191	63.4	51.9663	2.2e-60	BAO53617.1	reverse transcriptase [Cauliflower mosaic virus]	virus	Caulimoviridae	Cauliflower mosaic virus	dsDNA RT,circular,nonsegmented	rapsearch	nr	634	80	5	190	82	83	-1	0	contig_1769-contig_12056 overlap 2598 2672	CCAAAATAAATTTGTAGATTGTATTTTGAGATAAATTTCTTTATCTTGATCTTTAAGACATTTTTTCTTGAAGATCTTGACCGCATCTCTGAACTCCTTCGGAAATTTGGAGATTTCCAATAGATTACTAGATGGATAAACCAAACTAAGTAACCCGTACTGGAAAGTTTCAAACACGAACTCTGGATGTGCTTGAGGGTAAAAGTTGAAATAACTTATGTTGGCTTTGTCTGTGGTGAAGTATCTTTCTTCGACAAATTCCTTTTCAGAAGTTATTCTTCCTTTTGTATAAAGATAACGAAATGCTCCGTAGGAGGTATCATAAACGTCATCTGTGTTGTCGACAAAGATTTTTTGCCGAGTTGTTCCTAGATTCTTCATTGAGCAAGGAGTGCTCTT…	-	-	-	-	-	-	-	-	-	-	-	-	-	-	same as contig 1769; not counted twice
Diplacus aurantiacus	Diplacus aurantiacus caulimovirus 1	yes	partial	na	CA65	contig_11255	ACTGAAATCATCAATGACATTAATAGTTTCTATAGTTCTAAAACCAAATAACTGTAAAAGTTCTGGGTTAGAATCTATTTCAAGATTTGCTTTATGGTCATCATTAAGATCCATTAGCCAGATTGATTGATCAAGGATATCAAAATTGTTATCATTAACCTGTAGTTCATCATTCTCAAGGTTGTCCCAAAAGAATTGTTCTACCTTTTTCATGTAGTTCATTCTGACTTTTTGGAGTCACTGAACGGCCATGTTAAGCTTCCTGGGTTCTTACCAGTGCCCATATCATCGTTGCCAACATTGAAGTTTGGATAACTATACTTCAATGTTTTAACTGATGAGTTATCACCTGTGGTGATAATCTGTTTTCCTGTAGGCTCTTGCTGTTGTAAGGCCTGA…	771	0	0.656291	42.9	40.0778	3e-11	AMN10078.1	DNA-binding protein [Angelica bushy stunt virus]	virus	Caulimoviridae	Angelica bushy stunt virus	dsDNA RT,circular,nonsegmented	rapsearch	nr	554	246	12	112	82	82	-1	0	contig_15611rc-contig_11255 overlap 602 624	CATAATCACAATAAAATTGATCAAGAAAACATATATCACAAAGAGTCATGTTTGTAAGGCGATGTATAGCCTTTTCTGTAATCTTTTCTAATTCTTTTTCTTTAGAATCAGTAAAGTTAATACCTAAAAACATTGTATAGATTGCATCTATAATGTCATTAAAGGCATCAATTGGATTGTACTTGGGTTTCCAAGTGGTATTTTTAATAAAACTATTAATAATACCTGCGGACTTATGTTCGACTAATAGTAAAATAGTATTACTATCATCATAAGCATCTTTGTTTGTTTGAATAATCAAACTTATTTCTTGAGCCCATGTATCAATAAGCTCTTTTCTATTTGGTTTACAATCAATATTTAGTATATTACTACCAAAAATATTAGTTGTATTTTTAC…	7	ORF6	negative	2	1116	820	297	98	1	Cauli_DNA-bind	DNA binding protein	cl03999	35065	7.4e-23	na
Diplacus aurantiacus	na	yes	partial	na	CA65	contig_15611	TTAATGTCATTGATGATTTCAGTACAGAAAGTGACAGCAATAGCAGACAACAAGATCTTCCTTCTGACAGTGAAGATAACAATGATCTGGAGCAAACTGAGTATCAAAACCTCAGACCAGTCAATATAACAGGCATTCCAAAATCCGAGCAAGCAGAAACTTCTGAGCGCGGAGCTGAAAGGAATGAACGGAAAAGAAAAGGTAATTTCTTTCCCATAAATGATGGTAAAAATACAACTAATATTTTTGGTAGTAATATACTAAATATTGATTGTAAACCAAATAGAAAAGAGCTTATTGATACATGGGCTCAAGAAATAAGTTTGATTATTCAAACAAACAAAGATGCTTATGATGATAGTAATACTATTTTACTATTAGTCGAACATAAGTCCGCAG…	624	1	0.746795	41.5	96.6346	1.1e-34	AFI61741.1	capsid protein [Cauliflower mosaic virus]	virus	Caulimoviridae	Cauliflower mosaic virus	dsDNA RT,circular,nonsegmented	rapsearch	nr	21	623	61	267	81	81	-1	21	contig_15611rc-contig_11255 overlap 602 624	CATAATCACAATAAAATTGATCAAGAAAACATATATCACAAAGAGTCATGTTTGTAAGGCGATGTATAGCCTTTTCTGTAATCTTTTCTAATTCTTTTTCTTTAGAATCAGTAAAGTTAATACCTAAAAACATTGTATAGATTGCATCTATAATGTCATTAAAGGCATCAATTGGATTGTACTTGGGTTTCCAAGTGGTATTTTTAATAAAACTATTAATAATACCTGCGGACTTATGTTCGACTAATAGTAAAATAGTATTACTATCATCATAAGCATCTTTGTTTGTTTGAATAATCAAACTTATTTCTTGAGCCCATGTATCAATAAGCTCTTTTCTATTTGGTTTACAATCAATATTTAGTATATTACTACCAAAAATATTAGTTGTATTTTTAC…	-	-	-	-	-	-	-	-	-	-	-	-	-	-	same as contig 11255; not counted twice
Thermopsis macrophylla	na	no	na	na	CA7	contig_422	ACACCACTTTTGTCTACAACAAGGACTTTGAGCTTCTGCTCCTTTTTGCTGACACCATTGAGAATTTCAAACTTTTCAATCCAGTTGGAACCACTACTAACTATGTCTTCATATCAATTTATGTCGAGAACGTCCAAAATTAAGGTTGTGCCACCAACAATTGGAAATATCCGTCCCAGATGTAGATGTCAGCCTTAGTTTAAGATCGTCGTCTCTGCTTTTGGGATGGACCTTTCAATTGTTATGGCACGACCTTCATTATGGACATTCTCAGTGTAAATTGGTACGCAGACATAGTTAGCAATGTTACCAACTGGATTGAAAGGTTCGAAATTCTAAATGTCGTCAGCAAAAAGGAGAAGCGGAAGCCTAAAGTCCATGTTGTAGACAGAACTAGTG…	1011	0	0.173096	32.609	27	2.35e-10	NC_009520.1	Fragaria chiloensis cryptic virus RNA 3, complete sequence	virus	Partitiviridae	Fragaria chiloensis cryptic virus	dsRNA,linear,segmented,1.4-3kb each	tblastx	viral.1.1.genomic	734	1009	427	702	86	86	85	0	no extended contigs	-	8	none	-	-	-	-	-	-	-	-	-	-	-	-	no conserved domains found in any of the 8 ORFS
Thermopsis macrophylla	na	no	na	na	CA7	contig_36476	GCTCGTCAGGTGTTGCTCATATTGCCTCTTTCCAGTAATAGTGATGTTGCAAACTTTGCATTCAAATGGTTCTTTATCAGTTTTTCTGTTTGCAACATTAGTTTTATGAAGCTGACTATCAGTGTGGTCATTGAGATCAGTGACAGTATTGAAAAACAGCTTGCAAATGTCACAATAAGCTTTCCCTTGGGCCTTCGTAACATTCATCAGATGTCTTTTCCCGTTCATGTGTAGATCATAGTCTTGCTGTTTTGCCATTGATGCATTGCAAACGTCACAACGGAACTTATCAGAAGAATTCTGTCCTGTTTGATTCTTCATTCGCTTGGCTGATGGAGTTGAATCCAGAGCTTGGTCACCAGCACGTTTCTGGGCCTGGTTAGCAGTAGAGGACTTATC…	605	1	0.0876033	29.31	48	9.35e-06	NC_033775.1	Noumeavirus isolate NMV1, complete genome	virus	Marseilleviridae	Noumeavirus	dsDNA,circular,nonsegmented	tblastx	viral.1.1.genomic	174	1	101124	100951	84	83	84	0	contig_36476-contig_10857 overlap 589 605	GCTCGTCAGGTGTTGCTCATATTGCCTCTTTCCAGTAATAGTGATGTTGCAAACTTTGCATTCAAATGGTTCTTTATCAGTTTTTCTGTTTGCAACATTAGTTTTATGAAGCTGACTATCAGTGTGGTCATTGAGATCAGTGACAGTATTGAAAAACAGCTTGCAAATGTCACAATAAGCTTTCCCTTGGGCCTTCGTAACATTCATCAGATGTCTTTTCCCGTTCATGTGTAGATCATAGTCTTGCTGTTTTGCCATTGATGCATTGCAAACGTCACAACGGAACTTATCAGAAGAATTCTGTCCTGTTTGATTCTTCATTCGCTTGGCTGATGGAGTTGAATCCAGAGCTTGGTCACCAGCACGTTTCTGGGCCTGGTTAGCAGTAGAGGACTTATC…	9	none	-	-	-	-	-	-	-	-	-	-	-	-	only 1 domain found in ORF5, but belonged to eukaryotic pfam12874
Thermopsis macrophylla	Thermopsis macrophylla phenuivirus 1	yes	partial	na	CA7	contig_32195	CACCCCATTACTGTATGCATATCTATCATGCTTTATTTAGCAAATCTATGCATAATTTAGCACTCCATGATGGAAGATGGACAACCACTTGAGTGTGGAACTCTTTATTTGGATCAGAGTTTGATGCTAGCTTCACAACTTGTTTTAATATGAAGCACATCCTATCTGGAGTCATTGAGGATGGAGCCAATAGATTATGTTTTGTCAACCAACCACCTGCAGTACTTTGCAATGCCATAAAGAGTGCATTGATAGCTGGAGATCCTGAAATGTCCTCATCAGATCCAATAATCCTGTGAAAAGGTATTATTTGATACTTAGGTAAGAACTCAATTACCTCAGTCTTTGATTCGGAGAATACATGATCTCCAGGAGTCTTTGCATACTTCAAGAGCAAAT…	599	0	0.0984975	17.204	68	6.44e-06	NC_002328.1	Rice grassy stunt virus RNA 6, complete sequence	virus	Phenuiviridae	Rice grassy stunt tenuivirus	ssRNA(-),linear,segmented	tblastx	viral.1.1.genomic	343	65	285	563	85	86	85	0	no extended contigs	-	5	ORF5	negative	2	580	26	555	184	1	Tenuivirus major non-capsid protein	Unknown	cl20278	16 - 183	2.05e-18	na
Thermopsis macrophylla	Thermopsis macrophylla caulimovirus 1	yes	partial	na	CA7	contig_12326	GGTATTATGAAAGCAAAACCCCCTGGAACAAAGAAAGAATTACTATGTCGATACATGTCTGGAACTTTTACAGACAGTGAAATTAATTATCCTACACATGAAAAGGAAACATTAGCATTAATTCGAATGTTAGAAAAACATCGAATTTATGTACTTGACAAAGAATTTATTGTTAGAACCGATTCAACTTATGTTGCCGGTTTTAAGAACTTAAATCATAAAGGTACTTATAAACAAGGAAGATTGATTAGATGGCAAATAAAACTTGCCGAATACAATTACTCAATATCTCATATTAAGGGAGAAAAGAATATTCTTGCAGATATTTTATCCAGAGAATGGAACGAGGTACAGCAGAAATGCTAAAAATGCAATTAGAACTTAAGCAAGCATTAGAAG…	577	0	0.492201	47	59.792	8.1e-25	YP_009165750.1	ORF5 [Atractylodes mild mottle virus] >ALD49090.1 ORF5 [Atractylodes mild mottle virus]	virus	Caulimoviridae	Atractylodes mild mottle virus	dsDNA RT,circular,nonsegmented	rapsearch	nr	1	345	564	678	81	81	-1	0	no extended contigs	-	3	ORF1	positive	1	7	366	360	119	1	Rnase_HI_TY_Ty3	Rnase	cd09274	9 - 110	1.92e-34	na
Thermopsis macrophylla	na	no	na	na	CA7	contig_16261	TAAAAAGAAATTTAATATAGAACTAGTTAGTGACATAATACAAGAAAAAATACCATTAGCAGATTTCTATATAGTTAAAGCATCTATGGCAGGAGAAGGTACTTCAGGCATTAAAAGAGAAAGAATAGATTATCCAGATTATAGTCAGCCTCCAGTTAGACAAGAAAACGAAATGTCAGGTAGACCAGAATGGAAAAAACCTAGTATAGATTATCAAGAAGGTAATAATATTAAGACTTATGGTAAAAGACAACCCTTTGGAAAAACTTACAATGGTAATCAGCTCATCATAGAACTTAGTAATCTCCAGATATGGCCAGCAGAATTAGATATATGGGAACAGGTAGCATGTAGAAATTGGTTTAAAGATAAAAACACAGATATGGATATGTTTAATTA…	531	1	0.224105	50.7	79.661	4.3e-33	AGC25938.1	hypothetical protein, partial [Piper DNA virus 2]	virus	NoFamily	Piper DNA virus 2	Unknown	rapsearch	nr	92	514	44	182	81	82	-1	0	no extended contigs	-	1	none	-	-	-	-	-	-	-	-	-	-	-	-	na
Iris macrosiphon	na	no	extension	na	CA40	contig_6801	CTCCAGGATGGTCAACTTCACCTCTACTTCCAGATCCATTGCTCTTGCCACCAAGGAGCGGGATCTCTTCACGGGCACCTCAGTCGAGCAGAAGGAGCTCAGGGAAATCTTCTCCCAGATCAGAACCAATGATTTGGTTAATTTCCGCATGACCGACGTCCTCGAATTACTCAAGACTCTCGGGGTGGCTACCTCAAAGGTTGAAGAATTCAACGCTGAAGTTACTGTCCAAGAAATGCTGGCCATGCATCAGCAACAATTGCTGGATGATTCTCGGCTTATACTTTTCTTCAAAAAGCTAGAAGACACTGAGATCATCAGTTTCCTCCAGAACGAAGAATTAATTCTCAACTCTTATAGGCGACCCCGTATACTCGCCTGCTTCCGTGAGATTCAGAG…	1377	0	0.539579	na	na	na	na	na	na	na	na	na	na	na	na	na	na	na	84	-1	-1	-1	na	na	na	none	-	-	-	-	-	-	-	-	-	-	-	-	makes up Iris macrosiphon caulimovirus 1 with contig_3266

## Sheet: Eastern Deciduous Agro-forest
host plant species	survey project virus name	Include	Coding-complete, partial, or extension	estimate of virus richness	aid	seqID	seq	seqLength	nsf	ra	pid	coverage	e	accession	desc	type	family	species	genome	algorithm	db	qstart	qend	sstart	ssend	qent	qshp_ent	shsp_ent	shsp_%lc	extensions	extended_contigs	numORFS	ORFwithCD	ORFstrand	ORFframe	ORFstart	ORFstop	ORFlengthnt	ORFlengthaa	numCDs	CDidentity	CDfunction	CDaccession	CDinterval	CDEvalue	ORFandCDnotes
Oenothera biennis	Tobacco ringspot virus (novel variant 1)	yes	coding-complete	conservative, but Tobacco ringspot virus (novel variant 1) counted only once in Oenothera biennis	P10	contig_27	GTACAGCGCAGCTTCCAAAAAATAAATGCCTGCAGTGCTACCAATCCTGGTTGGAAGAATCAAAACACAAAACACCTAATTAAAGGCATTTAAAAGCAAGACTGCCTAAACAGATCTACAACCATTTTGTCAAATGACGTGTTACAGGACATCAAATGCCCATCACACATATCTGAACAGACCAGCTTGGCTGCAGTTCTGCCTAGGCCACGAACTATATACATTGCCTTACCTCCGTCTACCCCAGGATCTGTACATTTACGCAATTGGGTAGTAGGTTTTGATGCAAACTCAGGGTCATATTCACAATGCTTGCATTGAACCTGTGGAAGCAGGCGTTCGACTTGTTTAGCGATAGCTGATGTTGTATGAATCTCACAACGACGCGCACAGCCATCA…	7123	0	259.762	91.476	99	0	KJ556849.1	Tobacco ringspot virus isolate SK segment RNA1, complete sequence	virus	Secoviridae	Tobacco ringspot virus	ssRNA(+),linear,segmented	blastn	nt	13	7102	7090	1	85	85	85	8	c56_c27; 7517 nt	TTTTTTTTTTTTTTTTGTGTTGGACAAACACGACACTAGGAAACATAAAAGGCCCCAAACCAAATATGAACAGTGGGCTCAAACAACAGCAAATAGCAAAGCAGCTTTAGAAAACTCAATAGACCCAACAAAGCTGCCAGAAACAACGGTCTAACTCGTGCGCTTCACTATGCAACGCACAACATTTCACTTGTGCCCAGGAGAGCTATCCTGGGAGAAAGCTCATTTACACAAGCAGCTGACAGACAGACATTCTTGGGCTCTCACCCCCAAGAAGCTGAGTTTATACAGCTTCCCAACTCACCTAAGAGCCGGACCATCCTAGTAAGGACGGGAACTAAAGAAGGAATCAATTAAGACCCCTGTTTATTGACGCTTCTAACCAACCAACTGCGTACA…	47	47	negative	3	7395	484	6912	2303	2	RNA_dep_RNAP, RNA_helicase	RdRp, helicase	cd01699, pfam00910	1668 - 1968, 809 - 911	1.95e-79, 6.27e-36	novel variant of Tobacco ringspot virus as the amino acid sequence of the contig is >80% identical to the pro-pol polyprotein of Tobacco ringspot virus
Oenothera biennis	Tobacco ringspot virus (novel variant 1)	yes	coding-complete	conservative, but Tobacco ringspot virus (novel variant 1) counted only once in Oenothera biennis	P10	contig_25	AAACCAACTGCGTACAGCGCAGTTTCCAACAAATAACTGACAGAAGTGATACCAATCCTGGTTGGAAGAATCAAAGCAAAAACAAATGCCTAATTAAAGGCATTTTAAAACAAAGTGGCGGAGCGACCCCAGAATTTTATGGATTTAGGCCGCAAGCACACCCGCAATGCGACTATGTCCTTAGCATTAACAATTGAGATCCGGACATAGTTTTGCTTACCCAAGGCACCAGATGGCGTCGCACCAGCGTAAGAACCCAAGAAAATGGGAATTTCCGCTTCAGTACGTCGCAAATCATAAATCCGAGCCTGGCCTTGCCAGTAAGCACCCCAATCTCTATAATTAGTGGTAATGGAAACACTACCCTCCTGAGCCTGGGCCTGTTTAGACCTTGACCAG…	3527	0	285.17	92.136	99	0	KJ556850.1	Tobacco ringspot virus isolate SK segment RNA2, complete sequence	virus	Secoviridae	Tobacco ringspot virus	ssRNA(+),linear,segmented	blastn	nt	2	3526	3527	1	85	85	85	5	none found	-	25	14	negative	1	3404	105	3300	1099	3	Nepo_coat, Nepo_coat_C, Nepo_coat_N	coat	pfam03391, pfam03688, pfam03689	763 - 928, 939 - 1095, 596 - 687	5.80e-70, 1.28e-51, 5.12e-32	novel variant of Tobacco ringspot virus as the amino acid sequence of the contig is >75% identical to the coat protein segment of Tobacco ringspot virus
Oenothera biennis	Tobacco streak virus (novel variant 1)	yes	partial	na	P10	contig_574	GTGTGGTGCATCTCCTTTAAAGGAGGCATTGTTTATATCATTAGATATAAACAGCATCAGTGGAAGTGTGTTGGAGAAGCACCACACCCGCCTATCCACCGGCAAAATACAGTTCCGAAACTTCGCAGAAAATCTGCGGCAACTCTCTATAGAGGGAATACATTAAACATATTGTATCAAATTAAAACACGAACCCCGTCTAAATCCCCTGAACTTAAGGATCTAGCGTAATTGATACACTTCACTATCTGATCATCGTTATCATGAGGCGCAACTGTAAAGTACCTAAATGATTTCCGATGTCTAGATATGGCAACCAAATTGTGACATGGACCTAAATCAGGTCCCTTACCCGAATGTAGCAGATTTGTAGTCTTCGACAGACGAAACATTACCACA…	3491	0	6.85993	98.995	99	0	FJ403375.1	Tobacco streak virus isolate Illinois segment RNA 1, complete sequence	virus	Bromoviridae	Tobacco streak virus	ssRNA(+),linear,segmented	blastn	nt	8	3491	3491	9	86	86	86	5	none found	-	22	15	negative	1	3461	177	3285	1094	2	Vmethyltransf, Viral_helicase1	methyltransferase, helicase	pfam01660, pfam01443	68 - 409, 803 - 1062	2.68e-49, 1.00e-48	partial novel variant of a known virus
Oenothera biennis	Tobacco streak virus (novel variant 3)	yes	partial	relaxed	P10	contig_1029	CTGCATCCTTTGAATATCGCTGGCATCTCCATTTGGAGGCATCAGTTATATCATTAGATATAACTGGAATATCAGTAGAAAACATAAAGAAGCGTACGTTTCGCCCACCTACTGACATCTTCGCAAAGCGGCATCTCTCTATAAGAGAGGAAATACCTAAATCAAGAACTTAGGCAATCACCGACACATGACTCCACTTTGGGAGCTATGGACGGGATCTTCGGGATATCAAACCCGGAAACCACATCAGACAATTTCAAAATTTGTTTCCAACCAAATTTTGGAATGGAGATGAGGACTTCTACGTCACCTAGAGCACGAAGCTGCATCCTTTGAATATCGCTGGGAAAACTCAGAGACTCAATAAAGGGAATAGACTTCACTCTTTGGGCTAACGTG…	2947	0	12.5931	99.175	99	0	FJ403376.1	Tobacco streak virus isolate Illinois segment RNA 2, complete sequence	virus	Bromoviridae	Tobacco streak virus	ssRNA(+),linear,segmented	blastn	nt	23	2931	2911	3	85	85	85	8	none found	-	21	15	negative	2	2892	505	2388	795	1	RdRP_2	RdRp	pfam00978	248 - 684	0	partial novel variant of a known virus
Oenothera biennis	Tobacco streak virus (novel variant 2)	yes	partial	na	P10	contig_333	CATAGGAACACACGACACACTTCATAAAAGGAGGCATCAGTAGTATAATATATACTACTGGCACCAAACGCAAGCATCGACCCAAAGGTCTCATGGGTTTCCCATGGAAATCGTCCGATTCGGAATGCTCGCATGGATCATAGACTCACGCCCGGATGCGCGGCAGCTATGCATGTTGTTCATAGGAACACACGACACACTTCCAAACGTATTGATCTACAATACGTGGAGGCGTGTATCCACATCGCACACAGGAATTTCCTCTAATGTGCGGCATCTCGGTCCTACCGAGGTGACCATCTAGTCAATCTTGATTCACCAGAAAATCTTCTGGTGGCATCAAGGGAGCTGGTTTGGAAATGGCAATCCAATAACCTGCCAGCTGAACCCTCTTGGCCT…	2235	0	77.7996	98.547	99	0	KT445969.1	Tobacco streak virus isolate OH-2011 segment RNA3, complete sequence	virus	Bromoviridae	Tobacco streak virus	ssRNA(+),linear,segmented	blastn	nt	25	2226	2199	1	86	86	86	3	none found	-	20	17; 18	negative; negative	3; 3	2020; 1024	1148; 305	873; 720	290; 239	1; 1	Bromo_MP super family; Ilar_coat	movement; coat	cl03270; pfam01787	6 - 272; 75 - 239	1.04E-148; 8.98e-73	partial novel variant of a known virus
Oenothera biennis	Blackberry chlorotic ringspot virus (novel variant 8)	yes	partial	na	P10	contig_17044	CTGGAAATGGTAACATCAAAACGGTGATCAGGCAGTCAGCAAGTTCCTACTTGCTGGTATAGCAGGCTTATCAACATCAACAGTAGTGGTATCAGTGGAAACCAATTGAGGTTTCAAAACAACAGTCTCACTACTGGGTCCTTCATCAAGTTGAAGGGACTCAACTTCTGCTGGTTTAATTTGCTTGACGGTAAAATCAACACCTTCAACTCTTTGATCAAGCAAATTGACGTACTGAGAGCACAGTACGGGATTCTCTTTTGACTTGGCGGCAATATCTATTGAGGCACGACTTCTCAATAGGCTACGCATTTCTTTATCGCTGCTTATCATTGTTCGAGTGTATGTCTCCAATGCCCTTGTATTCGTAATTTTAGCCGTATCTTGATACAGCTGTTT…	1133	0	0.346867	99.646	99	0	JX429883.1	Blackberry chlorotic ringspot virus isolate Arkansas Rose 7 movement protein and coat protein genes, complete cds	virus	Bromoviridae	Blackberry chlorotic ringspot virus	ssRNA(+),linear,segmented	blastn	nt	1	1131	1143	13	85	85	85	0	none found	-	5	5	negative	3	927	28	900	299	1	Bromo_MP super family	movement	cl03270	7 - 252	2.8e-120	partial novel variant of a known virus
Oenothera biennis	na	no	na	na	P10	contig_20254	GACGTGCCTAGACACAACTAAAAGAAAAGAAACCAAATGAAATGCGCAAAATAAACTATTTATGTTTAAAACAATTATTAACCCTAAAATAGTCACAAACACTTAAGCAAGGATAAGCCTTATGTCTCTTAAGTGCCGGATCATCACACCATTTGCCATCGAAAGTGAGACTTTGGTAAAAGCCAGACAGATCCTCGCGGTCAAAAGTGGAAACATCACATCCATTCGTTTTTTGTAGGTGTGGCCCAAACATTGAGGGCCACACACCATCTTTCCTTCACTAACGAGCAAAGCATGAGTCCCACGCTTTCCACTAAGGTCTGTTGGCTCAACAGTAGTCTCAAAAGCTAGGCAAGGGTAACGTCCTTTATCTTTTGCCTCACTGATGCGATCTTCAAG…	1112	0	0.155576	60.9	61.7806	1e-253	AQW44800.1	polyprotein [Arracacha virus A]	virus	Secoviridae	Arracacha virus A	ssRNA(+),linear,segmented	rapsearch	/zfs2/jpipas/pgc92/refs/blast/nr	1110	424	1991	2220	86	87	-1	0	none found	-	10	none	-	-	-	-	-	-	-	-	-	-	-	-	na
Oenothera biennis	Arracacha virus A (novel variant 3)	yes	partial	na	P10	contig_25719	TTTGGGAATCATCTAAATAGACGCCGGTTAATCTCTGTTCTGCCAAAAACTGGCGGGAGAAACAAGAGATGCCTGTCACGCCACGCTGCGCTTCTTCCACAGCATGAATCCTGAGCTCCTCTTTGATTTTGTGTTCCAGGAGCTTTGTTTCTATCATAGCAACTGCATCTCTAACTGATATCCAATCCGTGAGAGCCTCATGCAGTGCTTCCTCGTGGCCATTTACGGTGCTAACCTTTGGATTTAGGAGACGGCATTCTGAACAACTGTTTGTGTCAATTGGATCATATTCCGTCCCCTCTTTTCTTCGCATCTGTAGCACCACCGAACGACGGTTATAGAAAGATGGCTTGTCTCTCAACTCGCAATCAGTGGGTGGATGCAGATCATTGCAAGTCG…	977	1	0.150461	82	99.1812	1e-507	AQW44800.1	polyprotein [Arracacha virus A]	virus	Secoviridae	Arracacha virus A	ssRNA(+),linear,segmented	rapsearch	/zfs2/jpipas/pgc92/refs/blast/nr	976	8	721	1043	86	86	-1	0	c23227_c25719; 1597 nt	AACTCATCACAGCCTTAGCTTCAACTTTTTCCATTATGCCGTATGAAGCTGCTAGCGATGGGGCACAAAAAAAACTAGTCAGGAAATTGAAGAAGCCGTAAAAAGTAACGGTTACTCCAACAAACCCAGCTAACAATAAGCACAGTGTGCCACCATTTTCACGCACATATTGATAAGAGTTTCCTACAAATGCAGTCAACTTTTCCATCGTCTTATCAATATGTGATTCAGCCCTAGCTCCGCAAATGGTATCTTTCCTTTTCTGGCAAAGCCTAAGATAAACCCTACAACGCAGGTCTTTATCCAAACTCTCCCAGAACTCTTTTTCTGCGGCGGAAGCTGTGGGCGATAGTTTCTCCACACTCAGGACGTTGGAGGTTTCGTTGATGATTTGGGCTA…	7	6	negative	2	1425	397	1029	342	1	RNA_helicase	helicase	pfam00910	37 - 139	2.65e-32	partial novel variant of a known virus
Oenothera biennis	na	no	na	na	P10	contig_4269	AATCTGGATCGGAAAACTCGACTGGGACAAACACCAAGAAATCTCTCTAAAAAATAAGTTGAGCTTTGAAAGAGAACTCTGGCATCTTGGCTGGTAAGGGCTTGACCTCTAGCGATCTTCCCAAACAAGTTCGGACGCACATTCCGCAGAATTTGAGTTCACAGTATGGACACTGTGAGCCATATCTGGGGAGTGTCTTCTTCTGACAGGAGTCACAGCTGAAGCGGTTTTCTTCTGAGTGACCGCTGACTTCTCCATCCATCCATTCATGCGTGCAGTCCTCCTGCTCCTGGGTGAGTCTAGGAAGCTTCCACCATGTGGAAAGATTGTCGAAGGCCATGAGGTTTAGTTCCCACGGTCCTTCTACTATTGACGTCGTCAGTTCCTTAGAGGTGTTTG…	916	0	1.22052	58.3	61.2445	1e-196	YP_009345075.1	polyprotein [Cacao yellow vein-banding virus] >APY26397.1 polyprotein [Cacao yellow vein-banding virus]	virus	Caulimoviridae	Cacao yellow vein banding virus	dsDNA RT,circular,nonsegmented	rapsearch	/zfs2/jpipas/pgc92/refs/blast/nr	916	356	700	884	85	85	-1	8	c13221_c4269; 1279 nt	CTTATTTGCGCTTTTGATAATTGATCCGATGCGGTAGTGGTTGAATGATTCTTGATTTACTCTCATTTCTTCAAAGTTTTTGAGATCGAAGAGATGCATAATTTTCTTGCTCCGTTAATACTTCAAACGTGTTTCTTGTTGATTTGATATGAAATCTAACTTCTTCATGAGGGTATAAAATTTCATATTACCTTGAACTTCTACCTTTTGCTTGATAAGAGAATCTTTTCCCCTTGATTCTTGCTCTAGCTTTTTATCCAGATTAATTGATGCTATCGTTCTAATTATCACCTACTTTAAGTTTTATTTAAAGTGGTGATGCACAAATAAAATAACAACACAACAGCGGAAGAAAACTTACAAAATCTGGATCGGAAAACTCGACTGGGACAAACACCA…	11	5	negative	1	1264	881	384	127	1	zf-CCHC	zinc knuckle	pfam0098	108 - 125	0.000662	na
Oenothera biennis	na	no	na	na	P10	contig_19140	ACGACAAGCGGGGACCACAAGCACCATTGTGGAACCCAGACGAAGCGTTAGCAGGGATGACCGAATCCCAGTAAGAGGCGACGAGGCTCCTAATTCCTCAGAATCTTCGTATGAAGACCAGATCCGGAGTTACAGAAGGTACCAGAGTGCTATGCACAACATGGCCAGGAGGGTTATGCCCCGAAGAAGGCGTCAAAGAACGATGGAGGCAGAAATGAATCCAGAAGAACAACTAAGGAGGTCCTCACGACGCCGGGCCAGGATAATGCCGGCAGAAGACCTGTACGCCTCAAACCTCTCCGAACCAGCCCACCGGGTATACCAGCACTACTCGGAGGAAAGGTTGAGGATCACAGCAGCAGGCGAGCAAGTAGATCTCTCCTTCATACGGCCTGAGTC…	867	1	0.206459	53.6	91.6955	1e-267	YP_009345075.1	polyprotein [Cacao yellow vein-banding virus] >APY26397.1 polyprotein [Cacao yellow vein-banding virus]	virus	Caulimoviridae	Cacao yellow vein banding virus	dsDNA RT,circular,nonsegmented	rapsearch	/zfs2/jpipas/pgc92/refs/blast/nr	68	862	12	274	85	85	-1	0	none found	-	7	none	-	-	-	-	-	-	-	-	-	-	-	-	na
Oenothera biennis	Oenothera biennis caulimovirus 1	yes	partial	na	P10	contig_20486	TGGATGGGAATCCTCAACTACGGAAGAGGGTACATCCCCAAGCTTGGGGTATTACTAGCCCCACTATGTAACAAGCTGTCGACCGCCGGATCAAAGATCCGAAATCGGCATGAAGAAGTTCGGGTAAAACTCGACCAGCAAGATTGGGGAGTCATCTCCTCAATAAAGAAAATGATCAGGAAGCTCCCACCATTGGAGCTGCCGCCAGCAGACGCACACATCATCCTCGAAACTGATGGGTGCATGGAAGGATGGGGCGGGGTTGCCAAATGGAGACCCACCAAGGCCAGCCCCAGAGGACAAGAAAAAGCCTTTGCCTACGCTAGTGGCAAATTCCAGAACCTCAAGTCCACCATAGATGCAGAGATCCACGCTGCCATGGAAACTCTGAGTGCCCTT…	819	1	0.166056	55.3	13.9194	1e-217	ABR01170.1	hypothetical protein [Lucky bamboo bacilliform virus]	virus	Caulimoviridae	Lucky bamboo bacilliform virus	dsDNA RT,circular,nonsegmented	rapsearch	/zfs2/jpipas/pgc92/refs/blast/nr	1	114	1575	1612	86	88	-1	0	none found	-	7	1	positive	1	4	819	816	271	1	Rnase_H_like super family	Rnase	cl14782	74 - 202	5.12e-18	na
Oenothera biennis	na	no	na	na	P10	contig_25274	AGACTGTATGGACAGATCACACAAAAAAACTAGTTTGTGTTTTCCATCCTTTCTCAAGCAACTTACGCAGGCTTTCCATAGCCATACGAGGAAGGGGCCCAAATACAGGAGCAAAATCTTCATCATTCCGGTACTCTGGGACTCTCACCTTTTCAGCCAAAAGTGGCTGAACTACCTCGACACGAATGTCGGTAGACTTCTTGGGGAGGGTTGATTTTGGCTTCCAACGGGATATTACATTTCCCATATGGAAGACATCCTCTTCCCTCAGAAAAACCTCACGGCCTGGTATTACCTGGCCCTCCCCGGCATTTCTGAAAACGTCCTCTTTCTGTTTTCCCCTCGGGAGTGGTACTTGGCGCTTGGCCAAGATTTCTTTAAGACTGGCAAGATTGCCAG…	813	0	0.180812	55.7	85.6089	1e-201	AQW44801.1	polyprotein [Arracacha virus A]	virus	Secoviridae	Arracacha virus A	ssRNA(+),linear,segmented	rapsearch	/zfs2/jpipas/pgc92/refs/blast/nr	724	29	162	404	85	85	-1	12	c16031_c25724; 1223 nt	AGCGCATCGTTTTTGTCTTTGTCCAAAACTTGCAAGACATTCAAACCTGCGACGACGCCCCGAGCTCCAACATGGCTAGAACTTATAATCGAATCCCAATTATCTTTGGCTTTTGTTCGATATATAGTACTAGCCGTTACTTCAGTAAATTCTGTGGCACCATATGAAAATAGGATGGTGCCCGGACGATAGCCTTTGCAATTCTGTATGTAAAAAACAACACACAGATTGGTCAAGAAATCCTCCGGATCATCCTCCATTGGCAAATTCACCATGGGAACCATCAGAACCGAAGCCTTATTTCGTCCCAGATCACAGTAAGCCCCCGCAACAAAGGCCTCTTCCGCGTTTGATGTTCGCCGGTCCATAAGACCAACGAAGCATAGGATTGTGCCTCCG…	12	none	-	-	-	-	-	-	-	-	-	-	-	-	na
Oenothera biennis	Oenothera biennis secovirus 1	yes	partial	na	P10	contig_20222	TGGAAGATAATTACAGCTTTACCCTTCGAGAAACGGGGAAGGGATAGACCGTGCTCCGAAGAGCCTACACACAACTAAAGAAAAGAAACCAAAAGAAATGCGTAAAATAAACTACTTATGATAAACTACGACAGGCCTTTGGAGAAACAGCAACTGTCGCCATAAAACTTGAAACCTGCATGGGGTCTAACTTCCAAGTGGAATTGATCTAACTGAGTCGCCTTATTGAAGTGCACCTCAATCCACTTGTTGACATCCATGTTACCAGAACTAACCGGACCAGCTATGCTGCCCAGATTAATTTCAGCTTCATAAATGCCAGCGTAATTAGGAACTGTCCTGGAATCACCAACGAATTTCTTTTCATTCGAACCATACCCATGTAGGAAAGTTATAAAA…	794	0	0.221662	58.8	81.2343	1e-229	YP_009342469.1	polyprotein [Petunia chlorotic mottle virus] >APW29210.1 polyprotein [Petunia chlorotic mottle virus]	virus	Secoviridae	Petunia chlorotic mottle virus	ssRNA(+),linear,segmented	rapsearch	/zfs2/jpipas/pgc92/refs/blast/nr	794	150	897	1111	85	86	-1	4	c28917_c20222_c26841; 1330 nt	TGTGTCCACGCCAAACGGACACGAGCAGCAAGAAAAACAGAAACAACTGAAATTAAAGCACTCTCTTTTTGTACGTCTAAATAATCACATCGAGCGGACGTGCATCCGATGCATGCTGTTCACAGCTTAGCCGGCTTCACTGAGCAACCGACAACACTTCACCATGCCAGGAAATCCTGGACGCTGGCAGCTGCCTCCTGGGGCACCACCCCCACTGGAAGATAATTACAGCTTTACCCTTCGAGAAACGGGGAAGGGATAGACCGTGCTCCGAAGAGCCTACACACAACTAAAGAAAAGAAACCAAAAGAAATGCGTAAAATAAACTACTTATGATAAACTACGACAGGCCTTTGGAGAAACAGCAACTGTCGCCATAAAACTTGAAACCTGCATGGG…	9	7	negative	1	1168	341	828	275	2	Nepo_coat_C super family, Nepo_coat super family	coat	cl04211, cl04041	114 - 267, 2 - 103	2.57e-25, 5.41e-5	extensions not included in the dataset, but the full extended contig is included
Oenothera biennis	na	no	na	na	P10	contig_900	CCTGCTCACACCGTGCATATGCTTGAGACACTGCATAGGCATGCGCCATGCTAGTCTTCTTGGAATATGTGGACTGTAGATGATCCCACAGTTTCTTAGTGGTCTTGAAGGTGTGTACGGTGGAGAGAATGTCAGGTTCCATCGCATTCCAAAGGATCATGCGAATAGAGCTATCTTCAGCTTTCCAGTCCTCGGTATTTTGTGGTTCTTGTGTCAGATATTTTCCTTTCCGGAGCGAATCTAACCCAGTGACAACAAATGTGGACCACTGTTCCCAGTTGGTGCTAGAGAGATTCACGGGAATCTTCAATAGCTGGGTGGAGTTCGGTTGTGAAGCCGTTGGAGTTGCCATTAAACCAGCAAAACAAATTAACAATAAaccagccaagaaccagagaa…	793	0	0.484237	46.667	23	9.89e-06	NC_001491.2	Equid herpesvirus 1, complete genome	virus	Herpesviridae	Equid alphaherpesvirus 1	dsDNA,linear,nonsegmented	tblastx	viral.1.1.genomic	622	578	395	439	83	85	66	0	none found	-	4	none	-	-	-	-	-	-	-	-	-	-	-	-	na
Oenothera biennis	na	no	na	na	P10	contig_12639	TACCCTCTGCGAACTTCTCAGCCATTGTCTCACGTCACAGCAAACAAACGCAGACAACTCATCGAAAAATTGGGAACATCTACCAGTCAATTTATTGTAAATATTCCCAATTATATCAATGGTCCAGGCACCAAGCTCCTGGATGGCTCTCTTCCCACGGGACAGCTGATCAAAAGACTGTCCCATCTTTGCATAATATGACAGGGTTCCAAGTTTGAAAGAAATTAAAGATTTTCCAAACCCTGTCATAGCTGCAATCGCAGCATCCAATCCAACCATGGCACGAGCCTCGGCAACATGCTCCATTCCTGGAACATCGAGCCTAAGGTCAGTGTCATGGTGTGGCCTCACCATTGTACAAACGCCGAGTTTGAAAGCATGAATAAGCTCATGCATTTG…	768	1	0.160156	66.9	93.3594	1e-293	AQW44800.1	polyprotein [Arracacha virus A]	virus	Secoviridae	Arracacha virus A	ssRNA(+),linear,segmented	rapsearch	/zfs2/jpipas/pgc92/refs/blast/nr	717	1	500	738	84	85	-1	11	none found	-	8	none	-	-	-	-	-	-	-	-	-	-	-	-	na
Oenothera biennis	Uncultured virus clone 05TGP00448.12 (novel variant 1)	yes	partial	relaxed	P10	contig_18263	AGCTGCAGCCGCATTCATATACAATTTTTCCATGACATCACCATCCTTTGCGGCAACCCACACAAGGGAAGAGTATACGGCATTCAGATCAAGAGGGGCAAGTATGTAACCATCACATTTCTTGAAACCCCGTTTGAGAAAGTCCAGGCATTGAAGAGGCTTGGCTTCCAGGGTAGGTGAAAGTTTGTCAGTACCATCAGTTATAGTAACCCCAACATCAGCCAAGGTATCCTTCAGTAATTTACCGAAAGAAACCTTGGTTCTGCTGCCATCACTATTGGCGATTTCGATCTGGGCTATCGATTGGTTAACAGCTATGAGATTATCATCACCGTAAACTATCAAACAGACCAGGGTACTGAATTGCTCCCTGGGCACACCAGGGACAAACTTCTTGTA…	762	1	0.164042	86.681	62	2.03e-145	JN661368.1	Uncultured virus clone 05TGP00448.12 polyprotein 1 gene, partial cds	virus	NoFamily	uncultured virus	Unknown	blastn	nt	289	760	514	42	85	86	86	0	none found	-	7	3	negative	1	627	1	627	208	1	RNA_dep_RNAP	RdRp	cd01699	4 - 191	3.52e-40	partial novel variant of a known virus
Oenothera biennis	na	no	extension	na	P10	contig_23227	AACTCATCACAGCCTTAGCTTCAACTTTTTCCATTATGCCGTATGAAGCTGCTAGCGATGGGGCACAAAAAAAACTAGTCAGGAAATTGAAGAAGCCGTAAAAAGTAACGGTTACTCCAACAAACCCAGCTAACAATAAGCACAGTGTGCCACCATTTTCACGCACATATTGATAAGAGTTTCCTACAAATGCAGTCAACTTTTCCATCGTCTTATCAATATGTGATTCAGCCCTAGCTCCGCAAATGGTATCTTTCCTTTTCTGGCAAAGCCTAAGATAAACCCTACAACGCAGGTCTTTATCCAAACTCTCCCAGAACTCTTTTTCTGCGGCGGAAGCTGTGGGCGATAGTTTCTCCACACTCAGGACGTTGGAGGTTTCGTTGATGATTTGGGCTA…	663	0	0.208145	63.3	93.6652	1e-232	AQW44800.1	polyprotein [Arracacha virus A]	virus	Secoviridae	Arracacha virus A	ssRNA(+),linear,segmented	rapsearch	/zfs2/jpipas/pgc92/refs/blast/nr	622	2	1046	1252	86	86	-1	0	c23227_c25719; 1597 nt	AACTCATCACAGCCTTAGCTTCAACTTTTTCCATTATGCCGTATGAAGCTGCTAGCGATGGGGCACAAAAAAAACTAGTCAGGAAATTGAAGAAGCCGTAAAAAGTAACGGTTACTCCAACAAACCCAGCTAACAATAAGCACAGTGTGCCACCATTTTCACGCACATATTGATAAGAGTTTCCTACAAATGCAGTCAACTTTTCCATCGTCTTATCAATATGTGATTCAGCCCTAGCTCCGCAAATGGTATCTTTCCTTTTCTGGCAAAGCCTAAGATAAACCCTACAACGCAGGTCTTTATCCAAACTCTCCCAGAACTCTTTTTCTGCGGCGGAAGCTGTGGGCGATAGTTTCTCCACACTCAGGACGTTGGAGGTTTCGTTGATGATTTGGGCTA…	7	6	negative	2	1425	397	1029	342	1	RNA_helicase	helicase	pfam00910	37 - 139	2.65e-32	same as contig 25719; not counted twice; makes up Oenothera biennis secovirus 4 with contig_25719; partial novel variant of a known virus
Oenothera biennis	Oenothera biennis secovirus 2	yes	partial	relaxed	P10	contig_22867	GGCTCTTTACAATCCTTCACATTTATGCAGAATTCCTCAGGAACCTTCACATACTGCGACTTTGTGGGCATTTTCGGTCTCTCATTATTTGCAAGATAACCCAGTTTGGCATAACCAGGCTCTTGTATGCCCAACTCTTCATATATGTTGCAGACCCCTTGTGCTTCGAATTCGTGAAATTCAGGAATGACATCAGCACTGAAATAGGATCCACTTCCACCAACAAGCATCCCACAGATGCGCATCTGTCCACCAACCATTGTGGCAACCAAAGTGCCACAATCATTATCCCTGGCAGTCATATCCACACGAATGAACCTATTAAGTTTTCTTTCGTATGTATGACCGCCAGAAATCCTCCTGACAGCTAAGGTCTCCCTAATAGTTTCTCCGGTCAGA…	631	1	0.114105	71.2	62.7575	1e-212	AQW44800.1	polyprotein [Arracacha virus A]	virus	Secoviridae	Arracacha virus A	ssRNA(+),linear,segmented	rapsearch	/zfs2/jpipas/pgc92/refs/blast/nr	398	3	1412	1543	84	85	-1	0	c21842_c22867; 1181 nt	TATAAATTTGCCAAAGGCGAGATACTTCTCCCTCAATCTCAAATTGAAATGAAGTGGAAGAATTGCAAACAGCCTGGTTTTTGGATTTTGGATTTTGCGGGGGGGTAGTCTCTCATCCTTAGGACACTCCATGCAATAAAGTTCGGGGACTGAGTGCGGAGCGATATCCTTGAGCTCTTCATAGGCCTTAAAAACGGTTGTTCCTTCTTTTAAGGTTCTCTCGCCTATGAGTCCTTCAAAGTATCTCTCCTTCCCAGCCTCTCCGTTCTTTCTTTCAAGAACAAATGGGTATCCCTCGGAAGTTGACATCACCATAGGATCAAAAAATTTTTCGACTTCTTCTCCATTTATGGCAATGTCCAAAGATACATCACTAAGGAAGCTGGCATCACAATCAAA…	7	7	negative	3	1161	1	1161	386	1	RT_like super family	RdRp	cl02808	179 - 387	3.67e-22	na
Oenothera biennis	Tobacco ringspot virus (novel variant 2)	yes	partial	na	P10	contig_1271	GGCAGTTCAAACATCTCAGAGGGTGGACATTCGTTCCCAAGCCCTGGTAAGTCTATGCGCTTATAATCATCGAAAGTGCAGGCAATAGACAAACCAGCAAAGGCATTCCGTGGGGCATGCATCCGCACTGTAAAAGTCGGATTAACAATCCCCTTGGCACACCATTCTTGGGAATGCAAGCCTCCGTAGTCCATGAGGGCTTGCCGAATGTCATAAGTTCCAAGATGCTTTCCTTTTTTTGCATCTTTGGGAACTTTAAAGGACAACGTCCCACAACAAGTGGGATCAGGAACAACAGTCACAGCACACAATGAATGTGCAATGTCCGCGGAGCTGTGACGCGGCTTGGATTTATGGGAGTCAAAATTGGCATTCTCATCCTCATATGTTTTAACAACT…	605	1	9.55868	87.789	100	0	KJ556850.1	Tobacco ringspot virus isolate SK segment RNA2, complete sequence	virus	Secoviridae	Tobacco ringspot virus	ssRNA(+),linear,segmented	blastn	nt	1	605	2191	1587	87	87	87	7	c2639_c1271; 1178 nt	GCAATTTCAAATTGGCCATCTCCATGCATTATCTGGTGTGGGCCCCACAACACCTGCCGCAAAGTGGGAGGTGTTTCATGTTCCCAAGGGAAAATAATAAAAGAAGCGGTACAAAATAGGGAAGAAACACTCTTGACACTCCCGCTTATAGTGCCAGACCACCCCAAACTCCTAGACATGACTGCCCGGGAGTATGAAATGGCATGTTTCTTAGAATGCTTGACAGGACCTCCAAAATTGTAGGAAATTGATAACATGGAAGTTGATCCATCAAGCTTAATCTCCTTTGCCTCGTAATAGCGATCAATGGCAAAGGTATCACCCACTTTAATAGGCCACGTCATAGTAGGATCTAACTCGAAACGGTCAATGACGGGCCCCATTTCAACATGCATGGTT…	11	7	negative	1	1136	3	1134	377	2	Nepo_coat super family, Nepo_coat_N	coat	cl04041, pfam03689	263 - 378, 96 - 187	6.97e-48, 6.34e-33	partial novel variant of a known virus
Oenothera biennis	Tobacco ringspot virus (novel variant 2)	no	extension	na	P10	contig_2639	GCAATTTCAAATTGGCCATCTCCATGCATTATCTGGTGTGGGCCCCACAACACCTGCCGCAAAGTGGGAGGTGTTTCATGTTCCCAAGGGAAAATAATAAAAGAAGCGGTACAAAATAGGGAAGAAACACTCTTGACACTCCCGCTTATAGTGCCAGACCACCCCAAACTCCTAGACATGACTGCCCGGGAGTATGAAATGGCATGTTTCTTAGAATGCTTGACAGGACCTCCAAAATTGTAGGAAATTGATAACATGGAAGTTGATCCATCAAGCTTAATCTCCTTTGCCTCGTAATAGCGATCAATGGCAAAGGTATCACCCACTTTAATAGGCCACGTCATAGTAGGATCTAACTCGAAACGGTCAATGACGGGCCCCATTTCAACATGCATGGTT…	592	1	9.78716	88.682	100	0	AF461164.1	Tobacco ringspot virus from Iran coat protein gene, complete cds	virus	Secoviridae	Tobacco ringspot virus	ssRNA(+),linear,segmented	blastn	nt	1	592	884	293	85	85	86	6	c2639_c1271; 1178 nt	GCAATTTCAAATTGGCCATCTCCATGCATTATCTGGTGTGGGCCCCACAACACCTGCCGCAAAGTGGGAGGTGTTTCATGTTCCCAAGGGAAAATAATAAAAGAAGCGGTACAAAATAGGGAAGAAACACTCTTGACACTCCCGCTTATAGTGCCAGACCACCCCAAACTCCTAGACATGACTGCCCGGGAGTATGAAATGGCATGTTTCTTAGAATGCTTGACAGGACCTCCAAAATTGTAGGAAATTGATAACATGGAAGTTGATCCATCAAGCTTAATCTCCTTTGCCTCGTAATAGCGATCAATGGCAAAGGTATCACCCACTTTAATAGGCCACGTCATAGTAGGATCTAACTCGAAACGGTCAATGACGGGCCCCATTTCAACATGCATGGTT…	11	7	negative	1	1136	3	1134	377	2	Nepo_coat super family, Nepo_coat_N	coat	cl04041, pfam03689	263 - 378, 96 - 187	6.97e-48, 6.34e-33	same as contig 1271; nout counted twice; makes up Oenothera biennis secovirus 3 with contig_1271; partial novel variant of a known virus
Oenothera biennis	Oenothera biennis secovirus 2	no	extension	na	P10	contig_21842	TATAAATTTGCCAAAGGCGAGATACTTCTCCCTCAATCTCAAATTGAAATGAAGTGGAAGAATTGCAAACAGCCTGGTTTTTGGATTTTGGATTTTGCGGGGGGGTAGTCTCTCATCCTTAGGACACTCCATGCAATAAAGTTCGGGGACTGAGTGCGGAGCGATATCCTTGAGCTCTTCATAGGCCTTAAAAACGGTTGTTCCTTCTTTTAAGGTTCTCTCGCCTATGAGTCCTTCAAAGTATCTCTCCTTCCCAGCCTCTCCGTTCTTTCTTTCAAGAACAAATGGGTATCCCTCGGAAGTTGACATCACCATAGGATCAAAAAATTTTTCGACTTCTTCTCCATTTATGGCAATGTCCAAAGATACATCACTAAGGAAGCTGGCATCACAATCAAA…	566	1	0.128975	82.4	99.6466	1e-286	AQW44800.1	polyprotein [Arracacha virus A]	virus	Secoviridae	Arracacha virus A	ssRNA(+),linear,segmented	rapsearch	/zfs2/jpipas/pgc92/refs/blast/nr	564	1	1540	1727	85	85	-1	0	c21842_c22867; 1181 nt	TATAAATTTGCCAAAGGCGAGATACTTCTCCCTCAATCTCAAATTGAAATGAAGTGGAAGAATTGCAAACAGCCTGGTTTTTGGATTTTGGATTTTGCGGGGGGGTAGTCTCTCATCCTTAGGACACTCCATGCAATAAAGTTCGGGGACTGAGTGCGGAGCGATATCCTTGAGCTCTTCATAGGCCTTAAAAACGGTTGTTCCTTCTTTTAAGGTTCTCTCGCCTATGAGTCCTTCAAAGTATCTCTCCTTCCCAGCCTCTCCGTTCTTTCTTTCAAGAACAAATGGGTATCCCTCGGAAGTTGACATCACCATAGGATCAAAAAATTTTTCGACTTCTTCTCCATTTATGGCAATGTCCAAAGATACATCACTAAGGAAGCTGGCATCACAATCAAA…	7	7	negative	3	1161	1	1161	386	1	RT_like super family	RdRp	cl02808	179 - 387	3.67e-22	same as contig 22867; not counted twice; makes up Oenothera biennis secovirus 6 with contig_22867
Oenothera biennis	na	no	na	na	P10	contig_26267	GGAAATCGTCCGATTCGGAATGTTCTAGCGAAATTCATAGATTTATACCCGGATGCGAGGTAACTATGCATAGTGCAAATAATTGCACATGTCACACCACCAATAGAGTGCATCTGGCACTCTCCGTGGGCGAAATCCGCATCTCACGCACGAACCAGCTATTTCTGGTAAGTCGTGAGGCATCTCGAAGTTATCTTCGAGGTATTTCACCTGTCAATTGTCCTCGACCAGAAAATCTGGAGGAGGCATCAACGGCTTCGGTTTCGATATGGCGACCCAAAAGTCAGCCAGTCTCACCCGCTTCTCAACACGCTTACTAGTGTTGAGGCACCATACTACAGCTTTCTCTGAAAGCTGATCAGCAGGTTTTCCTTCGAGAGCAATGTCTCGGCTTCGGTA…	536	0	0.468284	100	99	0	JX429883.1	Blackberry chlorotic ringspot virus isolate Arkansas Rose 7 movement protein and coat protein genes, complete cds	virus	Bromoviridae	Blackberry chlorotic ringspot virus	ssRNA(+),linear,segmented	blastn	nt	1	534	2202	1669	86	86	86	0	none found	-	4	none	-	-	-	-	-	-	-	-	-	-	-	-	na
Oenothera biennis	Tobacco ringspot virus (novel variant 3)	yes	partial	relaxed	P10	contig_195	ATGCATTTCCTACCAAAAATGGACATCATTAAATTATGTCTAGCGTACTGGGGAGGACTACCGGGCAGCTCGCCCTTCCCCTTCCTCTTCAGATTGGGGTTGGTGCTGGAGTAGCATTTATTTACCATTCTGCCAATTGCATCCAACACCTGACAAGACATAAGACCGTCAAATTTAGAATAGTCGCAATTATATGCAACTGAATTCTTAGCAGCGAGACGATCCATCAGGAGACCCCATTCACGCCCCTGAACAACAATGCCTACCTGACATGGCAAACACCATCGCATGTCTGAGAGAAACGATGCCCAAGATAAAAATTTTTTCCGAAATAGCATATTCTTGGGCAACTCCAGTATCTCGAAATTTCGAGTGCCTAACTTTTGCAGAACTTTACGT…	529	1	4.4707	85.389	99	1.06e-151	U50869.1	Tobacco Ringspot virus RNA1 polyprotein gene, complete cds	virus	Secoviridae	Tobacco ringspot virus	ssRNA(+),linear,segmented	blastn	nt	3	529	5584	5058	86	86	85	19	none found	-	5	5	negative	3	440	3	438	145	1	RT_like super family	RdRp	cl02808	1 - 144	1.43e-37	partial novel variant of a known virus
Oenothera biennis	Tobacco ringspot virus (novel variant 1)	no	extension	na	P10	contig_56	TTTTTTTTTTTTTTTTGTGTTGGACAAACACGACACTAGGAAACATAAAAGGCCCCAAACCAAATATGAACAGTGGGCTCAAACAACAGCAAATAGCAAAGCAGCTTTAGAAAACTCAATAGACCCAACAAAGCTGCCAGAAACAACGGTCTAACTCGTGCGCTTCACTATGCAACGCACAACATTTCACTTGTGCCCAGGAGAGCTATCCTGGGAGAAAGCTCATTTACACAAGCAGCTGACAGACAGACATTCTTGGGCTCTCACCCCCAAGAAGCTGAGTTTATACAGCTTCCCAACTCACCTAAGAGCCGGACCATCCTAGTAAGGACGGGAACTAAAGAAGGAATCAATTAAGACCCCTGTTTATTGACGCTTCTAACCAACCAACTGCGTACA…	505	0	779.158	93.812	98	0	JQ710730.1	Tobacco ringspot virus isolate B capsid protein gene, partial cds	virus	Secoviridae	Tobacco ringspot virus	ssRNA(+),linear,segmented	blastn	nt	1	493	2039	1540	83	83	83	13	c56_c27; 7517 nt	TTTTTTTTTTTTTTTTGTGTTGGACAAACACGACACTAGGAAACATAAAAGGCCCCAAACCAAATATGAACAGTGGGCTCAAACAACAGCAAATAGCAAAGCAGCTTTAGAAAACTCAATAGACCCAACAAAGCTGCCAGAAACAACGGTCTAACTCGTGCGCTTCACTATGCAACGCACAACATTTCACTTGTGCCCAGGAGAGCTATCCTGGGAGAAAGCTCATTTACACAAGCAGCTGACAGACAGACATTCTTGGGCTCTCACCCCCAAGAAGCTGAGTTTATACAGCTTCCCAACTCACCTAAGAGCCGGACCATCCTAGTAAGGACGGGAACTAAAGAAGGAATCAATTAAGACCCCTGTTTATTGACGCTTCTAACCAACCAACTGCGTACA…	47	47	negative	3	7395	484	6912	2303	2	RNA_dep_RNAP, RNA_helicase	RdRp, helicase	cd01699, pfam00910	1668 - 1968, 809 - 911	1.95e-79, 6.27e-36	same as contig 27; not counted twice
Oenothera biennis	Blackberry chlorotic ringspot virus (novel variant 7)	yes	partial	na	P10	contig_722	CCTGAGCTAAAGTAGCAGCAGCATAAATGCATCCAGCGTGGGTCAGAAAACATTCATCAAACAACAATCTATCTGATGAGAACCATGATTTCAGCATTAAATAACTATCAACGGTGCGAATGCGGTACTTCATCACATCGGCACACTTGATAGTCTCTTTTAATTCGTCCGACGAACTTCTGTTGCTTGTTAAAATTAGATCCGGATTAGCTTCCATCCGAACCAATTTCTTCAAATATGTCGTCTTACCACAACCTGCAACTCCGTCAACGATCGTCACCTTAAAGGTGGGATACATTTTTAATGCTGCTTCCAAAGCGGGAATCATGCGTTGTCCAGAATTAAACACGCATGTATCATCGACTATCAACACGTGGTATTTCCTCACGGATTGATAAC…	502	1	0.167331	95.618	100	0	KX834010.1	Blackberry chlorotic ringspot virus isolate BR segment RNA1, complete sequence	virus	Bromoviridae	Blackberry chlorotic ringspot virus	ssRNA(+),linear,segmented	blastn	nt	1	502	2720	2219	86	86	85	16	none found	-	3	3	negative	1	457	2	456	151	1	Viral_helicase1 super family	helicase	cl26263	62 - 152	3.61e-17	partial novel variant of a known virus
Solidago sp.	Tobacco ringspot virus (novel variant 6)	yes	partial	relaxed	P13	contig_3887	CAAAACACCTAATTAAAGGCATTTAAAAGCAAGATTGCCTGAACAGATCCATAACCATTTTGTCAAAAGATGTATTGCAGGACATTAGATGTCCATCACACATATCTGAACAAACCAACTTGGCTGCAGTTCTGCCCAAACCACGAACTATATACATTGCCTTACCTCCATCTACCCCAGGATCTGTGCATTTACGCAGTTGGGTAGTAGGTTTTGATGCAAACTCAGGATCATATTCACAATGTTTGCATTGAACCTGTGGAAGAAGGCGTTCGACCTGCCTGGCAATAGCTGAAGTTGCATGAATTTCACAACGCCGCGCACAACCATCACCAACCAGGTTTTTATTAAAGTAACTCCTCAAAGAACTAGCCCCTAAAGGCTTGCAATTATCATACA…	5110	0	0.310568	94.951	100	0	KJ556849.1	Tobacco ringspot virus isolate SK segment RNA1, complete sequence	virus	Secoviridae	Tobacco ringspot virus	ssRNA(+),linear,segmented	blastn	nt	1	5110	7035	1926	85	85	85	9	c2464_c3887_2613; 7049 nt	CCAATCCTGGTTAGAAGAATCAACACACAAAACACCTAATTAAAGGCATTTAAAAGCAAGATTGCCTGAACAGATCCATAACCATTTTGTCAAAAGATGTATTGCAGGACATTAGATGTCCATCACACATATCTGAACAAACCAACTTGGCTGCAGTTCTGCCCAAACCACGAACTATATACATTGCCTTACCTCCATCTACCCCAGGATCTGTGCATTTACGCAGTTGGGTAGTAGGTTTTGATGCAAACTCAGGATCATATTCACAATGTTTGCATTGAACCTGTGGAAGAAGGCGTTCGACCTGCCTGGCAATAGCTGAAGTTGCATGAATTTCACAACGCCGCGCACAACCATCACCAACCAGGTTTTTATTAAAGTAACTCCTCAAAGAACTAG…	48	31	negative	2	6961	50	6912	2303	2	RNA_dep_RNAP, RNA_helicase	RdRp, helicase	cd01699, pfam00910	1668 - 1968, 809 - 911	7.83e-79, 6.27e-36	makes up Solidago secovirus 6 with contig_2464 and contig_2613; partial novel variant of a known virus
Solidago sp.	Solidago phenuivirus 3	yes	partial	relaxed	P13	contig_812	ATATTAAATTGTGTTGAAAAAAGCTTTAGAAATGCAAACATCTAAAGAAAATTATTCAAAACAAATAGAATTCATTTGTCAATTAATGGGCTTATCTATAATGAAATATTGTAAAATGGTTAGCGACATTGGAACTGAAATTGCCATTTCTTTAAAACATCATGTAGGATATAAAGAATTTGTAATTAAAAGGCTTAAAGATTATAATTTATGGATACTTATTCGCCCAACAACTAATGAGAGCATATGTAACTACAGCTTAATGTGGCATAAAGATGATGTATTAGACAATATTGATAGTTCAGTCTTTGCTGATGTATTAGGTAATGGAGAATGGAGATACACAGAATTTAGATCAGTCAATCATCATAAATTAAACAATTGGATAGCTTGTGAGAG…	3144	0	0.603053	54.1	47.1374	1e-919	AOX47534.1	RNA-dependent RNA polymerase [Pidgey bunyavirus]	virus	Phenuiviridae	Pidgey virus	ssRNA(-),linear,segmented	rapsearch	/zfs2/jpipas/pgc92/refs/blast/nr	1649	3130	1086	1582	80	80	-1	2	none found	-	9	1	positive	2	32	3142	3111	1036	1	Bunya_RdRp super family	RdRp	cl20265	117 - 857	1.32e-71	na
Solidago sp.	na	no	na	na	P13	contig_9054	AAGCAAGTACCAGCAATATGCCCGAACACCTTACTCTGCGAATTCTTCGGAACCGCAAAGGGGTGAACGGTATTTGGCTTTGGTATATCCCTAGGGTAATGCCCGACGGTGATATACTTACACCAAAGAGGAGAAGTGGATTAAGTAATGCTTATCCCTTCTTCAAAGGTAGGCTGTCGGCCACTAGTCGACTAGACCTACAAAAGAAAATCTGCTCTGATCTGGGAATCTCAGTAGGAGCAGCAAATACTCTAACAGGTCGGACACAGTCCGAGCTGAAGAGGATTGATAATACCATAGATGGGATTATGGACTCCATTATCCTCTATGATCCAACTATGTTGATCGAGGGAATCCCTCTGATTAAACATATAATAAGGACGGTGATGCTAATGGCAT…	2855	0	0.339054	54.5	12.9247	1e-341	YP_009333179.1	RNA-dependent RNA polymerase [Beihai barnacle virus 10] >APG77022.1 RNA-dependent RNA polymerase [Beihai barnacle virus 10]	virus	NoFamily	Beihai barnacle virus 10	Unknown	rapsearch	/zfs2/jpipas/pgc92/refs/blast/nr	1848	2216	621	743	86	87	-1	11	none found	-	11	none	-	-	-	-	-	-	-	-	-	-	-	-	na
Solidago sp.	Solidago luteovirus 1	yes; yes; no	partial	relaxed	P13	contig_662	GCCGGCGTCACCCGACAAAAGACAACAAGAGAGAGAAATCTCTCTCTTGCTGGTCTTCCACTGTTTTATGACGTGTGCCTCTCTCCAAATCCCCTTCAATCGGAAAGGAGAGAGGTGTGCCGGCGTCACCCGGCGGAACCATGTCGTGCATCGTAAATACATACATGCTATTCATGGTAGACAGTTTAGCGCAAACTGTCCGGCTTCCCTAGGAAGGCCCCTTACGGGGCCTTCGGGGGATAAGGATCCGGCATGCGTGAAAACTCACAGTCCGGATCCGAACAACCCTCACAGAGTTGCTCCCCGAGACCTTGCGGAAGGTCTCTTACAAGTTTAAAGTCCTTGGAGACTTTGCGGTGAATGGCGGCTCGCGCTAAAGAAATCTCCTCCAGATTTCTC…	2742	0	9.91575	71.1	33.698	1e-421	YP_009373263.1	RNA-dependent RNA polymerase [Grapevine enamovirus-1] >ARS33692.1 RNA-dependent RNA polymerase [Grapevine enamovirus-1]	virus	Luteoviridae	Grapevine enamovirus-1	ssRNA(+),linear,nonsegmented	rapsearch	/zfs2/jpipas/pgc92/refs/blast/nr	2742	1819	924	1231	86	86	-1	4	none found	-	18	10; 14; 12	negative; negative; negative	1; 2; 2	2742; 1715; 2495	1792; 1104; 2334	951; 612; 162	316; 203; 53	1; 1; 1	RT_like super family; Luteo_coat super family; PTP_DSP_cys super family	RdRp; coat; phosphatase	cl02808; cl03007; cl28904	8 - 247; 69 - 202; 9 - 32	1.41E-50; 1.39e-37; 5.52e-3	na
Solidago sp.	na	no	na	na	P13	contig_3754	CAACGCAGCTGTTCAACGGCTCCAGGGCTGACGTGCCCCTTCCTAACCGCACCGTCACTTTTCTTTTGTTTAAATGCCTTAATTTCGCACGATATGCGCGCAATGGCCGATAGGCCAGCACACTCGTCGCAGACATGCTCCATTCCAAGGAGGTCCACTGAGGCATCGTCCTCTACCACCAGTCTTCTCTTTTGTTTGTTCTGCCATTCGTCTGCGAGGACTTTAAGAGTTGTCGTTTGACGAATGGTTTTCTTTCTGCTCAGGGCCTTACGCAACGACGTATTACCCTGCACGATCTTTCGAGCGTGTAATCCTACTCTTAAGGCATAGTTAGTAAAAAACTTTGTCGAGTGGAGCCCGCAGGCCCCTTCTCCTTTGTATCCCTGATTTCGGAGTTCT…	2574	0	0.427739	44.7	29.4872	1e-310	YP_009345044.1	RNA-dependent RNA polymerase [Phomopsis longicolla RNA virus 1] >AMB21743.1 RNA-dependent RNA polymerase [Phomopsis longicolla RNA virus 1]	virus	Narnaviridae	Phomopsis longicolla RNA virus 1	ssRNA(+),linear,nonsegmented,2.5-2.9kb	rapsearch	/zfs2/jpipas/pgc92/refs/blast/nr	1856	1098	92	342	86	86	-1	0	none found	-	16	none	-	-	-	-	-	-	-	-	-	-	-	-	na
Solidago sp.	Tobacco streak virus (novel variant 6)	yes	partial	na	P13	contig_50	TCTGGATTTGAATCTAACCTCGCAATTTTCTTTAGATGGGTCGTTTTCCCACAACCAGCAACTCCATCTACGATAGTGACTTTAAAGTTTGGTTTCATCTTCAGCGCGGACTCAAGTGCAGGAATTAACCTCTGTCCTGAGTTGAACACGCAGGAATCATCGACAATTATAGCATGGAAACGTCTTAAAGACGCAAGGCAATTGTCGGTAAGGGACTTACCATCATTGTCCCACTGCAAACTCACGTAACCATCTTCCGTCATGGCTCTTTCATAGTTACACAAGTTTGAATTATCCGGATACCATTTGTTTTCAAATGGAATAAACACTTTAACCGACTCGTTTCTGCCTTTAAGAGCTCGATAGGACTGCAACGGTGCTTGTTTCCAGTTGATGTAT…	2528	1	10.0289	81.2	52.3339	0	AGW07466.1	replicase [Tobacco streak virus]	virus	Bromoviridae	Tobacco streak virus	ssRNA(+),linear,segmented	rapsearch	/zfs2/jpipas/pgc92/refs/blast/nr	2444	1122	18	454	86	86	-1	2	none found	-	13	11	negative	1	2498	3	2496	831	2	Vmethyltransf, Viral_helicase1 super family	methyltransferase, helicase	pfam01660, cl26263	69 - 413, 809 - 828	1.33e-51, 2.75e-3	partial novel variant of a known virus
Solidago sp.	Solidago iflavirus 1	yes	partial	relaxed	P13	contig_75	ACAAGGAACATCATATACAGAAATTTGGAATTATACCTAGACTGTCTAGATACATGAAAGAGTGAGGCTCAGACATGCGGACGTGTCGCCTAGATATATTCATCAAGACCCGTCACCCCGGCTATACCGGTTCGTGGGAGATTACTTACTCAGTGAAGCTGAGAAAGTAAATGAGAGATTACTATTATTAGTGGAGGCCCTGCGTTCTCTCAAACGGGTGGCGCACAAACCTTAAATGGTATTACCATTTTAGGTTAGGATCCCAATTTTCCTCAAGGAAAAGGGTATCCAATTCGTCCCAAGTACGACATTGGAAGTACTCATCAAATTCTTTTCTCCAAGCTACGCGAATGGTTTTGACTAGGTCATTGAAATATTCAGGACCCCAGCCATATGCAA…	2518	0	3.13979	52.9	89.3566	1e-798	AKJ70949.1	polyprotein [Brevicoryne brassicae virus - UK]	virus	Iflaviridae	Brevicoryne brassicae virus - UK	ssRNA(+),linear,nonsegmented	rapsearch	/zfs2/jpipas/pgc92/refs/blast/nr	2518	269	2229	2977	84	84	-1	2	none found	-	11	7	negative	1	2503	242	2262	753	1	RNA_dep_RNAP	RdRp	cd01699	410 - 682	1.21e-62	na
Solidago sp.	Solidago narnavirus 1	yes	coding-complete	conservative	P13	contig_9328	CTCTAATCGGGATTCGTCCCACTCTTCTTATTCAGAAGAGTCCACTAGTTTATTGAAACTAGTAACAGCCTGGCTGGTCTTGATTATTTCTAATAATAAACTCGGACTAGTGTGTGCTAACCGGAAGAGAAGATCTTTGGATAACTCCATAGATTTTACCTTCCGTCTAGTACTAGGTGAATCGAAGGCTCAAGATAAACGACCTAACTCACTATAAGCCAATCGGACTTTTTCCGCTTGACTAAGTGACTGTCAGTCGTGTAAGTAGTGACTTGCTGATTGCATAAGCAATTCAGAGAAGTTTCTAATTACATCTTGAGTACTTGGAAAATCACGAGTATAAGCATCCAAAGATAAGAATCGTCTATATCTTCGGTATGTTTTCTCGTCAGCTTCCAA…	2445	0	0.256851	67	12.638	1e-283	YP_009272901.1	RNA-dependent RNA polymerase [Fusarium poae mitovirus 4] >BAV56292.1 RNA-dependent RNA polymerase [Fusarium poae mitovirus 4]	virus	Narnaviridae	Fusarium poae mitovirus 4	ssRNA(+),linear,nonsegmented,2.5-2.9kb	rapsearch	/zfs2/jpipas/pgc92/refs/blast/nr	1056	748	372	474	85	86	-1	0	none found	-	12	9; 8	negative; negative	1; 1	867; 1032	586; 952	282; 81	93; 26	1; 1	Mitovir_RNA_pol super family; Mitovir_RNA_pol super family	RdRp; RdRp	cl05469; cl05469	1 - 52; 1 - 26	0.00000000552; 3.85e-14	na
Solidago sp.	Solidago partitivirus 1	yes	partial	relaxed	P13	contig_12	TTTTTTTTTTTTTATATAATTTATATAAATTATAACCGGAGTTACAATTTTGAGATTAATCAAAAAAGAATACACGGAAAATTTTATGTGCTAGGCACTACCGTTTCAAAAGTATAAGCAGTCTTCATAGGGATGCCATTCTCTAATTCATACTGTCTCATAGTCTTGGGGTGAGGAGGTGTGATATCCGGATCTTCTATGAAATGAGCTTTGTTCCACTTGGGATAAAACGAAAGTGGGCCTTGGTACTTTGAGTACATAGCTTGAACTTCACGGAAAGAAGGAAATATCGGCACAGTAGGCGTCGCTAGATCTGGTATTCCATCTTCAAGATTATGCATAATCTGTCTTTGGAAGTAAAGATTGGCGCGATCGTCTGGTTTATATTCTGAACGAAAC…	2414	0	624.399	65.6	15.5344	0	YP_003104768.1	putative RNA-dependent RNA polymerase [Primula malacoides virus China/Mar2007] >ABW82141.1 putative RNA-dependent RNA polymerase [Primula malacoides virus China/Mar2007]	virus	Partitiviridae	Primula malacoides virus China/Mar2007	dsRNA,linear,segmented,1.4-3kb each	rapsearch	/zfs2/jpipas/pgc92/refs/blast/nr	2309	1935	1	125	84	86	-1	0	none found	-	14	8	negative	1	2309	84	2226	741	1	RT_like super family	RdRp	cl02808	393 - 530	3.42e-05	na
Solidago sp.	Tobacco streak virus (novel variant 7)	yes	partial	na	P13	contig_1897	GCATCTCTTGGACATCTATAAGTGATCGTTTGTACATCAATCTTCCCTTTAACCTTATGATGTTCCATGCGAAACTCTGGTAATCTAGATATGAAAGGAACTTGCTCTGTGTCACCAAAAGCAATTACTTCTTTCACCTGAGCCAGAGTGGCTGCTGCATACACGCAACCCGCATGCGTCAAGAAGCATTCATCAAACAATAGACGCTCAGCCGAAAACCAGGATTTGAGCATCAAATAACTATCGACCGTTCTAATGCGGTATTTCATCACATCAGGACAGTCGATAACTTCTTTGAGCTCATCTGATGAACTACGATTACTCGTCAGTACCAGATCAGGACTACCTGCAGCGCTTGAATCAATGCGCGCAATCTTCTTCAGATGTGTAGTCTTTCCA…	2378	1	3.41505	99.117	100	0	FJ403375.1	Tobacco streak virus isolate Illinois segment RNA 1, complete sequence	virus	Bromoviridae	Tobacco streak virus	ssRNA(+),linear,segmented	blastn	nt	1	2378	2865	488	85	85	86	10	none found	-	17	11	negative	1	2252	3	2250	749	2	Viral_helicase1, Vmethyltransf super family	helicase, methyltransferase	pfam01443, cl03298	611 - 750, 1 - 217	5.71e-28, 5.80e-19	partial novel variant of a known virus
Solidago sp.	Solidago amalgavirus 1	yes	partial	relaxed	P13	contig_961	TATCTTGCTCATACCAGTTGCACTCTTACTCAGTTTGTGAAATTTGCGCGGCACTTACAGTCTCCTGAGGGTCAACAGCAGTTGATTGGTGTTAGTCGTATCAATAAGATGGTGGCTAAGGCTCAGAACAGGTTTGAACCGAGGGATCTTGCACTTGAGAATTTGCTGAATATTCAAAGACAGGATTGGTCTCAGGCCCGGAAGATCATCACTAGTTCGTACCAGCAGGTTTTGTCTGAAATGAGAGCGGAGATTAGGAAGGTTGAGGCTAGGATGAATGAGAAGTTGGATGATTGTGATATGCATTTCCTTCCTGTTGCTGCACAGCCTGACTTGACTGAGGAGGAGATGGCTAATGCAGCCTGGGAATTGTATGAAGCTGATTGTACTGCTAAACAG…	2373	0	2.30594	27.2	23.2617	1e-776	YP_009388304.1	fusion protein [Spinach amalgavirus 1] >ARO72612.1 fusion protein [Spinach amalgavirus 1]	virus	Amalgaviridae	Spinach amalgavirus 1	dsRNA,linear,nonsegmented	rapsearch	/zfs2/jpipas/pgc92/refs/blast/nr	1	552	87	270	84	84	-1	11	none found	-	12	2	positive	2	356	2371	2016	671	1	RT_like super family	RdRp	cl02808	327 - 559	2.99e-12	na
Solidago sp.	Fusarium globosum mitovirus 1 (novel variant 1)	yes	coding-complete	conservative	P13	contig_3033	AATTTTCATTAATTATACAAAAATCATAAACTATTCATTATCTGAAAAAAACATCTTGATTGAATCAATTGATCTAGAATTAAATCTTTTTAATTCGTCAGATCAAATTGGTCGAACAATGATGTCAGATCTTGTAATGTCTAATGAATCTAAACTACCATATAGTGTCTTAGATTCCAGATCTCTATAATAAGAGTCTGGGAATCTTTGTTCTGAGAAATGCTTTTTAAAGGATTTCTTTCACAAAGAATCTAAGAAACTCACCCGCATATTCAAATCCCGATCTTTTCGGGATAATGAATCTACGGATGGTGTGGAGAAGAGATTAATAAAATCAACAATTGTTTGATTTTCTTCTTCAAATCTCTCACACATATGTTCTAGTTTAGTTAGTCTATT…	2364	0	0.419205	84.541	100	0	LC006128.1	Fusarium globosum mitovirus 1 gene for RNA-dependent RNA polymerase, complete cds	virus	Narnaviridae	Fusarium globosum mitovirus 1	ssRNA(+),linear,nonsegmented,2.5-2.9kb	blastn	nt	1	2364	2372	14	82	82	83	9	none found	-	10	9; 7; 8	negative; negative; negative	1; 1; 1	1065; 1461; 1221	907; 1348; 1129	159; 114; 93	52; 37; 30	1; 1; 1	Mitovir_RNA_pol super family; Mitovir_RNA_pol super family; Mitovir_RNA_pol super family	RdRp; RdRp; RdRp	cl05469; cl05469; cl05469	3 - 52; 1 - 37; 1 - 30	9.58E-23; 7.27e-9; 2.10e-11	novel variant of Fusarium globosum mitovirus 1 as the contig is >90% identical to the amino acid sequence of the Fusarium globosum mitovirus 1 RdRp
Solidago sp.	Solidago phenuivirus 2	yes	partial	na	P13	contig_125	TGAGACATGTGAATTTAAATGTGAAAAAGGAATTTTCTCTTTTAAAAGTCACTTTAATACAATCGAAAAGATCACTCTTTGTAAACTACCAATTTGTTTAGAATTTGACGTTAATGACAAAGAATTTACATTAGCTTTACCAAGACAAACAGTAATGACGGATGGGAACATTAAAATTAGTTATAAGCTTAAAGATAATGATTATGAACTTAGGAAATTATTACCTTGTGAGAAAGTAGAATTTTGTTCTTACAGATTTAACTTCTTTCATTCTGAAAATTGGATTTATCCTGATTGTTATACAAAATTACAATGGATGATTGTTGGTTTAATGTCAATTGTTATTTTATCAACTGTTTATGTTTTAATTGTTTTAATGGTAAAATTATTAATTATTTT…	2361	0	2.26006	38	16.2643	1e-178	AOX47533.1	glycoprotein [Pidgey bunyavirus]	virus	Phenuiviridae	Pidgey virus	ssRNA(-),linear,segmented	rapsearch	/zfs2/jpipas/pgc92/refs/blast/nr	671	1054	648	774	79	82	-1	11	none found	-	9	2	positive	2	155	2173	2019	672	1	Phlebovirus_G2 super family	glycoprotein	cl09431	200 - 611	3.29e-23	na
Solidago sp.	Solidago tombusvirus 1	yes	partial	relaxed	P13	contig_2145	GTAGGAACAACGGCACTCAAATCTTCGTCACCCACCTGCTCACGCAGAAACCACTCCATGGGAGCGCCCAACGGCTGTTGAACGCTACCCATCTCGACATCGTTGTTGTACCACAACGCGATCCACGTACCGGGATAGAGAGTGCCGGAATAAACCGCCACTACCCTATCAGATTGGATGTCGATGACCGACTGCTCTCGGTACACGAGCTTCCCGCCAGAAATCCAGTAGAACCCACGATAACCCTTACACTTGATGATGATCTCGAGGAAAACCCTCCGGGCGTCGCTATACTCGTTTCCAAGAGCCCACCCACCTTCAATGGATGTGCCCGCGGAACCGTAGCCGAACGCCGGTGTCAACTTAAAAGACCCACCAAGCCCAAGGAAATCGTTATAA…	2321	0	0.44162	67.5	38.7764	1e-395	APA23091.1	RNA-dependant RNA polymerase, partial [Cowpea tombusvirid 1]	virus	Tombusviridae	Cowpea tombusvirid 1	ssRNA(+),linear,nonsegmented	rapsearch	/zfs2/jpipas/pgc92/refs/blast/nr	2321	1422	151	448	86	86	-1	4	c6302_c2145; 3302 nt	GGCATTACGGATCTGTCTAGCTGTACCGTAATTGTAGTTCTCATCACTGAGCAGTTTGGAAAGACTCGTGGGTGCCCCCTGCCCTCGCGGACAAGACCCCAGCCTCAGTGCCCCTCTGTGCACGTAGTAGAAAAGAAGAGAGGTTTCCAACCCTCTCCGCAAAGAAGTTAGCGCGAAAGTTGGGCCTGTGCTCACTCGCACATGTTTGGCGCCCAGTCACGGTGTAAAGCGTACCGTCACCACGAAGCATTGTTTTTCCCTCGTTTAACCACAGAGGAGATGTGGTGTTCATCGGGCACGCGGAACGCAGGCTTCCAGCCGCCTGGGATATCTACAACGGGTTCTCCCAGGCCCCAAACACTACCCTGCTCTTCGTGCGGCGCCTATACGGCCCGAATC…	27	16; 15	negative; negative	1; 1	2297; 3053	1521; 2382	777; 672	258; 223	1; 1	Viral_coat super family; RdRP_3 super family	coat; RdRp	cl29941; cl24119	74 - 251; 1 - 193	0.000000000000528; 5.32e-67	na
Solidago sp.	na	no	na	na	P13	contig_63	TCTTATGTTTTATTTCCTTTTCTATTacataacagaaaaggaaataaaacataagaaaattaaactaaaacaaagaaaacaCGTAGCATACACGTGCTTGTTGCAAAGGGTACCCATCAAACATCAAAAACTTAAAACAAGAAAAGAGAGTGACAGCTTAAACAACGGGGAGGGCTTCATAGGCATGCCTAACTTGAACAAGGTTGAAATCAGTACCAAACAAGGTTCTGAGATTGGTCAAGTAGTAGTGCCTGGATTGGCTGAGGTCGGCAGTAGGCCAGTCAAATCTCTCATACGGTGTGTAGGTATAAGGAGACCAAACAAGCAGCCTTCCTTCAGACATGGCAGGGACTTCATCATTAGTAGCAGCATTGCCGGATCCATCATTGCAGTAAAATC…	2307	0	273.416	55.1	87.2562	1e-674	YP_009293580.1	coat protein [Cannabis cryptic virus] >AOO34474.1 coat protein [Cannabis cryptic virus]	virus	Partitiviridae	Cannabis cryptic virus	dsRNA,linear,segmented,1.4-3kb each	rapsearch	/zfs2/jpipas/pgc92/refs/blast/nr	2173	161	1	672	84	85	-1	0	none found	-	12	none	-	-	-	-	-	-	-	-	-	-	-	-	na
Solidago sp.	Solidago bromovirus 2	yes	partial	na	P13	contig_20	CCTTTTGGAGGCATTACTAGTATTATATACTAGTAGCATCGTTCTTAAGTGGCGGCCCAAAGGCCTCATGAATCTCACGATTCAAGGTATAGTCCAATACGGACCACTTAATAGCGGAATTCATAGATTTACGCCCGGTGCGTGACAACTATGCGTAGTGTTCATAAGAACACACGTGACACTTCCAAATATACTGATCTACAGTATACTTTGGTGCAAATCCGCATCGTACACACTTTTCAGTGAAGTACGGCAACTCGAGTCTTGGACTCGGGACTTGTGACCGTCATTGGTCACCTTCTACCAGGAAGTCATCTGGTGGCATCAACGGAGCGGGTCGAGATATAGCTACCCAGAAATCAGCCAGCGTAACACGCTTGGCCGCCTTTCGGTTTTCAT…	2184	0	12.3562	61.2	36.2637	1e-300	AFT91205.1	movement protein [Blackberry chlorotic ringspot virus]	virus	Bromoviridae	Blackberry chlorotic ringspot virus	ssRNA(+),linear,segmented	rapsearch	/zfs2/jpipas/pgc92/refs/blast/nr	2000	1209	1	273	86	87	-1	0	none found	-	10	8; 9	negative; negative	2; 3	2000; 967	1137; 287	864; 681	287; 226	1; 1	Bromo_MP super family; Ilar_coat	movement; coat	cl03270; pfam01787	10 - 256; 22 - 225	1.89E-95; 2.44e-72	partial novel variant of a known virus
Solidago sp.	Tobacco streak virus (novel variant 10)	yes	partial	relaxed	P13	contig_59	CTGTTCGCCACTAAACTAGGCAAGCTCAGAAGAGCGGACTCCAGAAACAGACATTTCTTAGTTCCTTTGAAACGTCTGTATTCCGCCAATTCGGCGGTTCTTCGACACACGTCGGCATCATTAAAAACCCACAAAATGTCACAAAGACTTTGATAATAGTCATCTAAAACAGTGACTTGAAGGTTCTTAGGACCAAGTTTTTGAAGAAGTTTCAGAGGATTGGGAACTGCTAAAACTTCTTCAGACCCATCATCGCACTCAACAACCAATAAGAACTTCGAACAAATGAATGGTTGGTTGTGAGGAAATTTTGTTTCAAAATTGAAAAGGGACACGCACAAATCCTCTTTTTCACGCGGTAAGGGTTCAATAGATCCAATTAAACTGTCATCACCACTG…	2065	0	2.76126	99.177	100	0	FJ403376.1	Tobacco streak virus isolate Illinois segment RNA 2, complete sequence	virus	Bromoviridae	Tobacco streak virus	ssRNA(+),linear,segmented	blastn	nt	1	2065	2095	31	85	85	85	10	none found	-	15	15	negative	3	2054	3	2052	683	1	RdRP_2	RdRp	pfam00978	248 - 684	0	partial novel variant of a known virus
Solidago sp.	Tobacco ringspot virus (novel variant 6)	yes	partial	na	P13	contig_2613	CCTGGAGGACCAGGCTTTGTCCGGAAAAGATTTGTAATGGCTATCTTGAAGGCACACAAAAGGTCTGACACCAAAGTGTCATCCTTGCGAAAGAAGGTGTACCCAAAGATGCCAAGAAAAGTCGCAAGGAAGATACCCAAAATGGTTCCTGGCTTTGAAATTATACCAATGGATTGTAGGAACCTTTCAGAAAGGAGTATCAAACCTCCAACCAAAATTAACAATAGGGACCAAACAGCACTGTCCCTAAGCACTTTTAGGCAATCATGCGTCTTCTCAAGAATATTAATTATCCACGTAGACGCACGAGCCCAAAAGCTATCAATAGTGGATAGCAGGACATTCAAATGGCCAAACAAATTGCCAAAACAGTCATAAAAAAGGGATTTCATCTTACTG…	1935	0	0.356589	90.139	100	0	KJ556849.1	Tobacco ringspot virus isolate SK segment RNA1, complete sequence	virus	Secoviridae	Tobacco ringspot virus	ssRNA(+),linear,segmented	blastn	nt	1	1935	1948	14	85	85	84	5	c2464_c3887_2613; 7049 nt	CCAATCCTGGTTAGAAGAATCAACACACAAAACACCTAATAAAAGGCATTTAAAAACAAGACTGCCTAAACAGATCCACAACCATTTTATCAAATGAAGTGTTACAAGACATTAAATGTCCATCACACATATCTGAACAAACCAGCTTGGCTGCAGTTCTGCCTAGGCCACGAACTATATACATCGCCTTACCTCCATCTACACCAGGATCTGTGCACTTACGCAATTGGGTAGTAGGTTTTGATGCAAACTCAGGATCATATTCACAATGCTTGCATTGAACCTGTGGAAGAAGGCGTTCAACTTGTTTAGCAATAGCAAGCGTCGTGTGAATCTCACAACGACGTGCACAACCATCGCCAACCAAGTTTTTATTGAAGTAACTCCTCAAAGAACTAG…	48	31	negative	2	6961	50	6912	2303	2	RNA_dep_RNAP, RNA_helicase	RdRp, helicase	cd01699, pfam00910	1668 - 1968, 809 - 911	7.83e-79, 6.27e-36	same as contig 3887; not counted twice; makes up Solidago secovirus 6 with contig_3887 and contig_2464; also makes up Solidago secovirus 4 with contig_3230; partial novel variant of a known virus
Solidago sp.	Solidago idaeovirus 1	yes	partial	na	P13	contig_497	CCACTTACGAATATAAAATGAGGGGTTTGCTCAGCAAACAACGGCTTTAGCCGTTTACCTCATATAATGAGGTATACCTAACTGGCAGGTAAATAATCCCAACTAAGTCAGAACTATTGTGGAAGTTCTACCATTTGACAATGGTAGAACCGCCGACACTTCTTGTAAGAAGTTGGCCCACTTACGAATATAAAATGACGAGGAGTCGTCATTCTGGAAAATACACACCTTACGCTCATTTAAGAGCGATGGTATGGATTCGACAGTATCCGCCATGGACCTAATATTTATCTTGTTTACACCAGACACAAGATTAATGGCTTCATAGGGACTGCCCAACAGGTAGTCAACCTGTACGGCAGCGTCCTTCTCCAGGACCGCCACCCGGCCTTTATCGCC…	1802	0	3.06826	78.6	45.9489	1e-392	CBW59120.1	coat protein [Raspberry bushy dwarf virus]	virus	Idaeovirus	Raspberry bushy dwarf virus	Unknown	rapsearch	/zfs2/jpipas/pgc92/refs/blast/nr	933	106	1	274	86	87	-1	0	c497_c15466; 2234 nt	CCACTTACGAATATAAAATGAGGGGTTTGCTCAGCAAACAACGGCTTTAGCCGTTTACCTCATATAATGAGGTATACCTAACTGGCAGGTAAATAATCCCAACTAAGTCAGAACTATTGTGGAAGTTCTACCATTTGACAATGGTAGAACCGCCGACACTTCTTGTAAGAAGTTGGCCCACTTACGAATATAAAATGACGAGGAGTCGTCATTCTGGAAAATACACACCTTACGCTCATTTAAGAGCGATGGTATGGATTCGACAGTATCCGCCATGGACCTAATATTTATCTTGTTTACACCAGACACAAGATTAATGGCTTCATAGGGACTGCCCAACAGGTAGTCAACCTGTACGGCAGCGTCCTTCTCCAGGACCGCCACCCGGCCTTTATCGCC…	11	11	negative	3	933	103	831	276	1	RBDV_coat super family	coat	cl05884	1 - 276	2.94e-168	extension not included in the dataset, but the full extended contig is included
Solidago sp.	Solidago partitivirus 2	yes	partial	relaxed	P13	contig_22	AGAGTAGTTCTAAATTAAAGGGGAAGTGGTGTGTCATGGGGCTAACATTGTCATTCAATGCCCCATAACACACAATTATAAATTAAGATAATTGTGAATTACAAAGAGTAGTTCTAAATTAAAGGGATTACAATAAATAAGAAGCTGAAATTTTACGTGCTTCGTATTCAGTAGGATCCCAACTCATCAATTGATAAGGGAGGGACTGTGCTACACCAAATCTTTCTTTCAAGATTGTGTAAACCCGGTACAAGTATGTGGAATTGATCCCTGCGTCTGTAGCGATGCTCCAGGCTCGAAGAGCTGACACGTCGCCAGATGGCACAGCGTATTCGGGATACGCTAACATACGTAAACAAACGAGTTCTTCGCGTGCATTCTGTTGTTCTCGAACAGTCC…	1761	0	302.207	65.6	81.2606	1e-614	YP_001686783.1	putative RNA dependent RNA polymerse [Raphanus sativus cryptic virus 2] >ABB04855.1 putative RNA dependent RNA polymerse [Raphanus sativus cryptic virus 2]	virus	Partitiviridae	Raphanus sativus cryptic virus 2	dsRNA,linear,segmented,1.4-3kb each	rapsearch	/zfs2/jpipas/pgc92/refs/blast/nr	1561	131	1	477	86	86	-1	0	none found	-	11	11	negative	3	1561	128	1434	477	1	RT_like super family	RdRp	cl02808	177 - 391	9.31e-22	na
Solidago sp.	na	no	na	na	P13	contig_9639	GTGGTGCCCATAAAATCCACCGCCGTATTCATGAAACTCTGAGCAAAGAGGGATTTACCACACCTCGGGCCACCGTACAAATATACCCAATAGGGCGCTAGTCTATAATGCACACGGCGTCCCGAAGCACAATAGCGTTTGTGCAGATCGCTCAACCTCTTAACAAGATCCCCAACAAGACGGCCATAATTGAATGAAGTACCAGACTTAGAACTGACCATCATTCGTTGGAGCTTCAGGCCCTTATCAAGTAAATGGCGACACGTATCCATAACAACAGTATCACCATCAACATAAATTTCAGCAGCCAACAAATATTGCTGAGAATCTCGGACCCACTTCTCAACATCAAAATTAATTAATGTGGCAAGTTCCCTAAAAAAAGCGGTACGCTTGCCT…	1664	1	0.865385	97.297	100	0	KM083894.1	Tomato ringspot virus isolate Rasp1-2014 segment RNA1, complete sequence	virus	Secoviridae	Tomato ringspot virus	ssRNA(+),linear,segmented	blastn	nt	1	1664	2530	867	85	85	85	6	c9639_c26244_c1557; 2045 nt	GTGGTGCCCATAAAATCCACCGCCGTATTCATGAAACTCTGAGCAAAGAGGGATTTACCACACCTCGGGCCACCGTACAAATATACCCAATAGGGCGCTAGTCTATAATGCACACGGCGTCCCGAAGCACAATAGCGTTTGTGCAGATCGCTCAACCTCTTAACAAGATCCCCAACAAGACGGCCATAATTGAATGAAGTACCAGACTTAGAACTGACCATCATTCGTTGGAGCTTCAGGCCCTTATCAAGTAAATGGCGACACGTATCCATAACAACAGTATCACCATCAACATAAATTTCAGCAGCCAACAAATATTGCTGAGAATCTCGGACCCACTTCTCAACATCAAAATTAATTAATGTGGCAAGTTCCCTAAAAAAAGCGGTACGCTTGCCT…	15	none	-	-	-	-	-	-	-	-	-	-	-	-	na
Solidago sp.	na	no	na	na	P13	contig_3847	CGAAACAGTTATAATGAGCGACACCCTTTCCGATATCCCTAGGGACTCGGTTGGTGGAACTCTTAAACACGGTAAGTGGGAAGCAGTGCTTCCCCTTACACATGAGAACGGCGGGTTCAGAATGCTGAAACCTGACGGCTTTATGAGAGGAAATTTCCTCAGAAATAAAGTACTAGAGGAGAGTCTTAAAAAGACCCTTATCTATTACGGCTTCTCAACTAGATTTTCTAGTGAGTTAGCAAAAAGAGACCTTAGGAATCTCCAGAGGATCTCGATGTTTTGGGACGGAATCGTCACATCACTATTAATGGCTAGTACAGAATTTTTCTGGCTAGACAATCAGCTTAACTTAAGAAATCTCTTTAGGAAAGTGATTAAAGTCTGCACTTACTCGATAGG…	1633	1	0.268218	25.4	10.8389	1e-119	YP_009333179.1	RNA-dependent RNA polymerase [Beihai barnacle virus 10] >APG77022.1 RNA-dependent RNA polymerase [Beihai barnacle virus 10]	virus	NoFamily	Beihai barnacle virus 10	Unknown	rapsearch	/zfs2/jpipas/pgc92/refs/blast/nr	26	202	786	840	86	86	-1	0	none found	-	6	none	-	-	-	-	-	-	-	-	-	-	-	-	na
Solidago sp.	Tobacco ringspot virus (novel variant 5)	yes	partial	na	P13	contig_3230	AAAATTCTCTTTGGGTTGCAGTACTCTTTGGGCCTAGGGAGGTAAGCGAGACAACATTATCCTCCTCCCTAACCATTCCTTTCAAGAAAGCCCCAACAAGTTTAAAACGGCTTTGTGAAGCCATTGTCTTTGTAATGTCTGGGGCAAATTTGTCAAGGGTGTACTGTTCCATCTCTTCAGTAAATTTCATTTGTTTGGAGATTTCAGTACACACCCCAAGCTGTGAAAATCCAAAAACACGACCATCCACAGCAGCTATGGTCATGTATCCGCTTGGAATCTCCCATTTACAGCCAAGATCCACTGGTGGCACAAAACTTGCGTCTCGTGCGTACATGCTCAAAAAGGTAGCACACTCAGTGTAAATGGGATGCGCAGGACGGAAAGAAGAAAGATGAT…	1600	1	0.395	92.553	99	0	U50869.1	Tobacco Ringspot virus RNA1 polyprotein gene, complete cds	virus	Secoviridae	Tobacco ringspot virus	ssRNA(+),linear,segmented	blastn	nt	3	1600	3522	1925	86	86	86	0	c3230_c2613; 3512 nt	AAAATTCTCTTTGGGTTGCAGTACTCTTTGGGCCTAGGGAGGTAAGCGAGACAACATTATCCTCCTCCCTAACCATTCCTTTCAAGAAAGCCCCAACAAGTTTAAAACGGCTTTGTGAAGCCATTGTCTTTGTAATGTCTGGGGCAAATTTGTCAAGGGTGTACTGTTCCATCTCTTCAGTAAATTTCATTTGTTTGGAGATTTCAGTACACACCCCAAGCTGTGAAAATCCAAAAACACGACCATCCACAGCAGCTATGGTCATGTATCCGCTTGGAATCTCCCATTTACAGCCAAGATCCACTGGTGGCACAAAACTTGCGTCTCGTGCGTACATGCTCAAAAAGGTAGCACACTCAGTGTAAATGGGATGCGCAGGACGGAAAGAAGAAAGATGAT…	21	15	negative	2	3424	2	3423	1140	1	RNA_helicase	helicase	pfam00910	809 - 911	3.04e-36	partial novel variant of a known virus
Solidago sp.	na	no	na	na	P13	contig_4164	GGATTTTATAGTTAAACTCCGATAAACGGTAGTTTTCACACACCTTTGTTAAAAGTAATGTGGCCTGATACACAGGACCTTCTCAGATAGACTGAGACATGAGTCACACAGCTGATAGACAGCTCTGGATAAGTCATCTTCAGATAAACGGAAGATGGAGCACCTTGGATGATTGACTAGCGCCAATCCATCTGGACGAATTCCGTTGCTCTCTGGCGGACAGAGAGAGGTGTCGTAACAACCACACGGCGTGAGATTCCTCCAGAATAGATCGCTGTTGGAGGGAAACAGGCTGCCAGAGAAAACTCCGGAGCCGAAAGAGCAAGGTGTGTCTTCACAATGGTGATCCCGTCACGGGTTTCAACCTTTGCCATCTGCGCCTGAGAACCAAGCGCAGTA…	1572	0	0.391858	96.868	55	0	HE579549.1	Uncultured partitivirus genomic RNA containing putative CP, contig 87Pv1_454_1	virus	Partitiviridae	uncultured partitivirus	dsRNA,linear,segmented,1.4-3kb each	blastn	nt	38	898	13	874	86	86	86	6	none found	-	10	none	-	-	-	-	-	-	-	-	-	-	-	-	na
Solidago sp.	na	no	na	na	P13	contig_564	AGTTGATTACGTTTACTATTGTTTACACTCGAGACATATTTATGTCTCTTGTGCCCAGTAGTGTAATCCTGCAACCTAATTCTAGGAAACAGAGAAACCATACTAAGATAGAATATCAAACTTTCATTCATTAAAGTAAACATTACATTAATTGACATGAAGGTACAATAATCACTCCTTGTAAACTAGAATCTTATGGCTCGCAGAGCGAAAGTTAAGTTCGAGTTTGCGTAAAACACAACAATAGTAAACGTAATCAACTATTTTAAAGCAGTTGACTCTGTAAGTACATATCTCTTCGACTTCTACTTCCTCCATCGGGGGTGGTGTTGGTGGTTGTCCTCGTCGAGTTGTTGTCGATGTTGTGAGTACCTGAGTTGGTAAAGTCTCAGTTCCTGA…	1549	0	15.612	43.2	62.3628	1e-256	BBA20646.1	capsid protein [Pyrus pyrifolia cryptic virus]	virus	NoFamily	Pyrus pyrifolia cryptic virus	Unknown	rapsearch	/zfs2/jpipas/pgc92/refs/blast/nr	1404	439	6	327	85	86	-1	4	none found	-	8	none	-	-	-	-	-	-	-	-	-	-	-	-	na
Solidago sp.	na	no	na	na	P13	contig_2252	ACATTATATACCTAAGAAAAACAATTTACAACCAGTTTCAATGCCAGTTATAGAAAATAAGATTACAAATTATCCAGTTTGGGAAGGTGATTATGCACATATTTATTATACAGCTTTTCTGACAACAAATTATTGGTTAAAGCACGATCTCGAAGAACTAATAAATCAACAAGATGGTGATTTAATTTTAGGCGAATCATTTGTTAAGAATGAAAGATCAATTAAATTATCAGCAACAGTTAACGTAGTTACAGACCAATTTGCATCAGCAATTGCTAATTTAAATACGCAAAGATTAATTAATCATCAACTATCAAGTGATAAATATGTAGATTATTTGGCTGCAAATATTTATGCTCAAGATTCAGTAACGTTTATGACTAATAGAAATACTTTGTC…	1519	1	0.23634	33.3	8.09743	1e-61	APG79164.1	Major core protein [Hubei odonate virus 14]	virus	NoFamily	Hubei odonate virus 14	Unknown	rapsearch	/zfs2/jpipas/pgc92/refs/blast/nr	569	691	437	478	81	81	-1	0	c4765_c2252; 2336 nt	AACTTAACAAACATTTAATAAACTTTTATACAAGAATTGCATTGAGTATCTAACTGAACCACAAAAACATGAAGCCAACAAAAACAAAACTAAATACATCTGAATTAGACCAACAAAAGAAGAATGAGAAAAATGAAACTGTCGAAAATGAAAATGTTGACCAATTAGAACAAGATGAAAATACTGAAAAATCTGTTACAACTAAATCTAAAAATATTGAAACTAAAAGTAATGTAGTTGATACCTCAGATTCTACTAATATTAAAGATGTCAATAAATACGGAACAGTAATCAAAAGTACTCCAATTGCTGAGGCAACAGAAGGTAAATATTCTATTTCATCTCAAATATTAACTGCTACAGAAGATCGTCAATCATCATCAATTTTACAAAGTTTAA…	5	none	-	-	-	-	-	-	-	-	-	-	-	-	na
Solidago sp.	na	no	na	na	P13	contig_157	TTGTGCATTCATTTATTTAGTACGGGTTTACAACCCTCTATACATCGTTATTAACGTTGACATAGAGCTGTAAGCCTATCACCAATTTTAAATCATAATAAAAAAGATGACTGTACTAAATAAATGAATGCACAATCCATAAATAAAATATCATATATTCCATTTATCAAAAGGTTTGTGGTTACATTAATCTAGTAGGTACAGTGCTCAACTGGGTCCGTGATGAAGCTTAATAAAGCATTATAACGTTCACGGTCATGACCCTCAAGTATAACACGACCATAGTACAAATAAGTCCGTAACTTTACATATTCTAAAGTAACTTCAGTTTGCATGTCGTCAATTGAGGTTGATGGTTGAGATCTGCTCCCAGGTACGGTCGTGTCTCTTCTATCACGA…	1515	0	24.7472	46.2	55.4455	1e-225	ATJ00053.1	coat protein, partial [Medicago sativa deltapartitivirus 1]	virus	Partitiviridae	Medicago sativa deltapartitivirus 1	dsRNA,linear,segmented,1.4-3kb each	rapsearch	/zfs2/jpipas/pgc92/refs/blast/nr	1331	492	5	292	85	85	-1	0	none found		7	none	-	-	-	-	-	-	-	-	-	-	-	-	na
Solidago sp.	Tobacco ringspot virus (novel variant 6)	yes	partial	na	P13	contig_2464	CCAATCCTGGTTAGAAGAATCAACACACAAAACACCTAATAAAAGGCATTTAAAAACAAGACTGCCTAAACAGATCCACAACCATTTTATCAAATGAAGTGTTACAAGACATTAAATGTCCATCACACATATCTGAACAAACCAGCTTGGCTGCAGTTCTGCCTAGGCCACGAACTATATACATCGCCTTACCTCCATCTACACCAGGATCTGTGCACTTACGCAATTGGGTAGTAGGTTTTGATGCAAACTCAGGATCATATTCACAATGCTTGCATTGAACCTGTGGAAGAAGGCGTTCAACTTGTTTAGCAATAGCAAGCGTCGTGTGAATCTCACAACGACGTGCACAACCATCGCCAACCAAGTTTTTATTGAAGTAACTCCTCAAAGAACTAG…	1473	0	0.434487	95.074	100	0	U50869.1	Tobacco Ringspot virus RNA1 polyprotein gene, complete cds	virus	Secoviridae	Tobacco ringspot virus	ssRNA(+),linear,segmented	blastn	nt	1	1473	7063	5586	85	85	85	3	c2464_c3887_2613; 7049 nt	CCAATCCTGGTTAGAAGAATCAACACACAAAACACCTAATAAAAGGCATTTAAAAACAAGACTGCCTAAACAGATCCACAACCATTTTATCAAATGAAGTGTTACAAGACATTAAATGTCCATCACACATATCTGAACAAACCAGCTTGGCTGCAGTTCTGCCTAGGCCACGAACTATATACATCGCCTTACCTCCATCTACACCAGGATCTGTGCACTTACGCAATTGGGTAGTAGGTTTTGATGCAAACTCAGGATCATATTCACAATGCTTGCATTGAACCTGTGGAAGAAGGCGTTCAACTTGTTTAGCAATAGCAAGCGTCGTGTGAATCTCACAACGACGTGCACAACCATCGCCAACCAAGTTTTTATTGAAGTAACTCCTCAAAGAACTAG…	48	31	negative	2	6961	50	6912	2303	2	RNA_dep_RNAP, RNA_helicase	RdRp, helicase	cd01699, pfam00910	1668 - 1968, 809 - 911	7.83e-79, 6.27e-36	same as contig 3887; not counted twice; makes up Solidago secovirus 6 with contig_3887 and contig_2613; partial novel variant of a known virus
Solidago sp.	Solidago no family 1	yes	partial	na	P13	contig_490	CGATGGGTTCCCGGCCTTTGTTATCGCGGTTATAGTCCGCGTCGGAAATTAGAGCCAACAACTCTCTAGGATTACATTGCAAACACGTAGGAGGAATCAGTGCTATCAGATTGATAACCGTCAACTGATGGATCAGGGAAACTCAATGAAGAGCCCCCCCCTGAACACTGATTCAAGAACTTTTCCAAACAATTAAGTTCAGAAGAGTGCTTAGAAGCTGAGCGCTGGCAACACTGACAAAACGATGGAGGAGTGGGTGTTTTGTAAAACAACTGCTCCACCAACCACCCCCTTATTCTTGCCGAGAAACCAAAGCTCATAAAATAAGCAGTGGTCGGCTCGACAGTAACAGAATAACTGACAGTAACTGATATTTTCGAATAATCGGTCTTGGGTCTC…	1464	0	0.340164	43.5	23.5656	1e-65	YP_009342462.1	hypothetical protein [Wuhan house centipede virus 4] >APG75653.1 hypothetical protein [Wuhan house centipede virus 4] >APG75947.1 hypothetical protein [Wuhan house centipede virus 4]	virus	NoFamily	Wuhan house centipede virus 4	Unknown	rapsearch	/zfs2/jpipas/pgc92/refs/blast/nr	1463	1119	75	189	86	87	-1	11	c490_c12703; 1684 nt	CGATGGGTTCCCGGCCTTTGTTATCGCGGTTATAGTCCGCGTCGGAAATTAGAGCCAACAACTCTCTAGGATTACATTGCAAACACGTAGGAGGAATCAGTGCTATCAGATTGATAACCGTCAACTGATGGATCAGGGAAACTCAATGAAGAGCCCCCCCCTGAACACTGATTCAAGAACTTTTCCAAACAATTAAGTTCAGAAGAGTGCTTAGAAGCTGAGCGCTGGCAACACTGACAAAACGATGGAGGAGTGGGTGTTTTGTAAAACAACTGCTCCACCAACCACCCCCTTATTCTTGCCGAGAAACCAAAGCTCATAAAATAAGCAGTGGTCGGCTCGACAGTAACAGAATAACTGACAGTAACTGATATTTTCGAATAATCGGTCTTGGGTCTC…	9	8	negative	3	1610	966	645	214	1	Viral_coat super family	coat	cl29941	45 - 213	1.81e-11	extension not included in the dataset, but the full extended contig is included
Solidago sp.	Solidago narnavirus 2	yes	coding-complete	conservative	P13	contig_3049	CCCACAACGGTACCCACCCCGTAGGGTTAACTCCTGCGCTCCCGCAGGTCGGGAGAAAACTTACGTTCCCTCATCAGACAAGCTGACATACTCGACACCTTTCAGTGAAGAGCACCCCGAAGGGCCAGAGGTTATGGGCCTGTCTAACCTTTTCTTATCAGTTCTGATTAAATCGAGCATAAACTCGATACGGCTCAGGTCGGTCGGAGGTAGGTTTACCACCTCCGGCGGATCAGCCGCGAGAAGCTCTTCCTTTCTTTTCCGTTCCCAGAACCGGGCGAAGATGGACAATACAACGTCCTCCCGGGCTGGTCGTTTTGCCGGCTTGAGAAGTGCCAAAGGCTTGCACTTCTCCTCACGCACGTAACTCGTGACCCGTTTCCTTAAAACGTTTATGCG…	1431	0	0.642208	60.4	11.1111	1e-96	YP_009345044.1	RNA-dependent RNA polymerase [Phomopsis longicolla RNA virus 1] >AMB21743.1 RNA-dependent RNA polymerase [Phomopsis longicolla RNA virus 1]	virus	Narnaviridae	Phomopsis longicolla RNA virus 1	ssRNA(+),linear,nonsegmented,2.5-2.9kb	rapsearch	/zfs2/jpipas/pgc92/refs/blast/nr	1431	1273	246	297	86	85	-1	0	c3049_c4363; 2199 nt	CCCACAACGGTACCCACCCCGTAGGGTTAACTCCTGCGCTCCCGCAGGTCGGGAGAAAACTTACGTTCCCTCATCAGACAAGCTGACATACTCGACACCTTTCAGTGAAGAGCACCCCGAAGGGCCAGAGGTTATGGGCCTGTCTAACCTTTTCTTATCAGTTCTGATTAAATCGAGCATAAACTCGATACGGCTCAGGTCGGTCGGAGGTAGGTTTACCACCTCCGGCGGATCAGCCGCGAGAAGCTCTTCCTTTCTTTTCCGTTCCCAGAACCGGGCGAAGATGGACAATACAACGTCCTCCCGGGCTGGTCGTTTTGCCGGCTTGAGAAGTGCCAAAGGCTTGCACTTCTCCTCACGCACGTAACTCGTGACCCGTTTCCTTAAAACGTTTATGCG…	8	6	negative	1	1746	61	1686	561	1	Mitovir_RNA_pol super family	RdRp	cl05469	104 - 273	1.43e-05	na
Solidago sp.	Solidago bromovirus 3	yes	partial	relaxed	P13	contig_2402	GTTATCAGGGTTCATTTGAAAAATCTGGTGGAATTTACCAGTCGGTATGTATATCTTACTCTTTACCACATATAACAGGCGGGCCATGGCAGCCAAGAAATATGGGGTCGTCATCATGACCGTTCCCTTCCTGTGATATGTGATCGTCGCGGGGACAGGTCTTTCAATGTGTAAAGAGTCTTCTTCAACTGGCTTCAAAGTCGTCTTGATCATGTGCAAGTACCTATCAAGAGCGAGCAATGGTACAGGCCCCCTATATTCTGATAAAGGAGGTTTCTTGTTTTCCAGATATTGGTTAAAGAAGAAAACTTCTTCACCAGATATCGGCTTCAGTTTACTCAATCTCGATTTGTCAATGACGTGTGTTATGAACCTATTAACACAACGATTCAAGACAGT…	1404	1	6.5584	69.5	96.7949	1e-622	ACU44509.1	p2 protein [Parietaria mottle virus]	virus	Bromoviridae	Parietaria mottle virus	ssRNA(+),linear,segmented	rapsearch	/zfs2/jpipas/pgc92/refs/blast/nr	1365	7	1	458	85	86	-1	0	none found	-	10	8	negative	1	1365	1	1365	454	1	RdRP_2 super family	RdRp	cl03049	254 - 452	1.48e-67	na
Solidago sp.	na	no	na	na	P13	contig_2155	TCCTGAGTCCAGCATATCGGTTTCCAGAGGAATTCCTTCTAGAACCGGAACGGATATGTGAGTTTCACACTCCGTTATAGACATATCTTCTGAGATGTTTCCTAATCCCTCCCTCATAGCAATAGCTGGGGGTCGGAATTCGGGAACTGTGTTATTCTCAGAGTATAAAAACCCATGTTCGTTGAACGTGGGTCCTTCGTGACGGCTCCTAGGAATTCTAGGTCCTTTTCCTCTTACTATATCGTAAGGGATCACGAGAGATGGTGCCATTATATCGAATTGATCTAATACGTTCACCATATGAGTTCTACCTTTGACATCTTCAAAAGTAGATTCCATAGAGAAGTCATGGAAGATTATATCTTCTTCCTTTTTAATCGATAGATTAAGCTCTTCTAA…	1383	1	0.314534	43.8	15.8351	1e-51	YP_009333179.1	RNA-dependent RNA polymerase [Beihai barnacle virus 10] >APG77022.1 RNA-dependent RNA polymerase [Beihai barnacle virus 10]	virus	NoFamily	Beihai barnacle virus 10	Unknown	rapsearch	/zfs2/jpipas/pgc92/refs/blast/nr	1014	796	677	749	85	86	-1	18	none found	-	8	none	-	-	-	-	-	-	-	-	-	-	-	-	na
Solidago sp.	Solidago no family 2	yes; yes; no	partial	relaxed	P13	contig_11319	CTCAACTGGCGGAATTTCTTCTGCTGTGATGTTGAGAGCTTCACATACTCTTCCATTAACCTGGGGAACGCGGACGCCGCCAAGCCTTGGGAGTTTTCCACAGCGCTCAAAGCCCCAAGGCTCTTTGAGCTGTTGCCTTCCCCCGAAGCCACAACGGAAACCGCGGCATTCGACACAAAGTTCTCGGCGACTGACGTACTCTCATAATCTCGGTGACGGACTTCTCTCTTGAACTGTATGACTTCAAAGTCGCATGTCACCCCGTTCCATCAAAATATACCGCCCGCCAACCTTGATCTGTACTGTGTCCGGGTCGCCGGTACTTTTCCAGCTAATGGTCTTGCCGGCCTCATACTGCGCTCGAAGAAACTCGGGAGAGGATTCAAACCGCTGTTTACG…	1306	0	0.153139	77.6	77.8714	1e-578	YP_009330081.1	hypothetical protein 1 [Hubei sobemo-like virus 49] >APG75768.1 hypothetical protein 1 [Hubei sobemo-like virus 49]	virus	NoFamily	Hubei sobemo-like virus 49	Unknown	rapsearch	/zfs2/jpipas/pgc92/refs/blast/nr	1269	253	1	340	86	86	-1	0	c5037_c8619_c11319; 2656 nt	GTGACAACAACACCTGCAATCCAGAGAGTTATTAGAGACATGTCACATTCCGAAATGACATGCCCCAAGCTTACCAATCATAATCATACCAGTATTCGTAGGATTGTCTGGACATGAGCAAACTAATGCCCAACTTTTCTGCCAGAGTTTCCCACAAACTATAGTACGGAGAATGGACGTACATACGCGCCATACAATCCAAATATTGTGGAAGTATTTCATCATCCGTGTACTGCACCCTCTTAAGATGCTTAAGGATATACATGGGCTGAGGTCCTTGAACTGAAAACTCATGACCTACAAACTCCACATTGGAGGACGCGGACTTAACCACCACTCCGTATCTTCTATAAGCATCCAAATCACGCGCATGGATTTCTGATTGCAAAGTATCATCCC…	25	16; 18; 10	negative; negative; positive	1; 2; 2	760; 1236; 1379	71; 736; 1582	690; 501; 204	229; 166; 67	1; 1; 1	RT_like super family; RT_like super family; PLN02195 super family	RdRp; RdRp; cellulose synthase	cl02808; cl02808; cl33434	15 - 158; 87 - 152; 17 - 54	0.0000000907; 5.52e-4; 3.92e-3	na
Solidago sp.	na	no	na	na	P13	contig_7721	AAGAGAATCAAATGTGAAATTACAACTTCAAGTTACAAATGATGATCATTCTTTTTTAATTTCTCCAATTAAGTTAGTAGCCAATAAATGGTTTGGTTGTTCTATAAATTACAACTATAAAGTGGTAGACACTTTATGGAAAAGTCTTAAAACTTCAATTAAATGGTTAAAGGATGATCCGAAGGAAACTCTAATTCATTCACCTTTTCATAATCATTCTCAAATTTACAATTTTTTATCTAAATTAAATGTTAAAAATAGATTTGTTCACATATTAGGAGCCCCAACTGGTCATGAATCAACTAGTGCTAGCATGATGACAGTTGCATGTAGAAATGTTTGGTCTGGATTAGAAATAAAACTTAATTTTGATAAAATTCAAATGGAAAAATCAAATAA…	1256	1	0.387739	33.3	5.01592	1e-98	AOX47534.1	RNA-dependent RNA polymerase [Pidgey bunyavirus]	virus	Phenuiviridae	Pidgey virus	ssRNA(-),linear,segmented	rapsearch	/zfs2/jpipas/pgc92/refs/blast/nr	620	682	1834	1854	80	82	-1	0	none found	-	2	none	-	-	-	-	-	-	-	-	-	-	-	-	na
Solidago sp.	Solidago no family 4	yes	partial	relaxed	P13	contig_1842	CTAGTATCCAATCCGATAGCGACGCAATAGCCATCTCCCCCCATGTCCTCCCAGTTCTGACGTAGAATACCGCCGATCTGAGAGGCATTCATGCCTTTCATCACGACGGTGTGCCCGGCCACCTCAGCAATGGCCTTGCAGATCGGGCTTTCCATAGGCTTCACAAACCTACCCGTCTCCAAATTGCATTCCGGTGTCATGGGCGAGACAATCCGGGGTACCGCGTCGGGTTTGACAGTGCGCTCAGTCTTTGTGAAAATGGTGACTTCAGCGTCCTTGCGTGTCAACTCTCTACTACGTAGAGTTTCCACTGCCTTGGTGTAAGTCGCTCTCTTCTTACCCGTGTACTGGAGAGGATACTCCTCGCGTTCCAACGGGCGCAGAATAGGACAGCGCTTC…	1197	0	0.439432	43.2	50.3759	1e-251	YP_009337041.1	hypothetical protein 1 [Hubei tombus-like virus 1] >APG76567.1 hypothetical protein 1 [Hubei tombus-like virus 1]	virus	NoFamily	Hubei tombus-like virus 1	Unknown	rapsearch	/zfs2/jpipas/pgc92/refs/blast/nr	1052	450	108	312	87	87	-1	0	c1842_c4335; 1613 nt	CTAGTATCCAATCCGATAGCGACGCAATAGCCATCTCCCCCCATGTCCTCCCAGTTCTGACGTAGAATACCGCCGATCTGAGAGGCATTCATGCCTTTCATCACGACGGTGTGCCCGGCCACCTCAGCAATGGCCTTGCAGATCGGGCTTTCCATAGGCTTCACAAACCTACCCGTCTCCAAATTGCATTCCGGTGTCATGGGCGAGACAATCCGGGGTACCGCGTCGGGTTTGACAGTGCGCTCAGTCTTTGTGAAAATGGTGACTTCAGCGTCCTTGCGTGTCAACTCTCTACTACGTAGAGTTTCCACTGCCTTGGTGTAAGTCGCTCTCTTCTTACCCGTGTACTGGAGAGGATACTCCTCGCGTTCCAACGGGCGCAGAATAGGACAGCGCTTC…	12	9	negative	1	572	3	570	189	1	RdRP_3	RdRp	cl24119	11 - 190	2.57e-42	extension not included in the dataset, but the full extended contig is included
Solidago sp.	na	no	na	na	P13	contig_5068	GCCGAAGCTAGCCGCCAGTTCGCCGCGCCTCCCTTCTAGCGGCGTGGGAGTGCATCCCAGAGATCGCTTTAACAGGGCAGCGACCTCGTTGCAGGTGCAAGTCGCGTGGCAGCTAGGCACCCAAGTGCCCTCAACTCCCGTTAGCCACGCGCTCATCATCCTGCGCTTACAAACTCCGGCGAGACAGCCCCAATCATCCTTGACCTCTAGCGTGGCATCGGGCCGAATCGGTGAAGACTCGGGACCCCAACACACACCCCGAAGGCTGACGCGGCTGTCCTACTCGGAAGTAAACGACTTAACTCCGGAACTGGTGATCCTCCAGGGGTTATTTACATAAGAGAAGCGGTGGAGCATACCGCTTTTACCCCTGGATTCCTCGGCTGCGACAGTGGACAT…	1158	0	0.277202	50	10.3627	1e-40	YP_009115494.1	hypothetical protein [Magnaporthe oryzae RNA virus] >AJA41111.1 hypothetical protein [Magnaporthe oryzae RNA virus]	virus	NoFamily	Magnaporthe oryzae RNA virus	Unknown	rapsearch	/zfs2/jpipas/pgc92/refs/blast/nr	615	496	179	218	86	85	-1	0	none found	-	7	none	-	-	-	-	-	-	-	-	-	-	-	-	na
Solidago sp.	Solidago partitivirus 3	yes	partial	relaxed	P13	contig_1308	GTGTCATTTAAGTACAAACGTTAATCGGTTAAGTGGACAACAAACATTTTATTAATAATAAATAAAACATTACAATTGTTGTGAATACGGGACACGTAGTGACTCGTACTCGACTGGATCCCAGTTCCTCTGATTTAGAGGGAGGGAGTCAGCTTTCCCGTACCTATTGAGTAGGAATTTGTAAATCTTGTACAAATAGTGGGAATTGATTCCAGCGTCGCGGTGGATGGAGAAAGCGCGCAGTGTAGACATGGCACCTGTCTCAACGACATATTCAGGAAACTTGAGCATTCGAAGGCAGACGAGCTCGTCGCGTGCGTGTTGCATCTCGCGAACTTTGCGGCTCAGAAAGGAAACACCTTCTGCTTCGTGTGAAATGGAGGATTTAGCAATGTTCAG…	1135	0	0.338326	84.4	93.304	1e-578	ABV89762.1	putative RNA-dependent RNA polymerase [Rosa multiflora cryptic virus] >AIY31431.1 RNA-dependent RNA polymerase [Rose cryptic virus 1]	virus	Partitiviridae	Rosa multiflora cryptic virus	dsRNA,linear,segmented,1.4-3kb each	rapsearch	/zfs2/jpipas/pgc92/refs/blast/nr	1134	76	124	476	85	86	-1	0	c1308_c10282; 1690 nt	GTGTCATTTAAGTACAAACGTTAATCGGTTAAGTGGACAACAAACATTTTATTAATAATAAATAAAACATTACAATTGTTGTGAATACGGGACACGTAGTGACTCGTACTCGACTGGATCCCAGTTCCTCTGATTTAGAGGGAGGGAGTCAGCTTTCCCGTACCTATTGAGTAGGAATTTGTAAATCTTGTACAAATAGTGGGAATTGATTCCAGCGTCGCGGTGGATGGAGAAAGCGCGCAGTGTAGACATGGCACCTGTCTCAACGACATATTCAGGAAACTTGAGCATTCGAAGGCAGACGAGCTCGTCGCGTGCGTGTTGCATCTCGCGAACTTTGCGGCTCAGAAAGGAAACACCTTCTGCTTCGTGTGAAATGGAGGATTTAGCAATGTTCAG…	12	9	negative	2	1503	70	1434	477	1	RT_like super family	RdRp	cl02808	177 - 406	3.08e-24	na
Solidago sp.	na	no	na	na	P13	contig_7951	CCGTTTGGAATAAAAGGGGCACGTCGTCGGTCCCATCCCTTTTCTATGTTTTGCTTCAAAGCCCGTTTGAACCGGCTAAGATGCTCCACATCGACAGCAACTGGTTGGAACCTAGCTTCTTTCCACTGGCTGAGCTTCTCCAAGAAGCGTGGCAGACATCCTTTACAGCATGCTTTCTCAAGCTTCTGTATCGTCTTAAAGCTCAGTTCGTCAATGGGGCTAAGTCCATCAACGAAGCATTGTCTTACGGCAGGCCGTAGCCCACCGCATTCGATATGCTGGGGTATATCTTTCGCTGAACGAGGCATACCCAACTCCTCGTAAAATTTGACCAATTTCTTTGCACGACCGCGTAGCCGGTCGCTGAGAGAACAACCGTCCTCGCACTCGTCGTGAAGC…	1106	0	0.443942	40	27	1.72e-16	NC_033729.1	Phomopsis longicolla RNA virus 1 isolate KY RNA-dependent RNA polymerase gene, complete cds	virus	Narnaviridae	Phomopsis longicolla RNA virus 1	ssRNA(+),linear,nonsegmented,2.5-2.9kb	tblastx	viral.1.1.genomic	377	168	904	1113	86	88	86	0	none found	-	6	none	-	-	-	-	-	-	-	-	-	-	-	-	na
Solidago sp.	Tomato ringspot virus (novel variant 7)	yes	partial	relaxed	P13	contig_2585	CGGAATGCACCTCGGTACCTTCAACCACTTGTATTTAGGCTTGAGGTCTCCTGGTTGAGGCTCTAGCTCTTCTAAAAAACGAGCTTTACCTTTTTCACCCGCTCGTCGACTCAAAACAAACGGGTAGCCTTCAGAAGTCCCTTTAACAACGGCCTCGATATTAAAACCAAAGTCGCTGCCATTAATGACTTCATCATCAGACATAATGCGAAGTGTCGTCTGGCAATCATAGAACTCGTCATACATGTCAGCCATAACGCACTCCAAAACATCCCCGTCGAGGTCCAGCATGGGCTCGTAAAATTTTTCCATAGCATCGCCCAATGGATCATATCCCTTGTAAGCTTCGGGAATGCGAGGATCATCCTTTGAAAGAATAGAAGGGATCTTAACTTCAAC…	1095	1	1.18721	98.175	100	0	KM083894.1	Tomato ringspot virus isolate Rasp1-2014 segment RNA1, complete sequence	virus	Secoviridae	Tomato ringspot virus	ssRNA(+),linear,segmented	blastn	nt	1	1095	5076	3981	85	85	85	8	c2585_c15669(or c2367)_c1489; 1818 nt	CGGAATGCACCTCGGTACCTTCAACCACTTGTATTTAGGCTTGAGGTCTCCTGGTTGAGGCTCTAGCTCTTCTAAAAAACGAGCTTTACCTTTTTCACCCGCTCGTCGACTCAAAACAAACGGGTAGCCTTCAGAAGTCCCTTTAACAACGGCCTCGATATTAAAACCAAAGTCGCTGCCATTAATGACTTCATCATCAGACATAATGCGAAGTGTCGTCTGGCAATCATAGAACTCGTCATACATGTCAGCCATAACGCACTCCAAAACATCCCCGTCGAGGTCCAGCATGGGCTCGTAAAATTTTTCCATAGCATCGCCCAATGGATCATATCCCTTGTAAGCTTCGGGAATGCGAGGATCATCCTTTGAAAGAATAGAAGGGATCTTAACTTCAAC…	7	5	negative	1	1713	1	1713	570	1	RT_like super family	RdRp	cl02808	418 - 551	5.27e-05	extension not included in the dataset, but the full extended contig is included; partial novel variant of a known virus
Solidago sp.	na	no	na	na	P13	contig_4803	CACGTAAGAAGTTACTCCTGCAGTTGAAATTGGTGCTACATGATCTAATAATTCACTATTATTTATAACTGTCCTTCCATCAAATTGTCCTCCATCAGATACACCTACAGCAGTAACTCTTAATTTAACATCTAATCCATCAACAAACATGTTTACAATAGTGGTTCTTTCATGCATTGGTACTATGTTAAATTTATCTGCAAGCTTATATATCCTTCTTTCAAATAAGTTTCCTTCTCCTAAATTCACGCGTTTAGCTACATTTGATACCCATTTCATCATTTTACCCCCTTGTTCAAATCGTTGCATAGCTACATTAGTTTTAAAAATACCTGGCGTTAACGCTGTTGTTTCAAAATTATGTTCCTTATCAATAATTAAATGAAATTTACCACCATT…	1044	1	0.150383	28.205	22	7.01e-07	NC_009244.1	Rice gall dwarf virus segment S2, complete sequence	virus	Reoviridae	Rice gall dwarf virus	dsRNA,linear,segmented	tblastx	viral.1.1.genomic	288	55	2759	2992	81	82	85	0	none found	-	5	none	-	-	-	-	-	-	-	-	-	-	-	-	na
Solidago sp.	na	no	na	na	P13	contig_232	ACTCGAGCGCCAGTCGAACGAGCGGAATAAGCGTCCCTAACATCAGGCAGGATAGAGCGCTGGGTAGGCACTCCCTCTTTTGGAGCCTTGTAAACAGCTCTAGCCTCTTCAAAGGAAATACCATGCTTATCCGCATAATTTCTAATATTATCCTCTTGGGAATCCTCCTGCTTACGACTCAGCCAACGCTTACGCGCTTCTGAGCGATAAGGTGCCGCGTTTGCGCCAGCATCAGAAGATCCCACAACATTGCGCACCCCTGTAAAAGGCGGGGTTTGCGATACAGTGGGTACTTCCTGGTGGATAGTATGTACATTACCACCAGGAGTTCCCAAAGAGGACTGACAAGCGGCTCTACTAACTAGAGAAGTTACACTTGTCATGAAACTACCCCTATCT…	1035	1	2.02512	83.475	99	0	KR911670.1	Tomato ringspot virus isolate RaspCL_v3 segment RNA2 polyprotein gene, complete cds	virus	Secoviridae	Tomato ringspot virus	ssRNA(+),linear,segmented	blastn	nt	4	1035	2789	1734	85	85	84	12	c5319(c8672)_c10175_c232_c2150_c23803(or c1067)_c1557(or c26244); 2401 nt	CCGAGAAGATTGCGATCTCTGCAAACGCCATTGCATGGGACCCGCTTGTATTAAGTGTTCTCCAGCACCCATCTGTACATTAGAGCTAGGAACACCCTCAACATGGCCCCCTTGGGGAGCAAATGTGACAGCACCACCCTGCTCAGTGGCACGTATATTAAAGCCCTGCTGCTGGGAAGCATACAAGGCGCCAGAAATAGTGCGATCATGACCTGGCCCCAGATGCTGACGCAGGGTACCTATAGAAACCTGCGCTTGAGGCAAACCATGCGTGAGAGTAGAATTGGTGCTACTCACAATGACCTTTAATACTCGGCCATCCCGCACTCTGCAGTTGGCATAAAGTAACTTCAGCCCAGGATAGAAAACGGCCCTAGCCAAACCATTGCCCACAAAAGT…	20	5	positive	2	35	211	177	58	1	PKc_like super family	protein kinase	cl21453	7 - 58	0.00338	na
Solidago sp.	Blackberry chlorotic ringspot virus (novel variant 9)	yes	partial	na	P13	contig_8821	AGCTTTCTCTGAAAGCTGATCAGCAGGTTTTCCTTCGAGAGCAATGTCTCGGCTTCGGTACACATTTTTCTGAAAACCTAATCTACCAACAATAGGTAGATCAGGTACAGTGTCACCGGTAACACCATCCACTATCCCAAAAGTCCCATCAGACTCGGCGACGAAACCAATCAAAACACGGAACACCTTAGTGTCTGGTTTGATTTCGGGTATACCATCAAAAATGGTCTTCAACAACATAGCGTCGTTGGCATCATTAGTCTTGGCCGCCCAATCGGTCGGTTTTCTGGTTACCCAGACCTGACCATTAGGTAAGCGCAGGTTGCGCTGATTGAGGGCTTGTGGTACAGGAACCACAGGTAATGGAATAGGAGCCCTTAAAGGAGCTCCCATCGCACC…	1029	0	0.282799	99.028	100	0	JX429883.1	Blackberry chlorotic ringspot virus isolate Arkansas Rose 7 movement protein and coat protein genes, complete cds	virus	Bromoviridae	Blackberry chlorotic ringspot virus	ssRNA(+),linear,segmented	blastn	nt	1	1029	1863	840	85	85	85	5	none found	-	3	2	negative	1	573	1	573	190	1	Ilar_coat super family	coat	cl03355	82 - 187	9.39e-42	partial novel variant of a known virus
Solidago sp.	Solidago narnavirus 2	yes	coding-complete	na	P13	contig_4363	TTAATATTGTCGGTTGCACTCTCGTAATCAAACGAGAGCCAATCACGGTTCTGCTGATGCTCAATCAGCTGGCGGAGCCTTTCTTCGGTAGGCTTACCGACTAAAAGCCAACCCCTTCTCTTCAAGAAGGAATAGAGGGAATGGTGGAGCGGAGTCAATACGGCTACGTTGTATGAGCTATACATCGTAACTACGCGCGGCTTTCCACTACTATAAACCAACTCCAGGCGGCAGTCCTCGTTAAAGGGCTCCTCTACCCAGTTGCCACCCTCTTTCCGACGCGCGGCAAATGCGCCGTGCCCATTAGGGATATAGGGCACTTTCTTTGTGTTCCAACCGTCCGGGACATTCGCAGCAAAAGACGTCGCAAAACGTTCTAATGCCGATTCCTCGACGGAC…	992	1	0.836694	47.8	61.3911	1e-146	YP_009345044.1	RNA-dependent RNA polymerase [Phomopsis longicolla RNA virus 1] >AMB21743.1 RNA-dependent RNA polymerase [Phomopsis longicolla RNA virus 1]	virus	Narnaviridae	Phomopsis longicolla RNA virus 1	ssRNA(+),linear,nonsegmented,2.5-2.9kb	rapsearch	/zfs2/jpipas/pgc92/refs/blast/nr	674	66	95	297	86	87	-1	0	c3049_c4363; 2199 nt	CCCACAACGGTACCCACCCCGTAGGGTTAACTCCTGCGCTCCCGCAGGTCGGGAGAAAACTTACGTTCCCTCATCAGACAAGCTGACATACTCGACACCTTTCAGTGAAGAGCACCCCGAAGGGCCAGAGGTTATGGGCCTGTCTAACCTTTTCTTATCAGTTCTGATTAAATCGAGCATAAACTCGATACGGCTCAGGTCGGTCGGAGGTAGGTTTACCACCTCCGGCGGATCAGCCGCGAGAAGCTCTTCCTTTCTTTTCCGTTCCCAGAACCGGGCGAAGATGGACAATACAACGTCCTCCCGGGCTGGTCGTTTTGCCGGCTTGAGAAGTGCCAAAGGCTTGCACTTCTCCTCACGCACGTAACTCGTGACCCGTTTCCTTAAAACGTTTATGCG…	8	6	negative	1	1746	61	1686	561	1	Mitovir_RNA_pol super family	RdRp	cl05469	104 - 273	1.43e-05	same as contig 3049; not counted twice; makes up Solidago narnavirus 2 with contig_3049
Solidago sp.	na	no	na	na	P13	contig_1323	CTACTAACTAGATGGTCCCTTTGACAAGAGTCAACGCGCTTCGTTTCGGCAGCGCGTCCACTTCCACCCAAATCATTTGACTCTTCGCCCCTCTGACCCGTCCAAAAACGGACGTGTCCCTTCTGAGATTCACCCACTTCCATATCTGCGATCTGGTCATACGTAGCATACGACGTACCCGGAGAGAGATCAAGCTCCCCAAGCCGTAAGGACTAACGCCCTCACGAATCTTAGACATTTTAGCGTCCTCTGAGAAGGAGGAATTCGTAAAGTCGGAAAACCAAGCGTGATAAACACAAGCAGCTGACCAACGCTGCTCCCAATCGCGAATACTCTCCTTCGAAGAGATCCACGACTTAGGCACTTGCTTCCAACCCTGAACAGGGATCCGACTGTCAA…	985	0	0.501523	52.9	31.6751	1e-60	SBQ28480.1	RNA dependent RNA polymerase [Magnaporthe oryzae ourmia-like virus]	virus	Ourmiavirus	Magnaporthe oryzae ourmia-like virus	Unknown	rapsearch	/zfs2/jpipas/pgc92/refs/blast/nr	970	659	312	414	86	86	-1	0	none found	-	3	none	-	-	-	-	-	-	-	-	-	-	-	-	na
Solidago sp.	Solidago no family 2	no	na	na	P13	contig_5037	GTGACAACAACACCTGCAATCCAGAGAGTTATTAGAGACATGTCACATTCCGAAATGACATGCCCCAAGCTTACCAATCATAATCATACCAGTATTCGTAGGATTGTCTGGACATGAGCAAACTAATGCCCAACTTTTCTGCCAGAGTTTCCCACAAACTATAGTACGGAGAATGGACGTACATACGCGCCATACAATCCAAATATTGTGGAAGTATTTCATCATCCGTGTACTGCACCCTCTTAAGATGCTTAAGGATATACATGGGCTGAGGTCCTTGAACTGAAAACTCATGACCTACAAACTCCACATTGGAGGACGCGGACTTAACCACCACTCCGTATCTTCTATAAGCATCCAAATCACGCGCATGGATTTCTGATTGCAAAGTATCATCCC…	978	0	0.210634	83.2	67.4847	1e-484	YP_009330082.1	hypothetical protein 2 [Hubei sobemo-like virus 49] >APG75769.1 hypothetical protein 2 [Hubei sobemo-like virus 49]	virus	NoFamily	Hubei sobemo-like virus 49	Unknown	rapsearch	/zfs2/jpipas/pgc92/refs/blast/nr	733	74	124	343	86	86	-1	4	c5037_c8619_c11319; 2656 nt	GTGACAACAACACCTGCAATCCAGAGAGTTATTAGAGACATGTCACATTCCGAAATGACATGCCCCAAGCTTACCAATCATAATCATACCAGTATTCGTAGGATTGTCTGGACATGAGCAAACTAATGCCCAACTTTTCTGCCAGAGTTTCCCACAAACTATAGTACGGAGAATGGACGTACATACGCGCCATACAATCCAAATATTGTGGAAGTATTTCATCATCCGTGTACTGCACCCTCTTAAGATGCTTAAGGATATACATGGGCTGAGGTCCTTGAACTGAAAACTCATGACCTACAAACTCCACATTGGAGGACGCGGACTTAACCACCACTCCGTATCTTCTATAAGCATCCAAATCACGCGCATGGATTTCTGATTGCAAAGTATCATCCC…	25	16; 18; 10	negative; negative; positive	1; 2; 2	760; 1236; 1379	71; 736; 1582	690; 501; 204	229; 166; 67	1; 1; 1	RT_like super family; RT_like super family; PLN02195 super family	RdRp; RdRp; cellulose synthase	cl02808; cl02808; cl33434	15 - 158; 87 - 152; 17 - 54	0.0000000907; 5.52e-4; 3.92e-3	same as contig 11319; not counted twice; makes up Solidago no family 2 with contig_11319 and contig_8619
Solidago sp.	Solidago phenuivirus 1	yes, no	partial	na	P13	contig_105	CTTCTATGAAAGTTTGTCCGGACACAGTGTCGGACAAACTAATAATACTTGTTGCGTAATAGTTATACTCTGACTTACTAAATCTCATTTTCAACATGCAAGCCATTATTGATGAACTCACAAAGAATTGGACATCCAATTTATGCAATACCGATCAAGGCATAAATGATTTTTGTTCATCAATTGCTTATAATGGATTGGACATTAAAGGCATTTTAGATGATATAGCTGGTAAAGTTAAGGGTGATGCTAAGTTGGAGAAATTAACTTTTTTGATTGGTTTAGGCTTAGTTAGAGGGAATTCAATCAAGAAAATTAAGAAAACAACATCTGAAGCAGCTTGCTCCAGAATTAATGATTGCTTAACAACATATAGAGGAATAGTTGACTCACTTAAAG…	966	0	2.92961	33.7	60.2484	1e-62	AOX47532.1	nucleocapsid [Pidgey bunyavirus]	virus	Phenuiviridae	Pidgey virus	ssRNA(-),linear,segmented	rapsearch	/zfs2/jpipas/pgc92/refs/blast/nr	96	677	1	191	82	83	-1	7	none found	-	4	2	positive	3	96	863	768	255	2	Tenui_N super family, AMS1 super family	coat, mannosidase	cl05345, cl33857	23 - 121, 115 - 175	2.08e-12, 3.18e-3	na
Solidago sp.	na	no	na	na	P13	contig_203	TTCCTGGTGCAATACCAGTGGAAATTGTGTGGTTTCCAACGCCACAGGAGCCATTTCTAGCCCCTCTTCTTGGTGCGATACCAATGGAAGTTGTATGGTTTCCAACGCCATAGGAGCCATTTCTAGCCCCTCTTCTTGGTGCAATACCAATGGAAGTTGTATGGTTTCCAACGCCATAGGAGCCATTTCTAGCCCCTCTTCTTGGTGCGATACCAATGGAAATTGTGTGGTTTCCAACGCCACAGGGGCCATTTCTAGCCCCTCTTCTTGGTACGATACCAATGGGAATTGTATGGCTTCCAATGCCATAGGAGCCATTTCTAGCCCCTCTTCTTGGTGCAATACCAATGGAAATTGTGTGGTTTCCAACGCCACAGGGGCCATTTCTAGCCCCTCTTC…	925	1	0.962162	48.7	49.2973	1e-283	ALJ92809.1	polyprotein [Tomato ringspot virus]	virus	Secoviridae	Tomato ringspot virus	ssRNA(+),linear,segmented	rapsearch	/zfs2/jpipas/pgc92/refs/blast/nr	480	25	483	633	85	86	-1	0	none found	-	8	none	-	-	-	-	-	-	-	-	-	-	-	-	na
Solidago sp.	na	no	na	na	P13	contig_11768	AATGAACTACACTGTTAATGTTTGATCTACATAATTCTACATCTTTCTTTAATGAATTTATATATTCATTTATCTTAAGTTCACATTTATAATGATTTTCTTGAATTCCAGCTTCTGATAAATTTAATCTAATCTTATTTTCTTCTTGCATTAAAGTTACTTCTTTCTTCATTAATTCAGTTTCAGAACTTTGTAATTTTATTGCTAAGTTTTTTATTTCATCTGTTCTTCTTTTTGCATGATCTGGAGTAATTTCATAATTTACAAAATTTTCTAGTTCATTTTTTCTTAAGCAAAATGATAATTCTGATAACATAAACTCAGGCTTATATTTTATCTGTTTAAAGGCAAATTTAATCTCATTTTCTCTTAACTTATCTTCTTCCATTTTAGGATCAG…	918	1	0.46732	43.9	34.6405	1e-39	AOX47534.1	RNA-dependent RNA polymerase [Pidgey bunyavirus]	virus	Phenuiviridae	Pidgey virus	ssRNA(-),linear,segmented	rapsearch	/zfs2/jpipas/pgc92/refs/blast/nr	910	593	79	184	79	81	-1	0	c19600_c11768_c4094; 1876 nt	ATTTAATATAGTTTTTGTTGTGGGATGAATATAATCAATGTCTTTAAATAAATCATCATAATTAAAATTGATTATATCCTCTATATCACTAATATCAGTATCCCATGATAATCCTTTCTTTTTTTCAATAATATAGCTTTTAACTTCTATGTCATCATTATGATCTTTTTTCCATAAACCTATTTTGGCTAAATCATCATAAACTGAATCATCACAATGAGTTTTCACTCTATGCCATGCTGATCTAGATATTTTATCATTATGATCCACAGGATTCACAGCTCTTGTTAGTTGATCAGAAGGTTTCTCTTCTTCAAAATTGTAATTTCCTATTTCAATTTCTTTTAGAACATCCTCCCAAATTAAACCAGTGGAATTTTTTGCATCTTCATAAAATTT…	4	none	-	-	-	-	-	-	-	-	-	-	-	-	na
Solidago sp.	Ageratum latent virus (novel variant 1)	yes	partial	na	P13	contig_897	CACTATGTGATGCTTCTCCTTTTGGAGGCATCAATACTACCATTAGGTAGTATTGGTATTAGAACACTGGGCTTCTCTCAGAAGCGTGAGAAGTGCCTTCCAGAGTTCTCTTCCCAAATGGGGCATCACTATGTGGACTTGAAATCAATCAAGTTGGTGAGGGCAATCGCCTCACAGAGTCAAGATCATTGATAGTCAATGTCTTGCTCAAATTTATACTCCTGACAATTTGATCATCTAAATCATTTGGAGCCACGGTATAATACCGCAAAGATTTACGATGTCTTGACAGGGCAACCAAGTTATGACATGGGCCTAAATCAGGTCCTTTTCCAGAATGCAGCAAGTTCGTCGTTTTTGATAAACGGAACAAAACCACCTTATCCCAAGTGTCACCTT…	897	0	9.57414	86.4	80.9365	1e-401	YP_008470969.1	replicase protein [Ageratum latent virus] >AGN29717.1 replicase protein [Ageratum latent virus]	virus	Bromoviridae	Ageratum latent virus	ssRNA(+),linear,segmented	rapsearch	/zfs2/jpipas/pgc92/refs/blast/nr	895	170	852	1093	86	86	-1	0	none found	-	7	7	negative	3	883	149	735	244	1	Viral_helicase1	helicase	pfam01443	4 - 209	1.53e-38	partial novel variant of a known virus
Solidago sp.	na	no	na	na	P13	contig_1973	TAAATTACTATCTGCAACACAAAACTTACCTACAGCCGTTGAAACTGCTTCTTCAAACCTTTTAAAGTCTTCGGAAGCTCCTAATAATATTGTTTCAGTTGAGTCTTTATCGGCTTCATCTACCATATCATTACATTCAGCCAACAATTTAGCATCCAAACCTCGTCTCAAGTCACCACACAATTTGGCTTGACGATTCTTTAGACCCATATATTGTGTCAATGTTGGTATCTCTTGCATTTGTGGTGCTGCAGATGGTTCTTTAACATCAGCTTTATTAGTAATATTTAATACCTCCGACAAAGTCAGAGGCATTTTGCACTCCTGCATACTTTTAATAGCTGCATCCACTGCCTGTTGAGCAAGCGATGGATGAATAGGATTTTCAGCTGGCGACGG…	896	1	3.0971	38.9	36.1607	1e-41	AKJ70949.1	polyprotein [Brevicoryne brassicae virus - UK]	virus	Iflaviridae	Brevicoryne brassicae virus - UK	ssRNA(+),linear,nonsegmented	rapsearch	/zfs2/jpipas/pgc92/refs/blast/nr	891	568	1682	1786	84	84	-1	0	none found	-	3	none	-	-	-	-	-	-	-	-	-	-	-	-	na
Solidago sp.	Solidago secovirus 1	yes	partial	na	P13	contig_20434	CGCCAAGTATGATTGGATACCATAAACCACATTATCAACACACTTCCTCTCCAACTTCCCAAGCTGGTCCTTCGGAATTTTTGGTTGTTCTTCGAAGGGATAAATGTGTCCGGCAGGATTCTGCTGGTAGACGATTCCATCGACAACCAGAAACATATAGGCATCAGAAACAATGCCATACTGTTTCTTTTGGGAATCATCTAAAAAGACGCCGGTTAATCTCTGTTCTGCCAAAAACTGGCGGGAGAAACAAGAGATGCCTGTCACGCCACGCTGCGCTTCTTCCACAGCATGAATCCTGAGCTCCTCTTTGATTTTGTGTTCCAGGAGCTTTGTTTCTATCATAGCAACTGCATCTCTAACTGATATCCAATCCGTGAGAGCCTCATGCAGTGCTTC…	890	1	0.11236	76.6	99.4382	1e-436	AQW44800.1	polyprotein [Arracacha virus A]	virus	Secoviridae	Arracacha virus A	ssRNA(+),linear,segmented	rapsearch	/zfs2/jpipas/pgc92/refs/blast/nr	885	1	814	1108	86	86	-1	0	none found	-	5	5	negative	3	807	1	807	268	1	RNA_helicase	helicase	pfam00910	9 - 77	5.21e-25	na
Solidago sp.	na	no	na	na	P13	contig_1385	AGTGTCTCCCCTTCCCTGAGTTTGCAGCACCATTCGGTGTACAATCGCTGCGCACTCTTACCGTTGAGCATTGGTGATTGTGGATCGTTCATAAAGTCACGATACATCAAAGGAGCGTAGAATCCTTCGACTACCAACATCTCAGCGGGATAGACCCAAACCAGGCGCGTTTTCGGTTCATCAATCTCTGACATACCGCCACGCTGGCCTGCAAGACACGGGGGAAACCGCATCCTCGATGGGTTGAAACTAGATTTACCATCCTGTTTCATTCTGTGTCCTAACCATCGTGCTTCATGGTAGATCTCTTCCATACAGTCGCCTTTCTTGGCTCCCATGAAAGTTGATCCTGCAGACGTATCACGCCTGAGGAATTGACCCACCTCGTGCCAATCTAGC…	878	0	0.329157	96.469	100	0	HE579646.1	Uncultured partitivirus genomic RNA containing putative RdRp, contig 87Pv1_454_3	virus	Partitiviridae	uncultured partitivirus	dsRNA,linear,segmented,1.4-3kb each	blastn	nt	1	878	902	25	87	87	87	0	none found	-	3	none	-	-	-	-	-	-	-	-	-	-	-	-	na
Solidago sp.	na	no	na	na	P13	contig_783	TTTCTTCTAGTCGAGTTTCGACCGGAACTTGTACCACTTGATCCCTGCCAGCTTTCACGTTTATCGACTCTCCGGGTCCTATCTCTACCCGAGGTTCTGGTTTCTGGCGCATCGTCTGACCATCGATTGTTGGGGACGGTAGATCGCTGGGTTCGACTTTTGAGCCCATCAGATCCGCTGACGCACTTCGAACTAGTAGCAATAAGCAAATCGGAATAAACATTTTCTTTTATACAAGCTTTAGAACCTTCTAAATTGATGGTTCTACGTATAAACTTCAATTTGTTTGCCACTAAACTCGGTAAACTCAAAAGAGCACTTTCAAGGAAAAGGCAATTCTTCCTTCCCTTGAAATGTCTATACTCAGCCATTTCGGCTGTCCTTCGACAAATGTCGGCA…	875	1	7.71086	80.854	77	6.51e-146	FJ858203.1	Parietaria mottle virus variant CR 8 segment RNA2, complete sequence	virus	Bromoviridae	Parietaria mottle virus	ssRNA(+),linear,segmented	blastn	nt	198	875	2203	1529	85	84	85	0	none found	-	6	none	-	-	-	-	-	-	-	-	-	-	-	-	na
Solidago sp.	Tobacco ringspot virus (novel variant 4)	yes	partial	na	P13	contig_4975	AGATGCTTTCCTTTCTTTGCATCTTTGGGAACTTTAAAGGACAGTGTCCCACAACAAGTGGGATCAGGAACAACCGTCACAGCACACATAAGATGAGCAGTGCTAGCAGAGCTGTGACGTGGTTTGGATTGTAAAGAATCAAAATTGGCATTCCCATCCTCATAAATTTTAACAACTGGCGGGAGCACAGTCCTACCAGTGTTACCACTAAAAGAAGTGGTGCCAATTCGCATAGACCTGGTCTTGTGCAATGGTTGTTGTGCGTTCTGAAAAGTGCGTACAACAGGCCGTGGCCTAGTTTCCAAGTTTATGGCGGGGAAATCCTCAAGCTGCTGGTCCATTTCTTTTTCAATTGTGCCGAGCACCCCGATGCCGGCATGGACCCTTTTACCAAGATTC…	863	1	0.446118	91.541	100	0	KJ556850.1	Tobacco ringspot virus isolate SK segment RNA2, complete sequence	virus	Secoviridae	Tobacco ringspot virus	ssRNA(+),linear,segmented	blastn	nt	1	863	1969	1107	85	85	86	5	c10892_c4974_c4975; 2178 nt	GTAAGAACCCAAGAAGATGGGAACTTCCGCTTCAGTACGCCGCAAATCATAAATCCGAGCCTGACCTTGCCAGTAAGCGCCCCAGTCTCTATAGTTAGTGGTAATGGACACACTACCCTCCTGGGCCTGGGCCTGTTTAGACCTTGACCAGGAGATGCAGAGATCCACCTCACCATAATGCCAACCGGTGGCTGCAACAAGCCAAGAGAGGGGGTTTGATGCAAGCGTGACAGTTGCGTCCTTAGAGGCGAAGTCATGAATATATCCGGGAATATCGAAATTGACAACGCCAGTATTCGCATCTGGTTTCAAATTGGTTAAAGTGAACCAATTGTAAAGCTCCGCACTAGAAAACATGGGAGGATGCACCTGAGAGTCGGGCCGCCAAGTGTCTATATG…	23	13	negative	1	2169	1	2169	722	3	Nepo_coat, Nepo_coat_C, Nepo_coat_N	coat	pfam03391, pfam03688, pfam03689	434 - 599, 610 - 723, 267 - 358	6.11e-70, 3.84e-35, 3.04e-32	makes up Solidago secovirus 3 with contig_4974 and contig_12490; partial novel variant of a known virus
Solidago sp.	Tobacco ringspot virus (novel variant 4)	yes	partial	na	P13	contig_12490	AGATGCTTTCCTTTCTTTGCATCCTTGGGAACTTTGAAGGACAAAGTCCCACAACACGTGGGATCAGGAACAACCGTCACAGCACACATCGAATGAGCGGTGCTAGCAGAGCTGTGGCGTGGTTTGGATTGTAGGGAATCAAAATTGGCATTTCCCTCTTCATAGGTTTTAACCACTGATGGGAGCACAGTCCTACCAGTATTCCCAGTAAAAGAGGTAGTGCCGATTCGCATAGATCTGGTCTTATGCAACGGCTGATGTACATTCTGAAAAGTTCGCACAACAGGTCGTGGCCTAGTTTCCAGATTTATGGCGGGGAAGTCCTCAAGTTGTTGGTCCATTTCTTTTTCAATCGTGCCAAGCACCCCGATGCCGGCATGGACTCTTTTCCCAAGATTC…	863	1	0.340672	95.365	100	0	KJ556850.1	Tobacco ringspot virus isolate SK segment RNA2, complete sequence	virus	Secoviridae	Tobacco ringspot virus	ssRNA(+),linear,segmented	blastn	nt	1	863	1969	1107	86	86	86	5	c10892_c4974_c12490; 2178 nt	GTAAGAACCCAAGAAGATGGGAACTTCCGCTTCAGTACGCCGCAAATCATAAATCCGAGCCTGACCTTGCCAGTAAGCGCCCCAGTCTCTATAGTTAGTGGTAATGGACACACTACCCTCCTGGGCCTGGGCCTGTTTAGACCTTGACCAGGAGATGCAGAGATCCACCTCACCATAATGCCAACCGGTGGCTGCAACAAGCCAAGAGAGGGGGTTTGATGCAAGCGTGACAGTTGCGTCCTTAGAGGCGAAGTCATGAATATATCCGGGAATATCGAAATTGACAACGCCAGTATTCGCATCTGGTTTCAAATTGGTTAAAGTGAACCAATTGTAAAGCTCCGCACTAGAAAACATGGGAGGATGCACCTGAGAGTCGGGCCGCCAAGTGTCTATATG…	23	13	negative	1	2169	1	2169	722	3	Nepo_coat, Nepo_coat_C, Nepo_coat_N	coat	pfam03391, pfam03688, pfam03689	434 - 599, 610 - 723, 267 - 358	6.11e-70, 3.84e-35, 3.04e-32	same as contig 4975; not counted twice; makes up Solidago secovirus 3 with contig_4975 and contig_4974; partial novel variant of a known virus
Solidago sp.	na	no	na	na	P13	contig_15559	ATTAAATATTCTTAAGACTAATGAATAAGCAACTTGATCTACATTTGGTACAATTTCAACAATTCGAGCTCTTCTGTTATTTTGAAATCTTATAGTACAAATACCACTAGTTTGTAACATCTGCAAATACTTTGTTAATGTAAAATATGTTTCTAAATCTAGTACGAATGCTGCAACTCTAGCTTGTGTGACGCTCATTAATAATTTTAACCTTGAATCTAAATTTGGATCTTTTATATCTATTGAATCATTGTATGAATCTAACATTACTTTACCACCTTGACTTTTATTTGTTAGTAGATTAACGAAATATCCATGTTATCATCTGATGTTAATACATGTATACACTTTTCTAATCGTTTATTATATTTATTTCTTAATTCAGTCCAAATCATATTG…	849	0	0.118963	34.4	32.8622	1e-120	APG79163.1	RNA-dependent RNA polymerase [Hubei odonate virus 14]	virus	NoFamily	Hubei odonate virus 14	Unknown	rapsearch	/zfs2/jpipas/pgc92/refs/blast/nr	599	321	495	586	81	80	-1	0	c15559_c7669; 1412 nt	ATTAAATATTCTTAAGACTAATGAATAAGCAACTTGATCTACATTTGGTACAATTTCAACAATTCGAGCTCTTCTGTTATTTTGAAATCTTATAGTACAAATACCACTAGTTTGTAACATCTGCAAATACTTTGTTAATGTAAAATATGTTTCTAAATCTAGTACGAATGCTGCAACTCTAGCTTGTGTGACGCTCATTAATAATTTTAACCTTGAATCTAAATTTGGATCTTTTATATCTATTGAATCATTGTATGAATCTAACATTACTTTACCACCTTGACTTTTATTTGTTAGTAGATTAACGAAATATCCATGTTATCATCTGATGTTAATACATGTATACACTTTTCTAATCGTTTATTATATTTATTTCTTAATTCAGTCCAAATCATATTG…	5	none	-	-	-	-	-	-	-	-	-	-	-	-	na
Solidago sp.	na	no	na	na	P13	contig_1710	ATGGCTAGATAAAAGATAAAATAGCGACGCGGCCTCGAGGAAACCTGGAAAGCCGTCCTCCACTTCCAAGCGGCCAATTCGGCCAAATTCTCCTTCTTTTCGTCCTGGTCCAAGAGATCAGGGTCCACATACTCACAATCGAGCGACAGACCATTCTCAACCTTGAGACTCGGAATAGATTGGAGACTCGGCCCAAGCCGTAATCCGAACTTCTTTGTCGCCCTATAGGCCAAGGGACCTCGAAAACCGAGATCCCAAGTTGTGAGTCCTAAAGGCCGTATTTTTCCTATGTTCCAGCTGAACCAGGCCATCGCCGCTCGAAAGCGGAGTGACCCCTTTAGTCCAGCAATAAAATCATCAAAACCCTTCGAGAGAGTGTCCAAAGATTCAGACTCCCGT…	824	1	1.5085	59	49.8786	1e-106	ALM62250.1	RNA-dependent RNA polymerase, partial [Soybean leaf-associated ourmiavirus 2]	virus	Ourmiavirus	Soybean leaf-associated ourmiavirus 2	Unknown	rapsearch	/zfs2/jpipas/pgc92/refs/blast/nr	803	393	292	428	85	86	-1	0	none found	-	8	none	-	-	-	-	-	-	-	-	-	-	-	-	na
Solidago sp.	Tobacco ringspot virus (novel variant 4)	yes	partial	na	P13	contig_4974	TTGATAGCAATTTCAAATTGGCCATCTCCGTGCATTATCTGATGTGGGCCCCATAACACCTGACGTAAGGTTGGAGGTGCTTCATGCTCCCATGGGAAAATAACAAAAGAAGCGGTACAAAACGGAGAAGAAACACTCTTGACACTTCCGCTTATAGTGCCAGACCACCCAAGATTCCTAGACATAACTGCCCGGGAATATGAAATGGCATGTTTCTTAGAGTGCTTGACGGGACCTCCAAAATTATAAGATATAGACAACATGGAGGTTGACCCGTCAAGTTTAATCTCTTTCGCCTCATAATATCTATCAATGGCGAAAGTGTCACCCAATTGAATAGGCCACGTCATAGTTGGATCTAACTCAAAACGATCAATGACGGGCCCCATGTCCACATGC…	824	1	0.678398	97.451	100	0	KP144327.1	Tobacco ringspot virus isolate CZ_1104986 capsid protein gene, partial cds	virus	Secoviridae	Tobacco ringspot virus	ssRNA(+),linear,segmented	blastn	nt	1	824	890	67	87	87	86	0	c10892_c4974_c12490; 2178 nt	GTAAGAACCCAAGAAGATGGGAACTTCCGCTTCAGTACGCCGCAAATCATAAATCCGAGCCTGACCTTGCCAGTAAGCGCCCCAGTCTCTATAGTTAGTGGTAATGGACACACTACCCTCCTGGGCCTGGGCCTGTTTAGACCTTGACCAGGAGATGCAGAGATCCACCTCACCATAATGCCAACCGGTGGCTGCAACAAGCCAAGAGAGGGGGTTTGATGCAAGCGTGACAGTTGCGTCCTTAGAGGCGAAGTCATGAATATATCCGGGAATATCGAAATTGACAACGCCAGTATTCGCATCTGGTTTCAAATTGGTTAAAGTGAACCAATTGTAAAGCTCCGCACTAGAAAACATGGGAGGATGCACCTGAGAGTCGGGCCGCCAAGTGTCTATATG…	23	13	negative	1	2169	1	2169	722	3	Nepo_coat, Nepo_coat_C, Nepo_coat_N	coat	pfam03391, pfam03688, pfam03689	434 - 599, 610 - 723, 267 - 358	6.11e-70, 3.84e-35, 3.04e-32	same as contig 4975; not counted twice; makes up Solidago secovirus 3 with contig_4975 and contig_12490; partial novel variant of a known virus
Solidago sp.	na	no	na	na	P13	contig_107	CCATAAATCGGACCTCACCTGAGGATCCTCAATCCACGAGAGATTTAACCTTCGGTTTTCTATCATGGAATACGGGATGCCCGAACCAGCCTCTCCTTGGAGAGAATCCACGCAGTCTAAGAAATAGCGCCGCGCTAGCTGGGGATTGTATCCGTTACGAATCCAATCTGGGCAGGTCAACCTAGTATGCTTATACAGACGGTAGGTTGAATCTATTATACACCTTCGTTTATCGTCGGAAGGAATGACGGCACTTTCCGCGGCGGTCGACCGCTTAGCAGCTTGCAAGTAGAGCGAAGTCAGTTCTGCTTCGGGGCCTTTGGAGGGCCATCCGAAGTTGGCTGTTTGCTGCTGGAGGTAGGGGCTCCTTTCGAGGGTTTTCCTTCCCCATTCTGAGAA…	806	1	4.63896	44.9	69.603	1e-137	YP_009373263.1	RNA-dependent RNA polymerase [Grapevine enamovirus-1] >ARS33692.1 RNA-dependent RNA polymerase [Grapevine enamovirus-1]	virus	Luteoviridae	Grapevine enamovirus-1	ssRNA(+),linear,nonsegmented	rapsearch	/zfs2/jpipas/pgc92/refs/blast/nr	561	1	731	914	84	85	-1	12	none found	-	2	none	-	-	-	-	-	-	-	-	-	-	-	-	na
Solidago sp.	na	no	na	na	P13	contig_12746	CCCGAATACTGGCCTTTATGGCGCCAGTGTACCCTGTGACGTCCCAAAAGGAACTCACAGCTTCTAAGGCCATCTCAAGAGAGGTGACCTTAGGGACTATTCCCACCTTTTCGCGAGGTGGCAGTGCGGGACGTGGTTTTGCAACCACAACACAATCCTCGTCATCAAAGACGAGGGAGGCTTCTCTCTCCTCAATATACGAGGAAATCAAAGCCTCAAGCTCAGGGGTCCATTCCTGAACTTGGGGTTGTTTTGGTACAACCCTGACCTTCTTGTTTTTGATGGTGCGCTTAGCGCACCCTTCTTCCTTAACCATGGAAGGACGGCAACCCATACAACCCTGGGCTGGGGGAAGGACTGTTTGAAAAACCACGAAAATCAGTGGTTTCCTTCTGGGAA…	764	0	0.078534	49.2	47.9058	1e-162	AQW44800.1	polyprotein [Arracacha virus A]	virus	Secoviridae	Arracacha virus A	ssRNA(+),linear,segmented	rapsearch	/zfs2/jpipas/pgc92/refs/blast/nr	367	2	263	383	85	85	-1	17	none found	-	6	none	-	-	-	-	-	-	-	-	-	-	-	-	na
Solidago sp.	na	no	na	na	P13	contig_19117	TGGATTTTTTTGGGAGTTGATGTAGAGCCGGATCCCGATACAAAATCAATTCTTGATTAGGAAATTCCATGAATTTGGAATGATCCCAATACATCCAGACACCGGGAAGATCCGTGTACTCTACAAAAACTTGAGTACCAGGCGGTATGGAGAGCGCTTGATGTCGAGTTAACAACAAGGAGCGCCCTTCATATTGGCAAGACTGCACAATGGTACCCTTGTAACTGGGGCAATCTGGAAAAATTTTTACACTAAGGCGTTGCCAGGGAGCCAGTGGTTTCTCTGAAACGCTCCCTCTAGCGACATAGTGATGCAAAGCGTGAAGATTCCTCCTCTTGGCATAAGCATCACCATATGAGGACGAACTCATCACAGCCTTAGCTTCAACTTTTTCCATTA…	764	1	0.123037	63.8	99.7382	1e-285	AQW44800.1	polyprotein [Arracacha virus A]	virus	Secoviridae	Arracacha virus A	ssRNA(+),linear,segmented	rapsearch	/zfs2/jpipas/pgc92/refs/blast/nr	763	2	1120	1372	86	86	-1	0	none found	-	3	none	-	-	-	-	-	-	-	-	-	-	-	-	na
Solidago sp.	na	no	na	na	P13	contig_21706	CCCTTTACAGGGATGTCCGAGGCCCCCAAGAGACGCAGGAAGCTCTGGATACCTACCTTTCCTCGTTGCAATTGCCCTCTGACGCTTGTACAAAGTACGAGCGCATCGAGCAAGGCGGTTGAACGAGGCCGGGTCCACGGAATGTTGGTTCATGACCCCATTACCATCACGCACAAACTCTTTCAAGGATGGTGGCCTGAAGGACTCCAGACCGCCCTGACGCTTTGTCAGTGCATAGGCTTCGCAGAACACGAAGCCTATCTTAGATCTGAAGGACTTTCCTTGATGAAGTTCGCTTCCTACGGCCGCTGCACGGCGCGCGTAGGAATCGACATTATCCGGATGAGTAGAGGCCGCAAGATCATCACCGCAGATGATCCTTCGCGGTCCAAGCTCACT…	760	1	0.126316	56.7	11.8421	1e-19	APG77263.1	RNA-dependent RNA polymerase, partial [Wenling narna-like virus 8]	virus	NoFamily	Wenling narna-like virus 8	Unknown	rapsearch	/zfs2/jpipas/pgc92/refs/blast/nr	732	643	368	397	86	87	-1	0	none found	-	3	none	-	-	-	-	-	-	-	-	-	-	-	-	na
Solidago sp.	Solidago bromovirus 1	yes; no	partial	na	P13	contig_28165	GAAATCGTCCGATTCGGAATGTTTCACAACGGAATTCATAGATTTATGCCCGGATGCGTGGCAACTATGCATAATGTGGATAACCACAATATGTGCACCTCCAAATACATTGATCTACAATGTACTTAGGGCGAAATCCGCATCTTGCACAAGAATTGTCCCTCATGCAAGGCAACTCAGCATCATAAATGCTGAGGTTTGTAATCTTTCATTGATTACCGTCATCCAGAAAATTTTCTGGTGGCATCAAAGGCGCAGGTCGTGATACGGCTAACCAATAGTTAGCCAACCGCACGCGCTTGGCATCTTTACGGTGATCATCCAGACACCAGACGATCGCACGTTCAGAGAGTTGATCAGGGGATTTACCACCCAAATCAAAATCTCTACTTCGGTAAG…	753	0	0.123506	76	69.3227	1e-238	YP_008470973.1	coat protein [Ageratum latent virus] >AGN29721.1 coat protein [Ageratum latent virus]	virus	Bromoviridae	Ageratum latent virus	ssRNA(+),linear,segmented	rapsearch	/zfs2/jpipas/pgc92/refs/blast/nr	748	227	56	230	86	86	-1	7	none found	-	5	4; 5	negative; negative	3; 3	709; 166	209; 65	501; 102	166; 33	1; 1	Ilar_coat; thiH super family	coat; thiamine biosynthesis	pfam01787; cl35872	3 - 161; 11 - 29	1.22E-63; 6.79e-3	na
Solidago sp.	na	no	na	na	P13	contig_13690	ATCCAAATCCATACTGAAATTCACGAGGACACGTTCCCCCGCTTCAATTGTCAAATTTTGCGGGAAATCCGATACGACCCCCTTAACATAGCTAATGTTATGCAAAGGACCAACATATACATCGTCAAAAATGGCGATTTCAGTGTTGGATTTCACATTATCATCAGTTTCTTGGGCATTGAACTGAATCAACGCCGTCGAATCTATGCCAGACCGGGACAGTTTATCATACTGCTCATGCGCAAGGTTGTAACCATAGCTCTGTGAAGAGTTAAAGACAACACTTGGTATGCGCAGGGTTTCGACCAGCTTGAGAGAAGGCTCAACACGTCAGGACGGGGCTGTGCCCATCATCGAGACGCGGTAAGATATCCAAATCTCACCGACAACGACCTCCTT…	734	0	0.111717	48.5	52.7248	1e-91	YP_009337365.1	hypothetical protein [Hubei permutotetra-like virus 7] >APG76937.1 hypothetical protein [Hubei permutotetra-like virus 7]	virus	NoFamily	Hubei permutotetra-like virus 7	Unknown	rapsearch	/zfs2/jpipas/pgc92/refs/blast/nr	729	343	100	226	87	86	-1	0	none found	-	5	none	-	-	-	-	-	-	-	-	-	-	-	-	na
Solidago sp.	na	no	na	na	P13	contig_7799	AACATATGATTCTCTAAGAGAATTGCTATGTTTGAATATACAAAATGAACAGTTTATGATTCCAAACGACCAATTAATTCGTACTACGTACGATGAGGTTATCGGTTTGGGTATGGGAAGCTCCGTTCAAGATAGTTTATTTGCTTTACAAGATTTGGCTCAAAAAGTTATAAATGGTAAAACCATTTATAATCTTGATGACCCAAACGAGTTGAACAAATATCCTATCTTTACAGGTATAGTTAACTATATTAATAATTACATTGATAATGTCGGTAAATGAGAAATAAACTCTCTCAATTACAGAGACAAATCAAAAGAATTATTAATGTTAAATGTTGACCATGTATTAGGAAAAGAAAGGAATAAAACGCTTTCTCTTCTAAACACTGGAAAAAT…	731	0	0.129959	80.301	99	8.97e-149	KT598239.1	Soybean leaf-associated mitovirus 2 isolate SaMitV2-1, partial sequence	virus	Narnaviridae	Soybean leaf-associated mitovirus 2	ssRNA(+),linear,nonsegmented,2.5-2.9kb	blastn	nt	1	724	1720	2442	81	81	80	12	none found	-	4	none	-	-	-	-	-	-	-	-	-	-	-	-	na
Solidago sp.	na	no	na	na	P13	contig_3805	TTTTGAAGGCAAAGAAGTGGGAAGCAGAGATAACTTCCCATCATCTGACCTCTGGTCGGAGTAAAGGACTCTTTGAGATGATCCTCGCCTTCGTATTGCAATCGAGGCCGTTGAGCGGCCATTGCATACCGAAATACGTTGGCAGGGACGTACTGGGAATTACCCCATGCTACGTCGAGGATGGTTTCGGCAACCTCAATCGACAGGTTGTCGCTGGCTGACTTGTAGTCACCACTGGTAAGAGGCAACTCTACCTTCTTTGTCGGGTCGAAACCTGCTTCGTTCAAAGCGGCCTCAGTGACTTCTCCGCGGAGAAGCCATTTTTTGCGACTGATGGTGTCATACATCAGTCCGTGAAGAGGTCGAAGAAAAGCCGATTCTGGACCGAACCGCGTAAGC…	728	1	0.387363	69	99.7253	1e-298	ALM62250.1	RNA-dependent RNA polymerase, partial [Soybean leaf-associated ourmiavirus 2]	virus	Ourmiavirus	Soybean leaf-associated ourmiavirus 2	Unknown	rapsearch	/zfs2/jpipas/pgc92/refs/blast/nr	728	3	99	340	86	87	-1	12	none found	-	4	none	-	-	-	-	-	-	-	-	-	-	-	-	na
Solidago sp.	Tomato ringspot virus (novel variant 6)	yes	partial	relaxed	P13	contig_1954	GCTGGTGCCTTGTGTTGCAAAAATTTAACATCAGGCACATCTACCTCCAAAAATTTTACAGGTGACCACGGCTTCCATTGAGAATACTGCTCATCATGGAAGGAAGCACAATGTCTCCATTGGGGTAAATTCAAGAAGTTCCCGCCAATTTGCTTGACGTAGAAATTCCTGACAGCAGTGAATTGCTCAACGTCACCATGGAGATATAACTCTCTCAGAGCAACCTGAGCGTTTAAAAATAAAGAATTTAATATGTTTCCCTGTGGGTTAATATAATACAGGGAAGAATAGATAGCTTGCAAATCGAGAGGAGCAAGCACCCTTCCATCACTTTCAGCCCTAAAGCCTCTCTTCAAAAAATCAAGTTGCTTCAGAGGCTTGGCTCTAAGAACTGGCGAG…	716	1	0.97067	98.464	100	0	KR911669.1	Tomato ringspot virus isolate Rasp-CL segment RNA1 polyprotein gene, complete cds	virus	Secoviridae	Tomato ringspot virus	ssRNA(+),linear,segmented	blastn	nt	1	716	6183	5468	85	85	85	7	c1954_c28476; 953 nt	GCTGGTGCCTTGTGTTGCAAAAATTTAACATCAGGCACATCTACCTCCAAAAATTTTACAGGTGACCACGGCTTCCATTGAGAATACTGCTCATCATGGAAGGAAGCACAATGTCTCCATTGGGGTAAATTCAAGAAGTTCCCGCCAATTTGCTTGACGTAGAAATTCCTGACAGCAGTGAATTGCTCAACGTCACCATGGAGATATAACTCTCTCAGAGCAACCTGAGCGTTTAAAAATAAAGAATTTAATATGTTTCCCTGTGGGTTAATATAATACAGGGAAGAATAGATAGCTTGCAAATCGAGAGGAGCAAGCACCCTTCCATCACTTTCAGCCCTAAAGCCTCTCTTCAAAAAATCAAGTTGCTTCAGAGGCTTGGCTCTAAGAACTGGCGAG…	8	5	negative	1	935	3	933	310	1	RNA_dep_RNAP	RdRp	cd01699	1 - 222	5.19e-77	extension not included in the dataset, but the full extended contig is included; partial novel variant of a known virus
Solidago sp.	Tobacco streak virus (novel variant 11)	yes	partial	relaxed	P13	contig_58	TCCTCTTCCACTGGCTTCAAGGTGGTCTTTATCATGTGCATGTATTTATCTAAAGCCACCAATGGCACCGGTCCCTTGTATTCACTTAAGGGTGGATTTTTGTTTTCCAAATACTGGTTAAAGTAATACAACTCTTCACCAGATATCGGGTTCAGTTTCGATAAACGAGTCTTATCAATGACGTGTGTCATGAATCTAGTGACGCACCGGTTTAAAACATCATCGTGATCGAAACTGCTTTGGAGTTCCGGAACATTCATGTTCCGTTTCTTAATGGCCAACAAAGCTTCTCGCTGAGTTGGAACCCTGTGGGATAAACCTCCAACATTCATATTCGGTACCAAACGAGTGTCGACTCCTTTTGTCCAATCATTAAAGACGGATAAATCTAAATCGCAA…	701	1	8.03852	91.298	100	0	JX463338.1	Tobacco streak virus isolate 2334 segment RNA 2, complete sequence	virus	Bromoviridae	Tobacco streak virus	ssRNA(+),linear,segmented	blastn	nt	1	701	1205	505	86	86	86	0	none found	-	5	3	negative	1	332	3	330	109	1	RdRP_2 super family	RdRp	cl03049	1 - 109	3.14e-36	na
Solidago sp.	na	no	na	na	P13	contig_2169	CGAAGAGCCTACACACAACTAAAAGAAAAGAAACCAAAAGAAATGCGCAAAATAAACTATTTATGTTTAAAACAATTATTAACCCTAAAATAGTCACAAACACTTAAGCAAGGATAAGCCTTATGTCTCTTAAGTGCCGGATCATCACACCATTTGCCATCGAAAGTGAGACTTTGGTAAAAGCCAGACAGATCCTCGCGGTCAAAAGTGGAAACATCACATCCTAATCGTTTTTTGTAGGTGTGGCCCAAACATTGAGGGCCACACACCATCTTTCCTTCACTAACGAGCAAAGCATGAGTCCCACGCTTTCCACTAAGGTCTGTTGGCTCAACAGTAGTCGCAAAAGCTAGGCAAGGGTAACGTCCTTTATCTTTTGCCTCACTGATGCGATCTTCA…	688	0	0.0901163	59.1	37.936	1e-74	AQW44800.1	polyprotein [Arracacha virus A]	virus	Secoviridae	Arracacha virus A	ssRNA(+),linear,segmented	rapsearch	/zfs2/jpipas/pgc92/refs/blast/nr	686	426	2133	2220	85	87	-1	0	c28631_c2169; 956 nt	GTCCACGCCAAACGGACACGGGCAGCAAGAAAAACAGAAACAACTGAAATTAAAGCACTCTCTTTTTGTACGTCTAAATAATCACATCGAGCGGACGTGCATCCGATGCATGCTGTTCACAGCTTAGCCGGCTTCACTGAGCAACCGACAACACTTCACTATGCCAGGAAATCCTGGACGCTAGCAGCTGCCTCCTGGGGCACCACCCCCATTGGAAGATAATTACAGCTTTACCCTTCGAGAAACGGGGAAGGGATAGACCGTGCTCCGAAGAGCCTACACACAACTAAAAGAAAAGAAACCAAAAGAAATGCGCAAAATAAACTATTTATGTTTAAAACAATTATTAACCCTAAAATAGTCACAAACACTTAAGCAAGGATAAGCCTTATGTCTCTT…	8	none	-	-	-	-	-	-	-	-	-	-	-	-	na
Solidago sp.	Grapevine virus S (novel variant 4)	yes	partial	relaxed	P13	contig_13396	CCCTTATATCTTCTAAATTCATCCAATTCAGCAGTGCGACGACAGACATCTGCGTCTTCAAAAACCCACAAGATATCACACAAACTTTGATAATAATCATCAATCATTGTGACTTGTAGAGTTTTGGGACCTAGTTTCGGAAGTAATTTTAGGGGATTGGGAACCGCTAACACTTCCTTACTACCATCAGCACACTCCACAACCAACAAAAACTTTGAGCAGATGAAGGGTTGATTATGGGGAAACTTCGTCTCAAAATTAAAAAGGGAGACGCACAAATCTTCCTTATCTTGAGGCAACTCCTTGATCGATCCAAGGAGACTGTCATCACCACTAGCGGCAACGAATAATATATTGGGATCACACAAATCATATACGTAACTTAGGACACTCAGGGTT…	649	1	0.0862866	99.076	100	0	JX513899.1	Grapevine virus S isolate GVS 3138-01 segment RNA2 RNA-dependent RNA polymerase (RDRP) gene, partial cds	virus	Bromoviridae	Grapevine virus S	ssRNA(+),linear,segmented	blastn	nt	1	649	2011	1363	84	84	85	0	none found	-	5	5	negative	3	548	3	546	181	1	RdRP_2 super family	RdRp	cl03049	1 - 182	3.62e-70	partial novel variant of a known virus
Solidago sp.	Solidago no family 3	yes	partial	relaxed	P13	contig_33070	CCCCCGAAAAGCCTCTTGGCAGTGAGGTAGCCCCACAACCAGTGCTCAAGCGGCTTGAGCCAAGAGCCAAGACACAGGTTATACCTAGGAGACCTTGGAAAAGTCATCCTAGGCTTGGCAACCTTGTCTATGCCGAACTTCTCAGCCTTGAGGAAAGCCCTCAGGTAGGCGTCCCCGCTGGTAACGGGCCCGTCAACCCTCAAAGAGCGTTCCGCTTCGAGGTATCTACGGCGCAAAGAACCCTCATAAGATAACGCCGTTCGTAGATTGCTCCATCTATCACCCGCGTAGCCATGCATCAGACTTCTCATTTTCTTAAACTCGGAGAGAAACCTGTCGCCTAGCTTGAACTGCCCGGGCGTTGGGCAAGGAGCAAGAGAACGCAGCTTCAAAGCCGCA…	639	0	0.159624	55.3	74.1784	1e-135	YP_009115495.1	RNA-dependent RNA polymerase [Magnaporthe oryzae RNA virus] >AJA41112.1 RNA-dependent RNA polymerase [Magnaporthe oryzae RNA virus]	virus	NoFamily	Magnaporthe oryzae RNA virus	Unknown	rapsearch	/zfs2/jpipas/pgc92/refs/blast/nr	476	3	1	159	86	86	-1	0	none found	-	2	1	negative	2	521	3	519	172	1	RdRP_3 super family	RdRp	cl24119	10 - 160	4.9e-18	na
Solidago sp.	na	no	na	na	P13	contig_20411	CCATTGGTTGAGCATATTTCTTCAACCCGTCCTTCAATGGATCATACTGCTTACCCATAGCAGCAAGACGGGGATCCTCCTTACACAGTATGGAAGGCTCTTTACAATCCTTCACATTTATGCAGAATTCCTCAGGAACCTTCACATACTGCGACTTTGTGGGCATTTTCGGTCTCTCATTATTTGCAAGATAACCCAGTTTGGCATAACCAGGCTCTTGTATGCCCAACTCTTCATATATGTTGCAGACCCCTTGTGCTTCGAATTCGTGAAATTCAGGAATGACATCAGCACTGAAATAGGATCCACTTCCACCAACAAGCATCCCACAGATGCGCATCTGTCCACCAACCATTGTGGCAACCAAAGTGCCACAATCATTATCCCTGGCAGTCATAT…	637	1	0.0816327	75	77.237	1e-222	AQW44800.1	polyprotein [Arracacha virus A]	virus	Secoviridae	Arracacha virus A	ssRNA(+),linear,segmented	rapsearch	/zfs2/jpipas/pgc92/refs/blast/nr	493	2	1412	1575	85	85	-1	0	none found	-	4	none	-	-	-	-	-	-	-	-	-	-	-	-	na
Solidago sp.	Tobacco streak virus (novel variant 5)	yes	partial	na	P13	contig_2341	CCTTTAAAGGAGGCATTGTTTATATCATTAGATATAAACAGCATCAGTGGAAGTGTGTTGGAGAAGCACCACACCCGCCTATCCACCGGCAAAATACAGTTCCGAAACTTCGCAGAAAATCTGCGGCAACTCTCTATAGAGGGAATACATTAAACATATTGTATCAAATTAAAACACGAACCCCGTCTAAATCCCCTGAACTTAAGGATCTAGCGTAATTGATACACTTCACTATCTGATCATCGTTATCATGAGGCGCAACTGTAAAGTACCTAAATGATTTCCGATGTCTAGATATGGCAACCAAATTGTGACATGGACCTAAATCAGGTCCCTTACCCGAATGTAGCAGATTTGTAGTCTTCGACAGACGAAACATTACCACATGATCCCAGGTTT…	631	0	3.42789	99.366	100	0	FJ403375.1	Tobacco streak virus isolate Illinois segment RNA 1, complete sequence	virus	Bromoviridae	Tobacco streak virus	ssRNA(+),linear,segmented	blastn	nt	1	631	3485	2855	85	85	86	13	none found	-	2	2	negative	1	490	164	327	108	1	Viral_helicase1 super family	helicase	cl26263	2 - 76	3.14e-14	partial novel variant of a known virus
Solidago sp.	na	no	na	na	P13	contig_2323	CCTAGCCAGTACCTCTTGACAACGTCAAGAGAGTATTGGTCTAGACCCGCTTTTTCTAAAAGTCGCCCAGTCACTCTCCACCCCATTTCTGGTGTGGGAGCGTCTGTGGCCTTTGCCCAATCAGAGGTGTAGAGGTAAATTGGATCTTTGGAATCGAAGATCCAGTTCACCCCACCCCTGTCATTCGGTTGTCTGACAATTTTCTCAATGAACCGCCAACCAAGGCGCGAAGCCTTGAGTCCGGATCTGAGATTGTCCAGCTGTTTGATCAAATGGAGTGTGATGTGACTAAACGGTTGTAAAGCCACATCCTTCCAAAAGCTTCCTGACGTGACCACTCGCGCCTTTCCGTTTTCACGGACAGCCGCGACGTTCACTTCCATGACTGAACTGTCGCCC…	629	1	0.556439	31.818	47	4.78e-07	NC_030866.1	Fusarium poae narnavirus 2 genomic RNA, complete genome	virus	Narnaviridae	Fusarium poae narnavirus 2	ssRNA(+),linear,nonsegmented,2.5-2.9kb	tblastx	viral.1.1.genomic	395	198	1414	1611	85	85	86	0	none found	-	3	none	-	-	-	-	-	-	-	-	-	-	-	-	na
Solidago sp.	Solidago aspivirus 1	yes	partial	na	P13	contig_29087	AAACGCCACAGTGGTCCCACTGTTTTTCAAGAGTTCAAGCACTTGAATTTGTTAACTATGTTGGATACAGGTTCTGATAGGAACATATTTTATCATCCTGGGGTCACTTGCACTGATTTCATTGATAACTTTGGAGGGGTCGATAAACTTCCGTTTGTCAAGAGCCCAATGATTATGACTCATGATAAGCAATCATTTTGCTTGGATGATGTTCTGCTATCCAATTCACTGAAACTTTGGGCCAACATATTGTCATTTTCTGAGCTAAAGAAATCTGGAATTGTGGATAAGTTGGAATCAGTGGATGACTTGGTTTACTTGACTTACAAAGGTTCTGTGAGGATGACCTTCTCAGCCAAGGAATCTGGCAGGATGTGGTTGATTGATGAAGCTTACAAC…	620	0	0.130645	41.8	59.0323	1e-58	BAV13386.1	58 kDa movement protein [Blueberry mosaic associated virus]	virus	Aspiviridae	Blueberry mosaic associated virus	Unknown	rapsearch	/zfs2/jpipas/pgc92/refs/blast/nr	40	405	369	490	82	84	-1	0	none found	-	4	1	positive	1	58	474	417	138	1	DUF3132	unknown	cl12869	6 - 113	8.3e-14	na
Solidago sp.	na	no	na	na	P13	contig_1718	TATGTACCTTTCCCTGCTTTACCTACTTCGGTTAAGCAGCACAAGAATACTACTCGTAAGAGTAGTATTCATTGTAGTGTGGAAGGTACATATGTACCACAAAACGTTGCTGTCCGGGACAGCGAGCTGGCGTATAAATTACGTCAGTTGGTCAAAAGTTTCCGACCCACTTTGACTAAGCGGTCGGTTAATAGCGTCTCCTTAAGAGACGTTATTAGGTTTTTAAATATACCTTGTGCTAGATGCCAAATGGATAGTCAAGGTGCGCATGGTGTGGCTGATGAAGTCACTTCAGATAAAATTAGTAATACTGTAATTACTACTCATAATGAAGAATCTGCAGGTATTTCTGAGCAAACGGTTCTAAACTGGCACTCATTGACAACCACAGAGCCTGAA…	614	1	1.14007	47.3	26.873	1e-75	YP_001285409.1	polyprotein [Brevicoryne brassicae virus - UK] >ABP57198.1 polyprotein [Brevicoryne brassicae virus - UK]	virus	Iflaviridae	Brevicoryne brassicae virus - UK	ssRNA(+),linear,nonsegmented	rapsearch	/zfs2/jpipas/pgc92/refs/blast/nr	1	165	202	256	85	87	-1	0	c14316_c1103_c1718; c7719 and c867 inside; 822 nt	ACACCATAAGAATAAATATTACATAATGATTGCCTTTAATCCAAATAACGTTGCTCTTACTGGTGCTCCCCGTGTCTCTCACTACCAACCGGCTGAATTTTATTCAGTTATTGAAAACGGTGTCTTGTACCGATATGACAAGAACGATTGGGATTACTGTCAGGTAATCTCACTCGCTGAACGAACACCGGGCTTTTCATATGCCCACTATGTACCTTTCCCTGCTTTACCTACTTCGGTTAAGCAGCACAAGAATACTACTCGTAAGAGTAGTATTCATTGTAGTGTGGAAGGTACATATGTACCACAAAACGTTGCTGTCCGGGACAGCGAGCTGGCGTATAAATTACGTCAGTTGGTCAAAAGTTTCCGACCCACTTTGACTAAGCGGTCGGTTAA…	4	none	-	-	-	-	-	-	-	-	-	-	-	-	na
Solidago sp.	Tobacco ringspot virus (novel variant 7)	yes	partial	relaxed	P13	contig_8676	ATGTTTTTGGGCAATTCCAATATCTCAAAGTTTCGAGTGCCAAGTTTCTGCAGAACTTTACGCTCCACAAGCAATTCGTCTTTTGGACACTCAATGCAAACCATCTCAGGGATACCCCCTTCAACCTGTACCTCCTCTTGCAATCTATGATAATCATTATATACGGAAGTGCCAGGCTTTAAAGTGTAAGCCCCAGGTCCACCCTCGAAATATCGAGTTTTTCCTTTTTCCCCATGCGTCCTTTCAAGCACATAGGGATAACCTTCAGATGTGTCCATGATCAATTTATCAAAGtcatcatcaccattgatcacgacatcatcttcaacatcttcGAATTCCGCACCAGCATCAAACCAGGTTTGCACAATATCATCGCATACTTGCTCAAACAAGCTA…	611	1	0.263502	96.727	100	0	KJ556849.1	Tobacco ringspot virus isolate SK segment RNA1, complete sequence	virus	Secoviridae	Tobacco ringspot virus	ssRNA(+),linear,segmented	blastn	nt	1	611	5254	4644	87	87	85	18	none found	-	6	4	negative	1	611	3	609	202	1	RT_like super family	RdRp	cl02808	24 - 200	3.68e-09	partial novel variant of a known virus
Solidago sp.	na	no	na	na	P13	contig_15453	TCTCCGGAATCCGCGCGTAATTTCTCCTTTTGACGCAATAGCCACTCCGAAGCGAGACACGACAAAATCGCTTTCTCCGGAGCCTTTGGTTTTGGTCTGAGAAGCTTATATATTTTTCTTCCGGGAAGCTTCTCACCGGGCAGAGGGTTCACTTTGGACCTCACCGACCTAACACGTAACTTGTCGGCGAGTACATTGACGTAACTCTCTTCGTCCCGGGCCCTATCCACCTCACGGCGGATGACCTCAGCTTCTTCCTTGCGCGACAAAGCATACCCGTCGGGCACGGGTACTACAGGGAAGATGTTGGTGAGTTCAGGGACCCTGGCGTCAGGGCGGGCGCAGACGGCGTGCTTGAGTCGACTCGAAGAGAGGATCTGGTTGACCAAGAGACCGGGC…	607	1	0.280066	43.75	41	1.11e-07	NC_033729.1	Phomopsis longicolla RNA virus 1 isolate KY RNA-dependent RNA polymerase gene, complete cds	virus	Narnaviridae	Phomopsis longicolla RNA virus 1	ssRNA(+),linear,nonsegmented,2.5-2.9kb	tblastx	viral.1.1.genomic	605	462	2002	2145	86	89	83	0	none found	-	3	none	-	-	-	-	-	-	-	-	-	-	-	-	na
Solidago sp.	Tobacco streak virus (novel variant 8)	yes	partial	na	P13	contig_212	GCAGGCACTGAGGAAGCGCAGGAAACAGTTCCTCCTAGGTATAAACCTCTATGATTATGAACTGCTTCAGCAAATAATGAGCGAGGCCAAGTCATCGTTAAGATGAACGCCTTACTCAAGTTGACTTTTGTACCACCATAAAGTTCATCACCGGTAGCTAAATTTTTCAATTTTAGTTCTGCGATGGCATGTGTGGTGTTCAATATCACGGGTATATACATCAAGTGTATAACCGCATGATCTACAAAGACACGTCCTCGAACTTTATCGGAAAATTTTCCAATAAAGGATTTCGTTTCTTTGGTTGTCAACTCACACAGGAAAGCACCTGTGTTAACAGCAGGGAAAGCTGCACAACGTCGTAAACCCATGTTAATCTCAACGGAACCTGAAAGTGCT…	601	0	5.62063	94.196	100	0	JX463339.1	Tobacco streak virus isolate 2334 segment RNA 3, complete sequence	virus	Bromoviridae	Tobacco streak virus	ssRNA(+),linear,segmented	blastn	nt	1	601	687	86	87	87	86	0	none found	-	4	4	negative	3	476	3	474	157	1	Bromo_MP super family	movement	cl03270	6 - 158	1.08e-90	also makes up Tobacco streak virus with contig_213; partial novel variant of a known virus
Solidago sp.	Tobacco streak virus (novel variant 9)	yes	partial	na	P13	contig_213	GCAGGCACTGAGGAAGCGCAGGACACAGTTCCTCCTAGGTATAATCCTCTATGGGCATGAACTGCTTCAGCAAATAATGAGCGAGGCCAAGTCATTGTCAAGATGAAGGCCTTACTCAAGTTGACTTTTGTACCACCATAAAGTTCATCACCGGTAGCTAGATTTTTCAGCTTTAGCTCTGCGATGGCATGAGTGGTGTTCAATATCACGGGTATGTACATAAGATGTATGACCGCGTGATCTACAAAGACACGTCCTCTAACTTTATCAGAAAATTTTCCGATGAAGGATTTCGTTTCTTTGGTTGTCAACTCACACAGGAAAGCTCCTGTGTTAACAGCAGGGAAAGCTGCACAACGTCGTAAACCCATGTTAATCTCAACGGAACCAGAAAGTGCT…	600	0	7.06167	99	100	0	KT445969.1	Tobacco streak virus isolate OH-2011 segment RNA3, complete sequence	virus	Bromoviridae	Tobacco streak virus	ssRNA(+),linear,segmented	blastn	nt	1	600	682	83	87	87	87	0	c213_c212; 601 nt	GCAGGCACTGAGGAAGCGCAGGACACAGTTCCTCCTAGGTATAATCCTCTATGGGCATGAACTGCTTCAGCAAATAATGAGCGAGGCCAAGTCATTGTCAAGATGAAGGCCTTACTCAAGTTGACTTTTGTACCACCATAAAGTTCATCACCGGTAGCTAGATTTTTCAGCTTTAGCTCTGCGATGGCATGAGTGGTGTTCAATATCACGGGTATGTACATAAGATGTATGACCGCGTGATCTACAAAGACACGTCCTCTAACTTTATCAGAAAATTTTCCGATGAAGGATTTCGTTTCTTTGGTTGTCAACTCACACAGGAAAGCTCCTGTGTTAACAGCAGGGAAAGCTGCACAACGTCGTAAACCCATGTTAATCTCAACGGAACCAGAAAGTGCT…	3	3	negative	3	476	3	474	157	1	Bromo_MP super family	movement	cl03270	6 - 158	1.35e-89	partial novel variant of a known virus
Solidago sp.	na	no	na	na	P13	contig_18769	CAGCCCGCTTCAAGATGTGCGACTTTTTCATCGGTAGGGCTTCCGACTAAAAGCCACCCCTTCCGTTTTAGGCAGGAATAGAGTCGTTAGTGAAGAGGTTTCAATACCTCACTGTTGAACCCGGAATACAAAGTAACAATCCGGGGCTTCCCCTTCGAGTAGACACAATCTACAGAAGGTTCACTACTAAACGCCTGGCGGTTCCAGTTACCGCCATCCCGCCTAGAGTAGGAGTTTGTAGCGTGGCCATTAGGGACATAGACCACGTTCTCCTTACCCTTGTCCCAACCATCAGGCACGTTAAGTGAAAACGCTTGCCTGAACTTAATGAGATGTTGCTGGTCAACAACTCGAGGCTGGCACCTCGCCTTTTTCCAGGTATCCACCATTGTCTCCTGC…	591	0	0.292724	50.3	96.9543	1e-143	YP_009345044.1	RNA-dependent RNA polymerase [Phomopsis longicolla RNA virus 1] >AMB21743.1 RNA-dependent RNA polymerase [Phomopsis longicolla RNA virus 1]	virus	Narnaviridae	Phomopsis longicolla RNA virus 1	ssRNA(+),linear,nonsegmented,2.5-2.9kb	rapsearch	/zfs2/jpipas/pgc92/refs/blast/nr	584	12	109	297	87	87	-1	0	none found	-	4	none	-	-	-	-	-	-	-	-	-	-	-	-	na
Solidago sp.	Tobacco streak virus (novel variant 4)	yes	partial	na	P13	contig_519	CTCTTGGCCTCTCGACGTTTCTCGTCGAGGCACCAGACGACAGCTCTGTCGTCTAGCTGGTTGAGAAGTTTACCACCGAGATCAAAGTCTCGGCTGCGGTATGTATTCTTCTTGAAACCCAACCGTCCAACGACCGGTGGGTCAGGAATAACATCGCCCGTTACTCCATCAACCATCCCAAAAGTCCCATCAGAGACGGCGACAAAACCAATCAAGAGACGGAAAAACTTCGTCTCATCGTTGATTCCGGTAATCCCTTCGACTATGGTTTTGAAAGGGATTGCGTCGTTGGTATCAACGGTCTTGGAGGACCATTCACTCGCTTTGCGAGTTACCCAAATCTGATTGTTGGGTAACCTAAACGACGTCTTCGCCTGAGGGCGGGATACCGGCACCACT…	587	1	14.816	97.445	100	0	JX073658.1	Tobacco streak virus isolate Henry segment RNA 3, complete sequence	virus	Bromoviridae	Tobacco streak virus	ssRNA(+),linear,segmented	blastn	nt	1	587	1842	1256	86	86	86	25	c1219_c1220_c519; 984 nt	GGAACACACGACACACTTCCAAAGTATCTCCTTAAAAGGAGGCATCAGTAGTATAATATATACTACTGGCACCAAACGCAAGCATCGACCCAAAGGTCTCATGGGTTTCCCATGGAAATCGTCCGATTCGGAATGCTCGCATGGATCATAGACTCACGCCCGGATGCGCGGCAGCTATGCATACTGTTCATAGGAACAGATGTCACACTTCCAAATGTATTGATCTACAATACGTCGAGGTGTGAATCCACATCGCACACAGGAATTACCATCTATGTGCGGCATCTCGGTCTCACCGAGGTGACCATCTAGTCAGTCTTGATTCACCAGAAAATCTTCTGGTGGCATCAAGGGAGCTGGTTTAGAAATTGCGATCCAATATCCTGCCAGCTGAACCCT…	11	5	negative	1	921	313	609	202	1	Ilar_coat	coat	pfam01787	38 - 202	6.5e-73	extension not included in the dataset, but the full extended contig is included; partial novel variant of a known virus
Solidago sp.	na	no	na	na	P13	contig_2150	CTTCCAACACAGCAGGAACCACCTCTGGTTCCTCTTCCTGGTGCAATACCAGTGGAGTCATTAAATGGGACCCTTGAATTTCGGGCCCACCAGAAGATTCAAAAACAAAATTTTCCACCTGGCATGGAGAATTTTGTGCAAGTATTTCAATTTGGTCCACTTGCGGGGATGCAGTAAAATATTTATCATAAATGATGACACAGCCTATAAACAATAGGCCAGCCATCATGAGAGGAACCTTCAAAAAATCGGCACCTCGATGAGGATTGAGTGGTTCAGGTTTCGGCTTTTGCCACTCAGTAAAGATAGAGCACGTGAGCTTAGGAAATTCGCTCACGTACTCTTTCAAGGGAGGAACCCATTGGATAGGATCCTCCTTAGGAGGCACAGCAAGAACGC…	587	1	1.89779	88.115	100	0	KR911672.1	Tomato ringspot virus isolate RaspCL_v1 segment RNA2 polyprotein gene, complete cds	virus	Secoviridae	Tomato ringspot virus	ssRNA(+),linear,segmented	blastn	nt	1	587	1648	1062	85	85	86	0	c10175_c232_c2150_c23803(or c1067)_c1557(or c26244); 1908 nt	GGGTCAATAACGACCTCAACCGCGTCAAGAGACAGCATAGTATTGCCACTACGCTCCTGTTCAGCCATCTCTTGTTCGGACACGGGATTAAAATAAAAACTAAAAGAGCTATCATCCCCCGTAGATGGGCTCGTAAGAACAAAATCTTCCGTCCGCTGTGCACGCGTAGTGGGAGCCCCTCCGAAAAGGGATCTCACTCGAGCGCCAGTCGAACGAGCGGAATAAGCGTCCCTAACATCAGGCAGGATAGAGCGCTGGGTAGGCACTCCCTCTTTTGGAGCCTTGTAAACAGCTCTAGCCTCTTCAAAGGAAATACCATGCTTATCCGCATAATTTCTAATATTATCCTCTTGGGAATCCTCCTGCTTACGACTCAGCCAACGCTTACGCGCTTCTGAG…	16	none	-	-	-	-	-	-	-	-	-	-	-	-	na
Solidago sp.	na	no	na	na	P13	contig_21639	ACTGAAGAAGATGATGATCAACATCCAAATTTTTCATTAGATTTACCTTTATTACCTGGTTATAATCAACTTTCTGAATATGGTCATTATATTTCGCGATTTGGAACTCCATTTCATGTAGTGGAAAACGTTTCTAGATTGTTAGCTTCTGCATTAAATAAATATGGAAACAGTTTTGATTTAGATACAGCAATTAAAGTAGGTCAAGAAGCGAATAAGAAAAGTAGACATGCGTTAGAATTGTTTTTAGATACTTTAGCTTTAGCAAATGATGTCAGAGATGAGTTGAGAGAAGTTATTTTAAATAACGCAATTTCAATAAATCTATTTGACTATGCATCAAGTTTTTCGCCTGCTCATAATTTTGGTTTACATGGAAATATTGCAACTTATAATTTT…	582	1	0.209622	29	61.8557	1e-22	AKH40310.1	putative polymerase [Bloomfield virus]	virus	NoFamily	Bloomfield virus	Unknown	rapsearch	/zfs2/jpipas/pgc92/refs/blast/nr	25	384	1162	1284	83	83	-1	0	c13424_c21639; 1292 nt	CACAATTAGGAACTGAACGAATATTTACTTATCCATATTTAATGACATTTTTAAAACCATTTAACATACCAAATCAAGCTATCAATTTTACTTCATTAAACAAAGAATTTTCATTTATTATTCCTCAAACGTCTTGTTTAAATGTAGTTGGCGATGCCAAAACTTTGTTATTTGTCTCAAATTTACTTACAATAGAAGAGAAAGCATTATTAGATTTAGTTTATTCAAACAAAAAGGATATTCCAGAAGCCTATCAAAATAAAGTAATTACAGTTGGGGATAAATATGCAATTGATTTTACTGAAACAGTTATCAATAGATTAGATATGTTCGGAATAATCGATTGTCTAACATTATCTACTTATACTAGAGCTGGTAAATTATCAGAAATGAGATCTG…	4	none	-	-	-	-	-	-	-	-	-	-	-	-	na
Solidago sp.	Solidago partitivirus 3	yes	partial	na	P13	contig_10282	CCTTTGCGACCGACGTAACCGTAACCGGCTGCGGAGGATCTAACCCATTTAACTGAGTCAAGCTCACGATATGACAATGTTGTCACGCGAGGCATCCTTCCAAATAAGGTTCGAACATGCTGAGTGGTGGTATTCCACGCTGCATTGTTGGGTGGGGCAAGCTTTGGACGGTCAAACATTTTGATCGAATCCATGTGCGTGCGAAGCGTGTAGAAGCTTCTGGCCCAGCCATCTAGCTCGATGCGAAGTGAGGGCGGTACGATAGCGTCGATAGCAAGTGCGCTGTAGACATCTATTAAAATCCGGCCTTCTTCACGTAATCTCCGTTGGGGAATCTCGTCGATGGTTATAAGACCTCGGGGGACTCCACGATAACGGTGATCCATACCTAGTATACAC…	573	0	0.457243	73.4	67.0157	1e-158	YP_001274391.1	RNA-dependent RNA polymerase [Fragaria chiloensis cryptic virus] >AAZ06131.2 RNA-dependent RNA polymerase [Fragaria chiloensis cryptic virus]	virus	Partitiviridae	Fragaria chiloensis cryptic virus	dsRNA,linear,segmented,1.4-3kb each	rapsearch	/zfs2/jpipas/pgc92/refs/blast/nr	386	3	1	128	85	87	-1	0	c1308_c10282; 1690 nt	GTGTCATTTAAGTACAAACGTTAATCGGTTAAGTGGACAACAAACATTTTATTAATAATAAATAAAACATTACAATTGTTGTGAATACGGGACACGTAGTGACTCGTACTCGACTGGATCCCAGTTCCTCTGATTTAGAGGGAGGGAGTCAGCTTTCCCGTACCTATTGAGTAGGAATTTGTAAATCTTGTACAAATAGTGGGAATTGATTCCAGCGTCGCGGTGGATGGAGAAAGCGCGCAGTGTAGACATGGCACCTGTCTCAACGACATATTCAGGAAACTTGAGCATTCGAAGGCAGACGAGCTCGTCGCGTGCGTGTTGCATCTCGCGAACTTTGCGGCTCAGAAAGGAAACACCTTCTGCTTCGTGTGAAATGGAGGATTTAGCAATGTTCAG…	12	9	negative	2	1503	70	1434	477	1	RT_like super family	RdRp	cl02808	177 - 406	3.08e-24	same as contig 1308; not counted twice; makes up Solidago partitivirus 3 with contig_1308
Solidago sp.	Uncultured virus clone 05TGP00448.12 (novel variant 2)	yes	partial	relaxed	P13	contig_29215	CCACACAAGGGAAGAGTATACGGCATTCAGATCAAGAGGGGCAAGTATGTAACCATCACATTTCTTGAAACCCCGTTTGAGAAAGTCCAGGCATTGAAGAGGCTTGGCTTCCAGGGTAGGTGAAAGTTTGTCAGTACCATCAGTTATAGTAACCCCAACATCAGCCAAGGTATCCTTCAGTAATTTACCGAAAGAAACCTTGGTTCTGCTGCCATCACTATTGGCGATTTCGATCTGGGCTATCGATTGGTTAACAGCTATGAGATTATCATCACCGTAAACTATCAAACAGACCAGGGTACTGAATTGCTCCCTGGGCACACCAGGGACACACTTCTTGTAAGCATAGCGCACAAGTATCTCATTAAATACAGAGTTGAGCAACACTGTAAGGGCACA…	572	1	0.0839161	87.427	60	1.59e-105	JN661368.1	Uncultured virus clone 05TGP00448.12 polyprotein 1 gene, partial cds	virus	NoFamily	uncultured virus	Unknown	blastn	nt	232	572	514	173	85	86	86	0	none found	-	6	6	negative	3	570	1	570	189	1	RNA_dep_RNAP	RdRp	cd01699	4 - 190	1.42e-40	partial novel variant of a known virus
Solidago sp.	na	no	na	na	P13	contig_32222	TGTACTCGTATTACGACTATAACATTGTATAGCATATTGGTATAACCAGCTATCTTGCTTCCTGCAGATTTACATACTCCAGGTTTCTCCATCTCGATTTCTTCATCAACCACTTCTTCTTCGAGATCATTAACCTGTTTTTCTGAGAAACCTTCGAATTGAACTTGAGTGGGTTGTATAGGAAAGCCTTGGAAACTTTCTTCCAACTCCTTTTCAAATTTTCTCAGTAACTCTGCATTCTCTTCCTCAAGTTCCTTCACCCTTGTGATTAACCAAGCATTATGGATAGTAAGTTGCTTGATCAACTCATCTTTGTGATTTGGTCCGTAGGAGGCACCAATCATCTTTCTTGGTCTAATCTTTTTCTGATGATACCTGATTGAAAATAATGGGCAAGCT…	569	1	0.0984183	30.986	37	5.23e-09	NC_008034.1	Dracaena mottle virus, complete genome	virus	Caulimoviridae	Dracaena mottle virus	dsDNA RT,circular,nonsegmented	tblastx	viral.1.1.genomic	557	345	3943	4155	83	82	86	20	c42214_c32222; 793 nt	CCATTTCAAGAACAAACACAAGAGGAAGACGAAACGTCATTCCTTCAATGTCCAAGTAGCCAGGTTTTAGCTTTTTGTTGCTGATGCTTACTGAATTAAGACCTAAGACTTTGACATTGTACTTAGAATCTTCAATAAGCCCTGCTGGAACCCTATGCTTGTTAATACAGCATCTTGAACAGCATGTATCAATTATAGCGTTAACACGACATGGCTCTTGACCTTGTACTCGTATTACGACTATAACATTGTATAGCATATTGGTATAACCAGCTATCTTGCTTCCTGCAGATTTACATACTCCAGGTTTCTCCATCTCGATTTCTTCATCAACCACTTCTTCTTCGAGATCATTAACCTGTTTTTCTGAGAAACCTTCGAATTGAACTTGAGTGGGTT…	6	none	-	-	-	-	-	-	-	-	-	-	-	-	na
Solidago sp.	Solidago no family 5	yes	partial	relaxed	P13	contig_29767	GCAAAATGGTGTCAAAATCATCAGATAACACTAGTTTCACATCACGCCATAAACGGAGGAGCTGCATATAATCAGCTTCAACCCCATTCCATTTCAACCACAACCCATTTGTTGTTGCTTCTTTCATGTATGGATAGCCAGGGCTAGAGGTCATGTCTAGTCTATGGATAGCACGACGAAAAAGCCTCATAAGAGTCAAAATCGTCTTCCAATGACCAGACACAGCATTCATACGCCTTTTCACATTCATACAGAATCCTCTGGATCGTTCCATCGTCAGGCGAGGAGGCACTAACGCTGGGTTTAAAATATTTATTAGTATGGACAATCAGACTATCAAGTTCTGAGGCTGGACAGGTTTCGCCTGGCCAACCGAACCCACGTTCTGAGCTGTTGATA…	556	0	0.158273	43.8	34.5324	1e-76	YP_009342464.1	RdRp [Wuhan house centipede virus 5] >APG75943.1 RdRp [Wuhan house centipede virus 5]	virus	NoFamily	Wuhan house centipede virus 5	Unknown	rapsearch	/zfs2/jpipas/pgc92/refs/blast/nr	371	180	57	119	85	86	-1	0	c40572_c29767; 725 nt	AAGCCTTGCTGGCTGGGTATGTAGTAGGATTTATCAATTTCGAGATCGTTCAAACGGTAAAATAGCATATGCCACGCTACTTGAACGGGCAGTGGTGAAGCAATGATCAGACGCCAGCGCTTTTCCAAGACTTTCGACATCTTATGCGGCTCGCTTTTAACGAAAACACGCAAAATGGTGTCAAAATCATCAGATAACACTAGTTTCACATCACGCCATAAACGGAGGAGCTGCATATAATCAGCTTCAACCCCATTCCATTTCAACCACAACCCATTTGTTGTTGCTTCTTTCATGTATGGATAGCCAGGGCTAGAGGTCATGTCTAGTCTATGGATAGCACGACGAAAAAGCCTCATAAGAGTCAAAATCGTCTTCCAATGACCAGACACAGCATTC…	5	4	negative	1	443	3	441	146	1	RT_like super family	RdRp	cl02808	36 - 147	1e-05	extension not included in the dataset, but the full extended contig is included
Solidago sp.	na	no	na	na	P13	contig_35576	TACCGAACAACTTCATGTTCAGTAGGCATTAAAACGTCCACCAGAGTCCGGTCTCGCTTATGCGCCATAAAGCGCTTCGCAAGACTGAGACGATGGAAGACATCCGCCTCTGTCAAATGCACCCCCTCATCAAAGGAGATGCGATTTTCCTCGGCCCCTTTAATTTCTTTACGTTTTTGGGCCAAGGCCTGACTCACCTCTTTAGGAGTCAGGATTTTTCCAGATTGACGAGCTTCAGTAAGCATGCTCGTCATTTCTTGCACTTCTCCAGTGGAAGCACAGCAAGTCATGAAGGCGGGCTGCTGGATGCAGCTCTCAACCAAGACCTGCCTGCAAGTGGAGGCAGTGCGGAAGAAGGAGAGGGCCGCAAAAGCCCTAGTCTGTGGGAAAGGTGGTTGC…	555	1	0.127928	93.874	99	0	KJ556850.1	Tobacco ringspot virus isolate SK segment RNA2, complete sequence	virus	Secoviridae	Tobacco ringspot virus	ssRNA(+),linear,segmented	blastn	nt	1	554	1084	531	85	85	84	15	none found	-	4	none	-	-	-	-	-	-	-	-	-	-	-	-	na
Solidago sp.	Solidago no family 6	yes	partial	relaxed	P13	contig_9375	GCCAGTTAAGGAATATGTCCATCTTTGGATTCACATCTCAATCAGAGATGAAAAGCCAGTCCCATGAACAACGACAATTCATGGGAGGCGAGCCAAAAGCTCAACAGCTGTGGTCATACCAAAATAAATAAGCATCTCTAGACATTGGCAAAGGGCAGCCGGCCTGGAGAGCCAACTGCGACCATAAGTCGAAATGCTTGGTGTGAATATACATACGCGCCATACTGTCTAAATATTGTGGCAAGATATCATCAGCGACGTAGCAAAGCTTCTTCAAATGTTTGGACAGGTACAATGGTACCGGCCCACTCAAAGTGAACTCATGACCGACAAACTCCACGGAAGGCGAGGCTGATTTAACAACCACACCCAATTCGCGGTAGACATCAAGGTCATGGA…	554	0	0.17148	64.2	80.1444	1e-170	YP_009330082.1	hypothetical protein 2 [Hubei sobemo-like virus 49] >APG75769.1 hypothetical protein 2 [Hubei sobemo-like virus 49]	virus	NoFamily	Hubei sobemo-like virus 49	Unknown	rapsearch	/zfs2/jpipas/pgc92/refs/blast/nr	553	110	194	341	86	85	-1	0	c9375_c23504; 726 nt	GCCAGTTAAGGAATATGTCCATCTTTGGATTCACATCTCAATCAGAGATGAAAAGCCAGTCCCATGAACAACGACAATTCATGGGAGGCGAGCCAAAAGCTCAACAGCTGTGGTCATACCAAAATAAATAAGCATCTCTAGACATTGGCAAAGGGCAGCCGGCCTGGAGAGCCAACTGCGACCATAAGTCGAAATGCTTGGTGTGAATATACATACGCGCCATACTGTCTAAATATTGTGGCAAGATATCATCAGCGACGTAGCAAAGCTTCTTCAAATGTTTGGACAGGTACAATGGTACCGGCCCACTCAAAGTGAACTCATGACCGACAAACTCCACGGAAGGCGAGGCTGATTTAACAACCACACCCAATTCGCGGTAGACATCAAGGTCATGGA…	5	5	negative	3	652	101	552	183	1	RT_like super family	RdRp	cl02808	14 - 112	3.87e-06	extension not included in the dataset, but the full extended contig is included
Solidago sp.	na	no	na	na	P13	contig_17544	AACGAAGGTCGGCCAGCATGCTATGCTTCAGGCACTTACAAGACTCTGGGAGTAGCTTCTTGATCGATTGGAAAGCCATACGGCATTCCTCTTGAATTTCAAGATCAGAAGCGAGATACTCTTTTACCTGCTTTAACAGGTCAGAGCAAGTTCGTACCCTACAGGGAGCAAAAACTGGCAAAGAGACCGCGTGTAAACGTCGGACCGACGAAGAGGCGCGCTGGACAACGAGCGTTGTACGGGCCATGAAATCGCGACATGGTCGCGGGGTTCCTTTAGGCAAGTGTAAAACAGACGAGAATTGAGACTTTGTTCTTGATCGTTTGTCTGTCATACTTGCAATAAAGGGAATGAAGGTTCTGCCGTTTCTAGATGCACAACCCACAAGATTCTCCGAGT…	550	0	0.22	98.699	98	0	KT598247.1	Soybean leaf-associated ourmiavirus 2 isolate SaOurV2-1, partial sequence	virus	Ourmiavirus	Soybean leaf-associated ourmiavirus 2	Unknown	blastn	nt	1	538	538	1	86	87	86	0	none found	-	6	none	-	-	-	-	-	-	-	-	-	-	-	-	na
Solidago sp.	na	no	na	na	P13	contig_8247	ACTTCACCTCGGAGATCTGTGTTGCCCCGTACTTCGCGGGTTAACAAATCATCCCCATTAACCAAAAGGGGATGACTCGTCCACTCTTTAAAACTAATCTCCTTCCTGTCTAACATTGCGGCCAATGCCATGTCAACTACGGTCTTGTTGATCACGCAAAGCAGTGGAAAAGACATGACAGACCCCATGGGCTGGCCCGAATATGTCTCCCTGCCATCAATCACCAGATTCGATAACACCCGTAGTGCCTGGATCTCCTCTTCGGAAAGATGGTCCGCCTGTTCCTCAAGTACCTCAACTGCTACCTTAATGTACTCCCGCTTGATGTTGTCAGTCGCGGAAGTATAGTCAAAACTTAAAAAGGCAGCGCCTGTGAGGCGTTGAACGTGCTGGTCGGTC…	539	1	0.371058	54.7	58.4416	1e-133	YP_009345044.1	RNA-dependent RNA polymerase [Phomopsis longicolla RNA virus 1] >AMB21743.1 RNA-dependent RNA polymerase [Phomopsis longicolla RNA virus 1]	virus	Narnaviridae	Phomopsis longicolla RNA virus 1	ssRNA(+),linear,nonsegmented,2.5-2.9kb	rapsearch	/zfs2/jpipas/pgc92/refs/blast/nr	539	225	244	348	87	87	-1	14	none found	-	4	none	-	-	-	-	-	-	-	-	-	-	-	-	na
Solidago sp.	na	no	na	na	P13	contig_18972	CTACTGTACCCAGGAAGGATAACATCCAATTTGTACTTTTGTACCTGCCCTGTCCTTTTCCATACATGGTGGTATAAAACATCATCTTCAAGCTTGAAGAGCTTGCAATCCACAGTGCAGGTTTTGGGCATGGCTTCTTCATCTTCTTCGTATACATAAAGAAGCTTTTCCCCAGCTTTGCTCAACTCAGGCAAAGCCCCGTCAGAATAAACTACAAGCTCATTGTTCTCAAATTCAGCCAATTTTGTCCTACACCATGTAATGGCATATGATTTGGCATCTCCATATTCAATATGAACTTCCATGCCTTCCGGCACAGCAAGAGCTTGATGACGGGTGAGACAAATTGAACGTCCTCGATACTGCAGAGCACTGATGTAAAAGGGACGCGGTCCTCCG…	539	1	0.0983302	39	55.6586	1e-28	BAJ16223.1	polyprotein [Melon mild mottle virus]	virus	Secoviridae	Melon mild mottle virus	ssRNA(+),linear,segmented	rapsearch	/zfs2/jpipas/pgc92/refs/blast/nr	380	81	1278	1376	85	85	-1	0	none found	-	2	none	-	-	-	-	-	-	-	-	-	-	-	-	na
Solidago sp.	na	no	partial	na	P13	contig_16522	CCCCACTCAGGTAGCCACGTCCAGCCAAGGTTCTACCAAACCCGGACTGGCGGAGTACCAGTTATTTAACGTTGGCGCGTCCTCGTCGAATCCCTCCGACAACCTCAGTTCACAAACCAAGGAACGCTCGACCAACAACTGATCCTCCACGCTAATACCGAAAGCCCTGGAAAACGACTCTCTAGTGGTAATAGCCACGTCGGCAACACTCACGGACTCGGACAGGGTGGCCCCTATCTCTAGGTAATCCCTGTAGAAGTCGGGTGATGCAGATGGTGAGCCTTCGGTGGCCTGCCTCAACAAGTTAGCCCAAGTCTGAACGATAGGTAAACCCCTTGCAAGACTAAGCTCACAAAGAGAAACACCTCTCAGAAAAGACAGAGCGAACTTCCTGTGACG…	538	0	0.224907	44.2	75.8364	1e-73	YP_009115495.1	RNA-dependent RNA polymerase [Magnaporthe oryzae RNA virus] >AJA41112.1 RNA-dependent RNA polymerase [Magnaporthe oryzae RNA virus]	virus	NoFamily	Magnaporthe oryzae RNA virus	Unknown	rapsearch	/zfs2/jpipas/pgc92/refs/blast/nr	534	127	321	458	84	85	-1	0	none found	-	3	none	-	-	-	-	-	-	-	-	-	-	-	-	na
Solidago sp.	Tobacco ringspot virus (novel variant 4)	yes	partial	na	P13	contig_10892	GTAAGAACCCAAGAAGATGGGAACTTCCGCTTCAGTACGCCGCAAATCATAAATCCGAGCCTGACCTTGCCAGTAAGCGCCCCAGTCTCTATAGTTAGTGGTAATGGACACACTACCCTCCTGGGCCTGGGCCTGTTTAGACCTTGACCAGGAGATGCAGAGATCCACCTCACCATAATGCCAACCGGTGGCTGCAACAAGCCAAGAGAGGGGGTTTGATGCAAGCGTGACAGTTGCGTCCTTAGAGGCGAAGTCATGAATATATCCGGGAATATCGAAATTGACAACGCCAGTATTCGCATCTGGTTTCAAATTGGTTAAAGTGAACCAATTGTAAAGCTCCGCACTAGAAAACATGGGAGGATGCACCTGAGAGTCGGGCCGCCAAGTGTCTATATG…	537	1	0.234637	96.269	99	0	JQ710730.1	Tobacco ringspot virus isolate B capsid protein gene, partial cds	virus	Secoviridae	Tobacco ringspot virus	ssRNA(+),linear,segmented	blastn	nt	2	537	1403	868	87	87	87	0	c10892_c4974_c4975; 2178 nt	GTAAGAACCCAAGAAGATGGGAACTTCCGCTTCAGTACGCCGCAAATCATAAATCCGAGCCTGACCTTGCCAGTAAGCGCCCCAGTCTCTATAGTTAGTGGTAATGGACACACTACCCTCCTGGGCCTGGGCCTGTTTAGACCTTGACCAGGAGATGCAGAGATCCACCTCACCATAATGCCAACCGGTGGCTGCAACAAGCCAAGAGAGGGGGTTTGATGCAAGCGTGACAGTTGCGTCCTTAGAGGCGAAGTCATGAATATATCCGGGAATATCGAAATTGACAACGCCAGTATTCGCATCTGGTTTCAAATTGGTTAAAGTGAACCAATTGTAAAGCTCCGCACTAGAAAACATGGGAGGATGCACCTGAGAGTCGGGCCGCCAAGTGTCTATATG…	23	13	negative	1	2169	1	2169	722	3	Nepo_coat, Nepo_coat_C, Nepo_coat_N	coat	pfam03391, pfam03688, pfam03689	434 - 599, 610 - 723, 267 - 358	6.11e-70, 3.84e-35, 3.04e-32	same as contig 4975; not counted twice; makes up Solidago secovirus 3 with all other included/equivalent contigs; partial novel variant of a known virus
Solidago sp.	Tobacco ringspot virus (novel variant 4)	yes	partial	na	P13	contig_10891	GTAAGAACCCAAGAAGATGGGAATTTCCGCTTCAGTACGTCGCAAATCATAAATTCGGGCCTGGCCTTGCCAATAAGCACCCCAATCTCTATAATTAGTGGTAATGGAAACACTACCCTCCTGAGCCTGGGCCTGTTTAGACCTTGACCAGGAGATGCAGAGATCCACCTCACCATAGTGCCAGCCAGTAGCTGCAACAAGCCAAGAGAGGGGGTTTGATGCGAGCGTCACAGTTGCGTCCTTAGAGGCGAAGTCATGAATGTATCCGGGAATATCAAAATTGACTACGCCAGTGTTCGCATCTGGTTTTAAATTGGTCAAAGTGAACCAATTATAAAGCTCCGCACTAGAAAACATGGGAGGATGCACCTGAGAGTCGGGTCGCCAAGCATCTATATG…	537	1	0.33892	97.579	100	0	KP144326.1	Tobacco ringspot virus isolate CZ_1104984 capsid protein gene, partial cds	virus	Secoviridae	Tobacco ringspot virus	ssRNA(+),linear,segmented	blastn	nt	1	537	1404	868	87	87	87	7	c10891_c4974_c12490; 2178 nt	GTAAGAACCCAAGAAGATGGGAATTTCCGCTTCAGTACGTCGCAAATCATAAATTCGGGCCTGGCCTTGCCAATAAGCACCCCAATCTCTATAATTAGTGGTAATGGAAACACTACCCTCCTGAGCCTGGGCCTGTTTAGACCTTGACCAGGAGATGCAGAGATCCACCTCACCATAGTGCCAGCCAGTAGCTGCAACAAGCCAAGAGAGGGGGTTTGATGCGAGCGTCACAGTTGCGTCCTTAGAGGCGAAGTCATGAATGTATCCGGGAATATCAAAATTGACTACGCCAGTGTTCGCATCTGGTTTTAAATTGGTCAAAGTGAACCAATTATAAAGCTCCGCACTAGAAAACATGGGAGGATGCACCTGAGAGTCGGGTCGCCAAGCATCTATATG…	23	13	negative	1	2169	1	2169	722	3	Nepo_coat, Nepo_coat_C, Nepo_coat_N	coat	pfam03391, pfam03688, pfam03689	434 - 599, 610 - 723, 267 - 358	6.11e-70, 3.84e-35, 3.04e-32	same as contig 4975; not counted twice; makes up Solidago secovirus 3 with all other included/equivalent contigs; partial novel variant of a known virus
Solidago sp.	na	no	na	na	P13	contig_2516	GGCGGCTTCTAAAGCTGGGATCATCCTCGACCGGAACAGAAGATGCATGATTCATCGACAACTAGAACATGATATTTTGACAGATCTTGCCTACATTTGTCGGTAATCGCTTCAGAATTCCATTGAAGCGAAACATACCCATCAACGGTCATAGCCCTTTCATAATGACCGGAGGGTGCAGAGGGGTACCACTTATTTTCATAAGGTACATACACCCTGACAGATTCATTTCTACCTTTTAAAGCATCATAGGTCTGTTTACTCTTGGGAATTGACCATCCAAGGTATGTCCCCAAGCTGCGAAGATTTCGTGTGTTAGCCACTTCCACCTCATTAAAGTAATGAATAGCTTCTTTAATGGAATCAGCATAAGGGTTGACACTACTTCCAGATGTTTTC…	533	0	2.76923	91.76	100	0	JX463337.1	Tobacco streak virus isolate 2334 segment RNA 1, complete sequence	virus	Bromoviridae	Tobacco streak virus	ssRNA(+),linear,segmented	blastn	nt	1	533	2413	1880	86	86	85	0	c2515_c2516; 586 nt	CAACCCGCGACACCATCAACAACCGTGATTTTGAAGGTTGGGACCAGTTTTAAGGCGGCTTCTAAAGCTGGGATCATCCTCGACCGGAACAGAAGATGCATGATTCATCGACAACTAGAACATGATATTTTGACAGATCTTGCCTACATTTGTCGGTAATCGCTTCAGAATTCCATTGAAGCGAAACATACCCATCAACGGTCATAGCCCTTTCATAATGACCGGAGGGTGCAGAGGGGTACCACTTATTTTCATAAGGTACATACACCCTGACAGATTCATTTCTACCTTTTAAAGCATCATAGGTCTGTTTACTCTTGGGAATTGACCATCCAAGGTATGTCCCCAAGCTGCGAAGATTTCGTGTGTTAGCCACTTCCACCTCATTAAAGTAATGAA…	9	none	-	-	-	-	-	-	-	-	-	-	-	-	na
Solidago sp.	na	no	na	na	P13	contig_2071	CCTTGCTTTTATGAACTTGGACAAAGTTCGACACTACGAAAGCAATAAAACAAAAGAAAAATTGCAAAGCAGCGTTTTGAAACACAAACGGACCAACAAAACCCTGCGAAAACAACGTCCTTGCAGTAGTTAAGATTGAGAGAGTAATCCCTGTTGTGAGGGCAACTCGACCGTATCCGAGTAGACTGTGTGTACCAACATACTCGCGCAGCTGCAACTGCACGAGTATTATCATTGACGTATTAAAGCACCGAATTAACGGCTCGTCTCAGATTGGTAAAACCACATCTACTTCCCCTAAGATGGCAGAACACACATCCATCTTAGAGTTTGACTCGTACGGGTAAGTTAGTCTCAACTTAACATACCACTACATTACAGCTAAATTTAATCGTACCG…	532	0	3.64286	98.299	99	0	D12477.2	Tomato ringspot virus gene for polyprotein, ORF, ORF, complete cds	virus	Secoviridae	Tomato ringspot virus	ssRNA(+),linear,segmented	blastn	nt	5	532	7271	6743	85	85	84	13	c2017_c861; 980 nt	CCTTGCTTTTATGAACTTGGACAAAGTTCGACACTACGAAAGCAATAAAACAAAAGAAAAATTGCAAAGCAGCGTTTTGAAACACAAACGGACCAACAAAACCCTGCGAAAACAACGTCCTTGCAGTAGTTAAGATTGAGAGAGTAATCCCTGTTGTGAGGGCAACTCGACCGTATCCGAGTAGACTGTGTGTACCAACATACTCGCGCAGCTGCAACTGCACGAGTATTATCATTGACGTATTAAAGCACCGAATTAACGGCTCGTCTCAGATTGGTAAAACCACATCTACTTCCCCTAAGATGGCAGAACACACATCCATCTTAGAGTTTGACTCGTACGGGTAAGTTAGTCTCAACTTAACATACCACTACATTACAGCTAAATTTAATCGTACCG…	6	none	-	-	-	-	-	-	-	-	-	-	-	-	na
Solidago sp.	na	no	partial	na	P13	contig_15056	GCATCACGTATTAACCAACTTGGTACTGTTTTATCATATTTTTCCCAATCCATCATGAGTGCACGCCTTTTATTTGATTTAACGCTGCAAAAAGCTTTATCTATATACTGCATACCCCCGTTAAACATCTCCACCCCATAGGCGAGGGGGAAATCATCAGTTCTCTCTTTTAAAAATTTAAGGTATGGATAGATATAGCGTGACTCTTCCAAGAATACCGTCAACGGGTATCCCCAAGTGGCTCTAACCTTATTCTTTTCGACCTTGGAAACCTGGGATCTGACGAATACACATGTATCTGGTAATCGTAATCTCTTATGACCCTGTTTTCCTATGTATTTCCATTCATCTTTTATTGTCTTAAAGGCCGCTGGGTTAGATAATACGTCTTTCTTTGTT…	531	1	0.105461	53.4	99.435	1e-146	APG78275.1	RdRp [Hubei partiti-like virus 13]	virus	NoFamily	Hubei partiti-like virus 13	Unknown	rapsearch	/zfs2/jpipas/pgc92/refs/blast/nr	530	3	23	193	85	85	-1	0	none found	-	3	none	-	-	-	-	-	-	-	-	-	-	-	-	na
Solidago sp.	na	no	na	na	P13	contig_6444	CGCACTCCTGTAAAAGGCGGAGTTTGCGTTGTGGAGGGTGTTTCCTGATGAATAGTATGTACATTAGCACTAGGAGTTCCCAAAGAAGATTGGCAAGTTGCTCTACTAACAAAAGGAATTTTGCTTGCCACAAAATTGCCTCTATCTACAACCCTAGAAAAAAGAGAGGATTGCACGGGAGCAGACTGAATCTCTGGATATTCATAGAGAGTAAGATCCATCTCTGTTAAATCGAGGCTACGCTTCAATCTACGCCACGCTCCTTCATTCGCGCGAGCAATGGGCAAGTATTGCACATTTTCCCATTTGACACGAGTGTATGTCCTATCCATATTCAATAAGCGGCCGGGACACTTCCACTTCATATCAACGCGCTCGCGCCATTCCCACTCACCTATA…	530	1	0.886792	84.34	100	2.31e-143	KR911670.1	Tomato ringspot virus isolate RaspCL_v3 segment RNA2 polyprotein gene, complete cds	virus	Secoviridae	Tomato ringspot virus	ssRNA(+),linear,segmented	blastn	nt	1	530	2516	1987	84	84	85	0	c8672_c10737_c6444; 1275 nt	CCGAGAAGATTGCGATCTCTGCAAACGCCATTGCATGGGACCCGCTTGTATTAAGTGTTCTCCAGCACCCATCTGTACATTAGAGCTAGGAACACCCTCAACATGGCCCCCTTGGGGAGCAAATGTGACAGCACCACCCTGCTCAGTGGCACGTATATTAAAGCCCTGCTGCTGGGAAGCATACAAGGCGCCAGAAATAGTGCGATCATGACCTGGCCCCAGATGCTGACGCAGGGTACCTATAGAAACCTGCGCTTGAGGCAAACCATGCGTGAGAGTAGAATTGGTGCTACTCACAATGACCTTTAATACTCGGCCATCCCGCACTCTGCAGTTGGCATAAAGTAACTTCAGCCCAGGATAGAAAACGGCCCTAGCCAAACCATTGCCCACAAAAGT…	9	3	positive	2	35	211	177	58	1	PKc_like super family	protein kinase	cl21453	7 - 58	0.00338	na
Solidago sp.	Tomato ringspot virus (novel variant 4)	yes	partial	na	P13	contig_8235	AAGCTGCTTACGGCAGCTACTCGACCCAAAGAGCAATGGATTTAGCCACGCCCGAAAGGATTTTTACCAGCTTGCTGGGCTGCCTGTAAAGCAGCTGCATACTGGCTTCCAGGTCCACCAACATCTACATTTTCTGGTGGGCGACCTGTGGGATTCTGTGTCCCTAGGGTGGCACTGGTCGTACCAACTTCTTTCTTAAAATGTCTGACACTAGGTCCATAGAAAGAAAATCCCTCCTGCAAAATAACATTCACGGAGAGCCTATCTACAAGCTTTGCCTGCGTTAGTCTCACGTAAATGTAGGGTTCCATAGATCCAGGAGGACCCGAGGTAGTAAAACCTGTATAAGTTTTAAACTCTACAGGTATACGGGCCTCGCAAACACCAAGCAGTGGTTGC…	530	0	0.896226	87.477	100	4.8e-170	KR911672.1	Tomato ringspot virus isolate RaspCL_v1 segment RNA2 polyprotein gene, complete cds	virus	Secoviridae	Tomato ringspot virus	ssRNA(+),linear,segmented	blastn	nt	1	530	5799	5269	85	85	85	14	none found	-	4	2	negative	1	470	42	429	142	1	Nepo_coat_C super family	coat	cl04211	1 - 87	3.54e-23	partial novel variant of a known virus
Solidago sp.	Blackberry chlorotic ringspot virus (novel variant 10)	yes	partial	na	P13	contig_1293	AACGAATCTCGAATGGTTCAGTGAGCCATTCTGCACTAATGGGAACCGCAAGTTTAACGAACACCTTCTTGCGTAATGTGGACAACCATGCACATGAAACATCGCGCATAGGCTTCAGGTATGCTGTTGAATGACCATCAGTCATGCTGAGTGTCATCTCAACAATGTAAACACCAGACAAACACGCGGTTCTCTCCACTCGGAATGAGTAGGTATCATTGACAGTGACTTGGTTGGTAGTCATGTATTTAGCCAGCGTGTTAAAATCATGGGAATAGCTCAAACCTGGTGCATCATCAAAGTGGAAGGAAATCATGGTCCGGTATTTCCCATCGGACTCTTCAACATCCACCTTCTCCCAAGACACGTTCAGGAGTGGAATATGACCTTTGTCATAAA…	529	1	0.0926276	95.761	98	0	KX834010.1	Blackberry chlorotic ringspot virus isolate BR segment RNA1, complete sequence	virus	Bromoviridae	Blackberry chlorotic ringspot virus	ssRNA(+),linear,segmented	blastn	nt	1	519	1124	606	86	86	86	0	none found	-	5	4	negative	1	511	2	510	169	1	Vmethyltransf super family	methyltransferase	cl03298	1 - 124	1.38e-16	partial novel variant of a known virus
Solidago sp.	na	no	na	na	P13	contig_24764	AGCATATCAGTATGCCTTTTGAATTCATCTGCCAATGCAGGAGTAACATGCTTGAGCGGTTTGTCTTGAATCGTTACATCTTGATTAATAAGGTCAAGTTTGCAGATGACCTTATTCTTCTTCCAGTGCTTTAATGGTTCCTCTCCGATATATCCTTGGTCTTTTAACTTCTTTAGGATTCCGGAGAACTTTATGTGGGAACTACCCTCTGCTCAAGCAAACAATGGAGCCATGTTAATATTACCATCTGATATTGGGAAGTTTCCTGATGTCATTTCTAGATGGGAATCAATAACACTTGGTTTCATAGATAGTCCGGAAAAGGCCTGGCCTTCAAACAAAGCCAAAATCCAAGCCATCACTAATTTGCTAGGTGAAAATGAAAAGTTAGCATGGATT…	528	0	0.0965909	53.8	66.4773	1e-93	YP_009229919.1	polyprotein [Blackberry Virus F] >AHX37579.1 polyprotein [Blackberry Virus F]	virus	Caulimoviridae	Blackberry Virus F	dsDNA RT,circular,nonsegmented	rapsearch	/zfs2/jpipas/pgc92/refs/blast/nr	175	525	602	718	85	86	-1	0	c_24764_c28536; 783 nt	AGCATATCAGTATGCCTTTTGAATTCATCTGCCAATGCAGGAGTAACATGCTTGAGCGGTTTGTCTTGAATCGTTACATCTTGATTAATAAGGTCAAGTTTGCAGATGACCTTATTCTTCTTCCAGTGCTTTAATGGTTCCTCTCCGATATATCCTTGGTCTTTTAACTTCTTTAGGATTCCGGAGAACTTTATGTGGGAACTACCCTCTGCTCAAGCAAACAATGGAGCCATGTTAATATTACCATCTGATATTGGGAAGTTTCCTGATGTCATTTCTAGATGGGAATCAATAACACTTGGTTTCATAGATAGTCCGGAAAAGGCCTGGCCTTCAAACAAAGCCAAAATCCAAGCCATCACTAATTTGCTAGGTGAAAATGAAAAGTTAGCATGGATT…	7	none	-	-	-	-	-	-	-	-	-	-	-	-	na
Solidago sp.	Solidago no family 2	no	na	na	P13	contig_8619	CCTCAATTTTGCGAGCCTTGTGAGGTTCTTGTTTTACAAATACCCTAAGATATCCTTCAAACTCATCCCTCAAGACAAGGCAAACATCATGCCAGAGGCGCTGCTTCTGTATCGCATCTACGTTCATACCATCCCATTTCAGCCACATGGCGTTAGTAGTTGCTTCCTTCATATACGGATAACCCGGGCTGGACGTCATGTCCAGGCGATGTATGGCACGGCCAAACGCCTCCCAACTAAGGAAATCGTCTGGAACGCTCCACACACAGCTACTATACGCTTTCTCACATTCGTATAGGATCCGGGAACTAATAAGAGGGTCGACCGGAGGCATTTCTGCGCTAGGTCGAAAATAAGTGTGTGTATGGGCAACGAGACTGTCTAATTCCGAGACTGTTG…	523	1	0.152964	47.4	98.088	1e-123	YP_009342464.1	RdRp [Wuhan house centipede virus 5] >APG75943.1 RdRp [Wuhan house centipede virus 5]	virus	NoFamily	Wuhan house centipede virus 5	Unknown	rapsearch	/zfs2/jpipas/pgc92/refs/blast/nr	514	2	25	193	87	87	-1	0	c5037_c8619_c11319; 2656 nt	GTGACAACAACACCTGCAATCCAGAGAGTTATTAGAGACATGTCACATTCCGAAATGACATGCCCCAAGCTTACCAATCATAATCATACCAGTATTCGTAGGATTGTCTGGACATGAGCAAACTAATGCCCAACTTTTCTGCCAGAGTTTCCCACAAACTATAGTACGGAGAATGGACGTACATACGCGCCATACAATCCAAATATTGTGGAAGTATTTCATCATCCGTGTACTGCACCCTCTTAAGATGCTTAAGGATATACATGGGCTGAGGTCCTTGAACTGAAAACTCATGACCTACAAACTCCACATTGGAGGACGCGGACTTAACCACCACTCCGTATCTTCTATAAGCATCCAAATCACGCGCATGGATTTCTGATTGCAAAGTATCATCCC…	25	16; 18; 10	negative; negative; positive	1; 2; 2	760; 1236; 1379	71; 736; 1582	690; 501; 204	229; 166; 67	1; 1; 1	RT_like super family; RT_like super family; PLN02195 super family	RdRp; RdRp; cellulose synthase	cl02808; cl02808; cl33434	15 - 158; 87 - 152; 17 - 54	0.0000000907; 5.52e-4; 3.92e-3	same as contig 11319; not counted twice; makes up Solidago no family 2 with contig_11319 and contig_5037
Solidago sp.	na	no	na	na	P13	contig_4353	AAAGTAACAGCTAGTGGAACATATTCATCGAATTTGATTGGGCTACCACTTCGCATTGTTATTCCGTTAATGACCACATGATTTGAAGAGGAAGATAACATAGTTGCTATGTACTGAACCAGTGTTTCAGGGTCTTTTGTCTTCGAAAATTGCCGAAAGGCAGCTTCGGAAACATAGCGAACTAAGGATTCGTCCATCAGCGCATACCGTACCTCGAACTGTTCAGTATACCATTCGGCACTGACAGGAACGGCTAATTTGACGAAAACTTTCTTCCTCAAACTTGACAACCATGCGCATGACACATCACGCATGGGCTTCAGATAAGCTAAAGAATGACCATCTGTCATAGACAGGGTCATTTCCACGATATACACACCTGATAAACAGGCTGTCCTC…	520	1	1.12885	99.423	100	0	JX073656.1	Tobacco streak virus isolate Henry segment RNA 1, complete sequence	virus	Bromoviridae	Tobacco streak virus	ssRNA(+),linear,segmented	blastn	nt	1	520	1318	799	86	86	87	0	none found	-	2	none	-	-	-	-	-	-	-	-	-	-	-	-	na
Solidago sp.	Tomato ringspot virus (novel variant 5)	yes	partial	na	P13	contig_5319	CCGAGAAGATTGCGATCTCTGCAGACGCCATTGCATGGGACCCGCTTGTATTAAGTGTTCTCCAGCACCCATCTGTACATTGGCACTAGGAACACCTTCTACATGCCCACCCTGAGGGGCAAATGTGACTGCGCCACCTTGTTCCGTGGCGCGTATGTTAAAGCCCTTCTGCTGGGAAGCGTATAAGGCTCCAGAAATAGTACGATCATGGCCAGGCCCCAGGTGTTGCCGTAATGTCCCAATGGACACTTGCGCCTGAGGCAAACCACGAGTGAGTGTGGAATTCGTACTACTCACAATGACCTTCAAAACACGGCCATCACGCACTCTACAATTAGCATAGAGCAACTTCAATCCAGGATAGAAGACAGCCCTAGCTAACCCATTGCCCACAAAAGT…	515	1	1.99806	92.233	100	0	KR911672.1	Tomato ringspot virus isolate RaspCL_v1 segment RNA2 polyprotein gene, complete cds	virus	Secoviridae	Tomato ringspot virus	ssRNA(+),linear,segmented	blastn	nt	1	515	3939	3425	86	86	86	0	c6868(or c6867)_c8490_c5319_c10737; 1568 nt	GTAAATTGCCAATCAGCTTCTGCTGGGACATCATTGTCCGAAAGAATTAAAAAATAGATTTTGGGCTTTGAATAAGCGCCCTCAGAATAATAGAGCCCATGCCCACATAAACGTCCAATATCAAACGTCCAAGTGACCACGGGTCCATCAGCGAGACTAATAACCTCAGTTGGAAGTAAACTTGCCAACTTCACCGGAAAACTAGCACCAAGCACATTCGGATCATAACGACCGAATGCATCCAGAGAGCACATCATCGAATGCCCGCAAAAAATGTTAGTGGGGATAAAACAGCGCAACCGAAGTTTCCCATGGAGAAAACCCTGGCGCTGCCATTCCTTATATCTAAGCAAACTCTGGGTCTTACATGCGCTTATAATATCCAGCGTGTGCAAGAGA…	13	7	negative	1	1166	3	1164	387	1	Nepo_coat_N	coat	pfam03689	241 - 331	6.27e-33	extension not included in the dataset, but the full extended contig is included; partial novel variant of a known virus
Solidago sp.	na	no	na	na	P13	contig_8672	CCGAGAAGATTGCGATCTCTGCAAACGCCATTGCATGGGACCCGCTTGTATTAAGTGTTCTCCAGCACCCATCTGTACATTAGAGCTAGGAACACCCTCAACATGGCCCCCTTGGGGAGCAAATGTGACAGCACCACCCTGCTCAGTGGCACGTATATTAAAGCCCTGCTGCTGGGAAGCATACAAGGCGCCAGAAATAGTGCGATCATGACCTGGCCCCAGATGCTGACGCAGGGTACCTATAGAAACCTGCGCTTGAGGCAAACCATGCGTGAGAGTAGAATTGGTGCTACTCACAATGACCTTTAATACTCGGCCATCCCGCACTCTGCAGTTGGCATAAAGTAACTTCAGCCCAGGATAGAAAACGGCCCTAGCCAAACCATTGCCCACAAAAGT…	515	1	0.943689	86.602	99	7.9e-158	KM083895.1	Tomato ringspot virus isolate Rasp1-2014 segment RNA2, complete sequence	virus	Secoviridae	Tomato ringspot virus	ssRNA(+),linear,segmented	blastn	nt	2	515	4197	3684	87	87	86	0	c8672_c10737_c6444; 1275 nt	CCGAGAAGATTGCGATCTCTGCAAACGCCATTGCATGGGACCCGCTTGTATTAAGTGTTCTCCAGCACCCATCTGTACATTAGAGCTAGGAACACCCTCAACATGGCCCCCTTGGGGAGCAAATGTGACAGCACCACCCTGCTCAGTGGCACGTATATTAAAGCCCTGCTGCTGGGAAGCATACAAGGCGCCAGAAATAGTGCGATCATGACCTGGCCCCAGATGCTGACGCAGGGTACCTATAGAAACCTGCGCTTGAGGCAAACCATGCGTGAGAGTAGAATTGGTGCTACTCACAATGACCTTTAATACTCGGCCATCCCGCACTCTGCAGTTGGCATAAAGTAACTTCAGCCCAGGATAGAAAACGGCCCTAGCCAAACCATTGCCCACAAAAGT…	9	3	positive	2	35	211	177	58	1	PKc_like super family	protein kinase	cl21453	7 - 58	0.00338	same as contig 6444
Solidago sp.	na	no	na	na	P13	contig_19600	ATTATGTAGATCAAACATTAAAAGTGTAGTTCATTGTCCTTTTATATGTTTAAGAGACAATAGTGATGAATATAACAGGAACCCTAATTATAGAGAAACATTTATGAAATTACCCAAATTTTATGAAGATGCAAAAAATTCCACTGGTTTAATTTGGGAGGATGTTCTAAAAGAAATTGAAATAGGAAATTACAATTTTGAAGAAGAGAAACCTTCTGATCAACTAACAAGAGCTGTGAATCCTGTGGATCATAATGATAAAATATCTAGATCAGCATGGCATAGAGTGAAAACTCATTGTGATGATTCAGTTTATGATGATTTAGCCAAAATAGGTTTATGGAAAAAAGATCATAATGATGACATAGAAGTTAAAAGCTATATTATTGAAAAAAAGAA…	514	1	0.552529	38	75.2918	1e-43	AOX47534.1	RNA-dependent RNA polymerase [Pidgey bunyavirus]	virus	Phenuiviridae	Pidgey virus	ssRNA(-),linear,segmented	rapsearch	/zfs2/jpipas/pgc92/refs/blast/nr	122	508	420	548	79	79	-1	0	c11768_c19600; 1397 nt	ATTCTGATGATTCAGATGATTTTCTAGTTAAAGATAGATCTACAACAATTGTAGAAGAATCATTTAAATTTGAAGGTGTTCAAAAAGTTAATTTTGTCCATGATTATACAACAAATATTTTTACAGATAAAACTGATAAAAGATTAGATTCATGGGTTAAATTGGGTGATGACGATGATAAGATCACACCAGATATGTATTTTAGATCAGGCAATAGACATTATTGGTTTGAATTTACTACAAACCTTGGTGGATATTATGACTCTATGGAGAAAGACATCAAAGTTAAGCTTTCAAGATACATGGAACCATTAGCTAGGAGGATAAAGTACCTAAATTCAAATTTAAAAGAAGGTGTAATTCATGAATGTTATTTATTAGTTTTAAATATCTGCAAAG…	3	none	-	-	-	-	-	-	-	-	-	-	-	-	na
Solidago sp.	na	no	na	na	P13	contig_8996	TCGTAGCAAAAGGAACACTAAGGGTGAATTTAATGTTTAGACAAATAGGAGACATGTTATAAAGATTTACATTTCGTACACACAAACTCACAAATATACAAGGGGAGAAACCGACAAATTGCTACAGATAAACGTCTTTCATGATATAGCTGTTCGAGAAGTTGAATTCCTTGGTGCCACAATTGGAAATGGAAAGATTAGGCTCCAACCACACATAATCAAGAAGATTGCTGTTTGCCGAATTTGAGTAATATTCAAAATAATTTGCATACAAATACGAAAAACTGTTCAATTTTTGACCCAAATCACGGTCTTACAAGACTTTAAAAGGCATTAATAAATTAACGCTTAAATTTTGAAATTAAACCCTTTCAGAATGATTTGATGTTGTGAAATAAA…	511	0	0.794521	82.143	16	2.81e-07	NC_017830.1	Fig badnavirus 1, complete genome	virus	Caulimoviridae	Fig badnavirus 1	dsDNA RT,circular,nonsegmented	tblastx	viral.1.1.genomic	146	229	5462	5545	83	85	86	0	none found	-	2	none	-	-	-	-	-	-	-	-	-	-	-	-	na
Solidago sp.	na	no	na	na	P13	contig_3924	CGATTTTCCAAACAAGCTGACAAAGAAGGATCGCAGTTCAGCACACATGATTCGTATGAGCCGGAGTCCCACCCGTGAGGGAACAGGCTCCGAACAACTCTACGCGCAAATGTGATGTAACCGCGAGGAAGGGAGGGTGGTGGAGACCGGAAATGGTTAGCGACGGATGAAAGCAAAGGGGCTTCCATACACCGGCATGATGCCGGCTGTAGCTTCTTGATTGAATTCCATGCAAATTCTGCTTCACTGTCCACGGCAGGACAGTTCTGCAGATAGCACTTCGTTTCCCTACTAAGGTCGACACAATTATCCGAGATGGGCTCGAATCTCGGTGCCTCGCTGTTGTAGAGGTATTTCCAAGTAGCTACCGCTTTCCAAATTGTCTCACAGAGACGGGAA…	505	0	1.29109	36.4	58.8119	1e-44	ALD89138.1	RNA-dependent RNA polymerase [Sclerotinia sclerotiorum ourmia-like virus 1 RNA 1]	virus	Ourmiavirus	Sclerotinia sclerotiorum ourmia-like virus 1 RNA 1	Unknown	rapsearch	/zfs2/jpipas/pgc92/refs/blast/nr	305	9	61	158	86	86	-1	0	none found	-	1	none	-	-	-	-	-	-	-	-	-	-	-	-	na
Solidago sp.	na	no	na	na	P13	contig_21400	CACTCGGATTCTTTTGAATCCCACACGCACTTGGGCCTCACAAAGGGGACCCAACGAACGCGTGATCTACCGGCATCGAACATTGCAGAATTCAAAGAAAAGAATCTACGATGTACGAGGGTCTTTCCGGCAGATAGTACAAGGCCTGAACTGCAACACCTTCCGACCAAGTTCTAAACTCCTCGGTCGTCGCACGAAAGACGATATCGTCGCCGTTTATGCGAACGGGAACGTCCCTAGGGACGAGGAACTTGAAGGTCAGGTAGTTAACCAGGCATAACAAGGGAAAGGACAGGAGCTGCCCCATAAGCTGTCCTCTCTGCTGAACCGCAGAGAACCCCTCACCATCCTCCAAAAGAGAAGAGAATGTTGAGAGGGCGTGACGCTTGATACCGTCAG…	504	0	0.093254	52.1	27.9762	1e-98	SBQ28480.1	RNA dependent RNA polymerase [Magnaporthe oryzae ourmia-like virus]	virus	Ourmiavirus	Magnaporthe oryzae ourmia-like virus	Unknown	rapsearch	/zfs2/jpipas/pgc92/refs/blast/nr	146	6	372	419	86	88	-1	0	c34799_c21400; 829 nt	TAATACCTGCCTAGGGTACCAATGGGGCGAAACGCGGGTCCAACCCGAAGGAATGTCGTTCGTCTTGTATTGGGAATACGAAAACGAAGGAAGAGGACGCTCACTATCCTGTTCAAGATAGAAAAGCTCACGATTCCAGAGACCGCAGTCTCTCAACATACCTTCCGAAACACGCATGCCCATACCTCTCGTTAAAGATCGTCTACACCTATAAATGGTGTTGAGGTTTTCCCTGAGGAACAGACGCCGGAATTCACCGGCGCGCCTCTTACCGAAACCACACGTCATCGAATAAAACCTACTCGATAACGAAGCGATCTTCTCGCACTCGGATTCTTTTGAATCCCACACGCACTTGGGCCTCACAAAGGGGACCCAACGAACGCGTGATCTACCGGC…	5	none	-	-	-	-	-	-	-	-	-	-	-	-	na
Solidago sp.	na	no	na	na	P13	contig_4276	CTTGGTGAACGCCCTTCTCATGAGGCGGCCGCGAAAACCCATGTCTGACAGAACACAATTCCATTTGAGAATGGTATGTTCATGCCAGCGAATGAACTCCAAGGAGTTCTTCAACCATGAGTCACGCGGCCCAACTCTTGAAAAGAGAAGGGCAACATCACCGAGGTTACCCGGGTGACCACACTCCCGAAGCATACCAAGACGAAGGGTCTTAACGACGGTCAAAGAACCGCCGACCCAACGGACAAGAGTAGAGTTGAGAGTTCCAAACTCTCTACTCACTGACGTCTTGGTCTTTTCGACTTCGAGGCCCAGGCTTCCGACAACAGACATCCAGCTTTCGCTAAATCTAGCGCTTGACTGAAACAAGATGTCATCTCCATTGATTAGCACGGGAAT…	500	1	0.208	96.89	84	0	KT598247.1	Soybean leaf-associated ourmiavirus 2 isolate SaOurV2-1, partial sequence	virus	Ourmiavirus	Soybean leaf-associated ourmiavirus 2	Unknown	blastn	nt	83	500	1589	1172	85	86	87	0	c1474_c4276; 726 nt	CCTTTATTGGTTTTACTCCCTCATACTCCTTACCAAGTTCCCATTTCCTCGACGCCATCCAAATGCCAGCCTCGCGACTCATCTTTTTATCAACGAGATCGCGGGAAACGGTGACAAACTCCTGCGAACCCATAACAATGTTATGCGGACAATGAGCAGCAGGAAGCCTGTCGAGCTTCATCTGGTGGAGAACGTCATCCCTCCACAACAACCTACCACACCGGTACTTGGTGAACGCCCTTCTCATGAGGCGGCCGCGAAAACCCATGTCTGACAGAACACAATTCCATTTGAGAATGGTATGTTCATGCCAGCGAATGAACTCCAAGGAGTTCTTCAACCATGAGTCACGCGGCCCAACTCTTGAAAAGAGAAGGGCAACATCACCGAGGTTACCCG…	8	none	-	-	-	-	-	-	-	-	-	-	-	-	na
Vernonia gigantea	Tomato ringspot virus (novel variant 8)	yes	partial	na	P16	contig_2719	CTAATTAAGAGGCCACCTATTGGAAGCTGCTTACGGCAGCCACTCGCCTAACCTAAAACTCACCCGCGTCCAAACGGGTCTTTTCCCGCCTGCTGGGCTGCTTGGAGAGCAGCCGCATACTGGCTTCCAGGCCCTCCTACATCTACATTCTCTGGTGGACGGCCTGTGGGATTCTGCGTCCCTAGGGTGGCACTAGTCGTGCCGATTTCTTTCTTAAAATGTTTGACACTAGGTCCATAGAAAGAAAATCCCTCCTGTAAAATAACATTCACAGAGAGCCTATCAACAAGTTTTGCTTGCGTTAGTCTCACGTAAATGTAAGGCTCCATAGACCCTGGAGGACCCGAAGTAGTAAAACCTGTGTAAGTTTTAAACTCCACAGGTATACGGGCTTCACAA…	3606	0	0.295064	90.869	100	0	KR911670.1	Tomato ringspot virus isolate RaspCL_v3 segment RNA2 polyprotein gene, complete cds	virus	Secoviridae	Tomato ringspot virus	ssRNA(+),linear,segmented	blastn	nt	1	3606	5363	1728	85	85	85	6	c11539(or c1431)_c4780_c1117; 4539 nt	TGGAAAACACGACATATTCCTTCATTGGACAGGAACATGCTACTTCCATCCCTCAACGCAATTACTTGCTTCACTAGGTATTGTACCGGAAGAAAGGCCGGGAGCCCCTAGATAGTACACAAGCAAAGGGAGGTGCTGAATGGCTTGCGAAACCAAGTTTACAGCTTATGCCCATAAGAAACGCCTGGAACAATGGCGTCCTACCTCTGATACTAAGTTCGTTTCAGACTACTTTCCACACTCTAACGCGGTCAGCGAACTTATCGTTTACCAAAAGCTATAATGGAGAATCATACCGACGAATCGATACTTTACTTAAAATGAAGCATGGTGAGTACCTCAATCTAAGTGACATCTACGGTTGAGTGGCAACCGCTCCATTATAGGTGATAAAACCCA…	26	15	negative	2	4508	993	3516	1171	3	Nepo_coat_C, Nepo_coat super family, Nepo_coat_N	coat	pfam03688, cl04041, pfam03689	957 - 1116, 786 - 951, 620 - 710	5.45e-56, 2.98e-54, 8.96e-31	partial novel variant of a known virus
Vernonia gigantea	na	no	na	na	P16	contig_232	CGGACAGATCCTGTCCATTTCTCTCTTCAGGGATAAGGAGTTCCCCAAGGCAGAAATGCCGAGGGGCTCTCCCGATGGGCACCTCCGGTCCAGCTCCAGGCGGAGCCGGTCCAGAGGACACCCCCATCCAAGGAAGAGGGAGGCCTATGCGCAGACGCGCATAGGCCCTCCTCTGTAGAGCCTTCTACAGAGGGAGGGGTATGGAGACCCCCGCGGCATGCGGGACCGGCTCCATACCCAGGACGGTGAACCACGATGTGGGAGTCACCAGACATTGGCAGATGCCAAGACGTCACGAAGAATCGATCGAAGTACATTCGATGGCCGATTCTCGACCGACCAATTTGGTAGGTCGGACCTCCACTCCTTGAGTGGACGGCTCGTCAGGGACCATAAGGT…	3575	0	9.08336	56.7	28.028	1e-737	YP_009333261.1	RNA-dependent RNA polymerase [Beihai narna-like virus 23] >APG77086.1 RNA-dependent RNA polymerase [Beihai narna-like virus 23]	virus	NoFamily	Beihai narna-like virus 23	Unknown	rapsearch	/zfs2/jpipas/pgc92/refs/blast/nr	2031	1030	422	756	86	86	-1	0	none found	-	28	none	-	-	-	-	-	-	-	-	-	-	-	-	na
Vernonia gigantea	Vernonia gigantea bromovirus 2	yes	partial	na	P16	contig_3059	CTCCAATAGGAGGCATCAATAATATCACTAGATATTATTGGTATCATCATTAATCGGGTTTGAGATGCGCCCGACCGCCTAAAATGATGATTCATCGCAAATTCTTGCGGCATCCAATAATATAATTGGGTAAACCTTTCGGTTCTTCGTTAGGTTAATACCCTAACGGCATCAAGATCTCCTTGCATAAGAGTCTTGGAATAATTGATACACCTAACAATCTGATCATCTAAGTCATGTGGAGCAACGGTATAATACCGGAAAGACTTACGATGACGAGATAGGGCAACTAAATTGTGACAAGACCCAACTTCAGGATCTTTACCAGAATGCAACAAACCCGTCGTCTTTGAAAGACGGAATAAAACAACCTTGTCCCAGGTCAAACCCTGAGACTCA…	3467	0	0.691664	67.7	44.9957	0	AQS99321.2	replicase [Tobacco streak virus]	virus	Bromoviridae	Tobacco streak virus	ssRNA(+),linear,segmented	rapsearch	/zfs2/jpipas/pgc92/refs/blast/nr	1712	153	571	1094	86	85	-1	0	none found	-	19	13	negative	1	3440	150	3291	1096	2	Vmethyltransf, Viral_helicase1	methyltransferase, helicase	pfam01660, pfam01443	68 - 416, 809 - 1064	3.72e-51, 2.73e-47	na
Vernonia gigantea	Tobacco ringspot virus (novel variant 9)	yes	partial	relaxed	P16	contig_7559	TAACAGCGTTGACAACCTGAGCAACAGTTGAATCAACGTAAAGCACCACCATCATTTCTTCATAAGCATAGGCATCCTCAGCTGAACCTCCAGCCAATCGATGCCTAGCATACCTAGGTTGCACAGGTGGTGCACGATTTCGGTGGGCAACTGGACTTGAACCAGAAGAAACAACAGAAGCCGCAGACATCTGTTCCATTGCGACCATCCCACCCACAGCAGAGCCCCCTGAGGCAAAAGAAAGCAGGGGCATAATAAATCCATAGCATGCAAAAACTACACAAACAAACCCCATGAGTAAAGGGAAAATCTTAGGTCCATAAGTCCTAACATACTCATAAGAAGTTGCAATAGTACTCAGTAGTCTTGCATGCAGCGCCTCAACATCAAAAGCGGGAT…	3095	1	0.224233	93.409	100	0	KJ556849.1	Tobacco ringspot virus isolate SK segment RNA1, complete sequence	virus	Secoviridae	Tobacco ringspot virus	ssRNA(+),linear,segmented	blastn	nt	1	3095	3996	902	85	85	85	6	c805_c7559; 4418 nt	AGTTTAAGCACCACCGCATGTCTGAGAGAAATAAGGCCCAATGCAAAAATTTTTTCCTAAAAAGCATGTTTTTGGGCAATTCCAATATTTCAAAGTTTCGAGTGCCTAATTTTTGTAGAACTTTGCGTTCCACGAGCAATTCGTCTTTGGGGCACTCGATGCAAACCATTTCAGGGATTCCACCCTCAACCTGGACTTCTTCTTGCAATTTGTGATAATCATTATATACAGAAGTTCCAGGCTTTAAAGTGTAAGCCCCAGGTCCACCCTCAAAATATCGGGTTTTTCCTTTTTCCCCATGCGTTCTCTCAAGCACATAAGGATAGCCTTCAGATGTGTCCATGATCAATTTATCAAAGTCATCATCACCATTGATCACGACATCATCCTCCACATCTT…	33	24	negative	2	4270	2	4269	1422	2	RNA_helicase, RT_like super family	helicase, RdRp	pfam00910, cl02808	493 - 595, 1352 - 1422	3.82e-36, 6.26e-10	partial novel variant of a known virus
Vernonia gigantea	Tobacco ringspot virus (novel variant 8)	yes	partial	na	P16	contig_924	TGGACAAACACGACACTAGGAAACATAAAAGGCCCCAAACCAAATATGAACAGTGGGCTCAAACAACAGCAAATAGCAAAGCAGCTTTAGAAAACTCAATAGACCCAACAAAGCTGCCAGAAACAACGGTCTAACTCGTGCGCTTCACTATGCAACGCACAACATTTCACTTGTGCCCAGGAGAGCTATCCTGGGAGAAAGCTCATTTACACAAGCAGCTGACAGACAGACATTCTTGGGCTCTCACCCCCAAGAAGCTGAGTTTATACAGCTTCCCGACTCACCTAAGAGCCGGACCATCCTAGTAAGGATGGGAACTAAAGAAGGAATCAATTAAGACCCCTGTTTATTGACGCTTCTAACCAACCAACTGCGTACAGCGCAGTTTCCAACAAATAA…	2991	0	0.267803	93.71	99	0	KJ556850.1	Tobacco ringspot virus isolate SK segment RNA2, complete sequence	virus	Secoviridae	Tobacco ringspot virus	ssRNA(+),linear,segmented	blastn	nt	165	2991	3727	905	86	86	86	1	none found	-	22	14	negative	2	2879	468	2412	803	3	Nepo_coat, Nepo_coat_C, Nepo_coat_N	coat	pfam03391, pfam03688, pfam03689	467 - 632, 643 - 799, 300 - 391	1.31e-70, 7.47e-52, 4.25e-32	partial novel variant of a known virus
Vernonia gigantea	Grapevine virus S (novel variant 5)	yes	partial	relaxed	P16	contig_2476	GTCTCCTTTTGGAGGCATCATCATCTTCATTAGAAGATGATGGTAACACAAAGATCACTGAGTTAGATGCGCTCAGCTGCCTTGATCAATGTGACATACACTCTCCCACGCAAGACTCCACTTTTGGGGCTATGGAGGGAAACTTCGGAATATCAAATCCGGAAATCACGTCCCTTAATTTCAAAGTTTGTTGCCAAGCAAACTTAGGAATGGTGACGTGTACTTCAATATCACCCAAAGATCTCAACTGTAACCTTTGTAATTCATTTGGAAACCCTAAATTTTTCACAAAGGATAAAGTTTTTATCTTTTCGGCGAGATTGGCAAAGATTAACCTTGAAGAAGGGAAATCTGAAATCTCGAAGTCAATTTTTAACTTCGGTACCTTCACTGAGAACA…	2854	0	0.717589	99.42	72	0	JX513899.1	Grapevine virus S isolate GVS 3138-01 segment RNA2 RNA-dependent RNA polymerase (RDRP) gene, partial cds	virus	Bromoviridae	Grapevine virus S	ssRNA(+),linear,segmented	blastn	nt	783	2851	2069	1	85	84	85	7	none found	-	19	19	negative	3	2834	429	2406	801	1	RdRP_2	RdRp	pfam00978	249 - 685	7.23e-174	partial novel variant of a known virus
Vernonia gigantea	Vernonia gigantea ourmiavirus 2	yes	partial	relaxed	P16	contig_4721	CAACAGCCAGTGGTCGCTAACCACTACGAGACTGTAACCAACCAGGAATCCTGGCAGTCACACAGAGGGGGGCCTACTTAACGCAAGCCTATCCAACTCCAAACGGCTCTCCGAAACTCAGGAGATTGACACACAATGTCTTGTGCGCCGTTGTTGGCGGGGAAGGATGCTACGTCCCTACTAACTTCAGGAGTTTCCGCCTGGGCTTTCAAGGAGAACGTAGACCTACGCCTTTCGGCGTGGCACCACCTCACTCTGTACAACCACCCCCTCCGTACCGATCACTGAACTAACACGCCTAGTTGCTTTTGGCGCCGCGGGTCATGCCGCCACCGATAGTTCTCACGGTACATCCTGGCCAAGGGACCACATCCCTAGAGATCCTTGAATACTTCCGAA…	2265	0	0.25298	39.3	7.68212	1e-60	ALD89131.1	RNA-dependent RNA polymerase, partial [Rhizoctonia solani ourmia-like virus 1 RNA 1]	virus	Ourmiavirus	Rhizoctonia solani ourmia-like virus 1 RNA 1	Unknown	rapsearch	/zfs2/jpipas/pgc92/refs/blast/nr	1820	1647	119	179	86	86	-1	0	none found	-	14	12	negative	2	2222	375	1848	615	1	Mitovir_RNA_pol super family	RdRp	cl05469	210 - 427	1.29e-07	na
Vernonia gigantea	Deformed wing virus (novel variant 4)	yes	partial	na	P16	contig_1161	AACTTCAAAGGATCATGCGGCGCTATTCTTGGATCACGTGATGACATCGGATTTGGTTCAGTCCTTACATCAAATGTTCCATGGATAAGCGTCTTTTTAATCCCAGTAGAAGGGCTTTGAGCATGAGCTAGCTTTGCATCCACTCTACCAATCGGATATAAATCGGTATCTAAACCAATATCAGATTCGTCTAATTCACGCAACGGAAGTTCATACACACGATCATACGGCTCTCTTTCACTCTCGATTGCTTTACCGGTGAACATTTCATGTACAAGCGGTTCAGCAACTCCAAAGCCATGCAATCCTTCAGTACCAGCAACATGGATACCTATAATCGGCCGTTGTAAATTTCGAGACAACAATATCGAACCACAAACACCATCGCCATGGTATGGA…	2190	1	0.204566	98.995	100	0	AY292384.1	Deformed wing virus isolate PA, complete genome	virus	Iflaviridae	Deformed wing virus	ssRNA(+),linear,nonsegmented	blastn	nt	1	2190	8434	6245	85	85	85	8	c25947_c1676_c1161_6763; 5344 nt	TACTATTATGGTTAAAACTATACTAAAATTAGGACGCATTACCACTAGTTGATAATACGCGAGTAACACCTAACCTAGAGTACCACTTTAATCGTAATTAAAACTACTCTACTATGGAGCTGAGTCTTTAGAGGCAACTCAACCTTTCCCATATATAAGCTAAAGATGATGGTCTAATCCACTCTGTCTTTAGACTCTTATATATAGGTTTACTCCTCTTAGTAGATTTAAAACGAAGGTCTTGGGGGGTGGTACTTCCCTCAATTCCAATAACCTAAAATAAAATTAAAATTAATGAGTATTTAAAAATTTAACTTCAAAGGATCATGCGGCGCTATTCTTGGATCACGTGATGACATCGGATTTGGTTCAGTCCTTACATCAAATGTTCCATGGATA…	41	40; 28	negative; negative	3; 1	3854; 5275	303; 3914	3552; 1362	1183; 453	1; 1	RNA_helicase; RNA_helicase	helicase; helicase	pfam00910; pfam00910	217 - 325; 217 - 325	1.27E-23; 7.08e-24	one extension not shown, but entire extended contig is included in the dataset; partial novel variant of a known virus
Vernonia gigantea	Vernonia gigantea ourmiavirus 1	yes	partial	relaxed	P16	contig_6338	GACGGAAGCCATTGAACCTCAATGACTTCCAGGGTGCAGCCTTCCTGTATCGGTACGACCTTCTTACAGTTCCAATACTGGGACTGTAAAGCTCTCTGCTGCCGATCGTTCGCCCGTGGGCAAACACATGCGACAGCAGAGCTCTCGTCTCGTCAGGGTCCGGTTCATAACCACGGATAAGGTCAATCGCCTCATCGCGCGGCTGAGCCGGGCAAGGTAGATCCGTGTAGAACCTACTCTTCCTCATCGTAATTTCGCGCCTCCAAACGGCACGACTACTACGATGAAGACCCAACTGAGACGGGAGAAATCCCCACTTTCTGCCAATACGGCTCTTGACAAAGGCCTCGCTCCATCGGGCAGATGGAGCGCAAGCCCTTGCTAAATGAAGAGTGCCCG…	1748	1	0.220252	44.4	7.72311	1e-37	ALD89131.1	RNA-dependent RNA polymerase, partial [Rhizoctonia solani ourmia-like virus 1 RNA 1]	virus	Ourmiavirus	Rhizoctonia solani ourmia-like virus 1 RNA 1	Unknown	rapsearch	/zfs2/jpipas/pgc92/refs/blast/nr	1045	911	215	259	87	87	-1	0	none found	-	12	8	negative	2	1705	2	1704	567	1	Mitovir_RNA_pol super family	RdRp	cl05469	228 - 377	1.91e-07	na
Vernonia gigantea	Vernonia gigantea partitivirus 1	yes	partial	relaxed	P16	contig_1	TTCATATTCATTCGGATCCCAACGACATGGTGTGTTGTGAGGTTTACATAAGTCTATTAAAAGACCTCACAACACACAACTTAACAATTAAGTAAAATTGCGTATTACAAAAAGTAAAATTACAATGATAAGGAAGCCGAATATTTTCTTGCTTCATATTCATTCGGATCCCAACTCATCAACTGATAAGGGAGGGACTGTGCTATACCATACTTCTCTTTCAAGAAGGTAAAAACCTGGTACAGGTAATGGGAATTGATCCCTGCGTCTAAACTGATGCTCCACGCTCTGAGTGCGGACACATCGCCTGACGGCACAGCGTATTCGGGATACGCTAACATACGTAAACAGGTGAGCTCGTTTCTCGCGTTTTGTTGTTCTCGAACAGTGCGGCTAAGG…	1722	0	97.9361	67.5	82.5784	1e-633	YP_001686783.1	putative RNA dependent RNA polymerse [Raphanus sativus cryptic virus 2] >ABB04855.1 putative RNA dependent RNA polymerse [Raphanus sativus cryptic virus 2]	virus	Partitiviridae	Raphanus sativus cryptic virus 2	dsRNA,linear,segmented,1.4-3kb each	rapsearch	/zfs2/jpipas/pgc92/refs/blast/nr	1553	132	1	474	85	86	-1	0	none found	-	12	8	negative	2	1553	120	1434	477	1	RT_like super family	RdRp	cl02808	177 - 391	3.98e-22	na
Vernonia gigantea	Vernonia gigantea partitivirus 2	yes	partial	relaxed	P16	contig_12	ATGGTTTAATCCGGTGGAGGAGCGTGGTGATCTTTGTTATGTGTCACCACATCCATCTCATCGTTTCTAATTGATTCTCATAATAACTTACGAAAATGTATTAATAATATGTGTGAAAGAAATTGTTAAATTTCATTAAAAGTTAACATCAGTCCAATCTTTTACATCGATATAAGTGCGCAAGTGAGCGGGTACTTCAAGTGCCTCACCATACAAATTTAACATCGTGTAATAAATGTCATTGTAAAGCGGGTCTCTAAAACCTGCGTCCATTGCAATCATCTTAACTCGAGCTGTCGAGATTGCTGAATCATCAACCTTATACTCAGGGAAACACATCAAGCGTAAAACTTTAAGTCTTTCTCTAATGTTGAATAACTGTCTCTGTCCTCGTCCGAG…	1699	0	157.504	59.6	82.6368	1e-521	YP_004429258.1	RNA-dependent RNA polymerase [Fig cryptic virus] >CBW77436.1 RNA-dependent RNA polymerase [Fig cryptic virus]	virus	Partitiviridae	Fig cryptic virus	dsRNA,linear,segmented,1.4-3kb each	rapsearch	/zfs2/jpipas/pgc92/refs/blast/nr	1545	142	4	471	85	85	-1	0	none found	-	8	5	negative	2	1551	136	1416	471	1	RT_like super family	RdRp	cl02808	164 - 388	6.03e-14	na
Vernonia gigantea	na	no	na	na	P16	contig_731	GCTGACACGACCTTAGAACCAGACTAAAAAAAACGGACCATCTGGTCCATTTTCGCCTACGGCAGCCTGGGCACCCTAAAGGGACTTCCTTAAGGGCAACCCCCAGACGTACCTGGTAGACGACCAGGCTCCAGAAGGAGCCTGGCGGAGTTGGAAAGAACCTTTCCAACCCGAACTAACACCCCATAGAGACCATCGCGGTCGGGGTGCCAGCAAAGCTGACACGACCTTAGAACCAGAAGGTTCAAAGGTGTGCGCAACTCAAGGAGATTATGCGCTTCGCTGCCGTGCGCAACGCGCACGACACGGCCGCATGAGACATGCGACGTAGCTGACCAAACTGGTCAGCTAGCAGGGGGGCCAAAGAGGCCCGCGAGCACCAGTCTGGTGCTCTCCCCA…	1509	0	4.84029	29.808	39	1.09e-06	NC_001847.1	Bovine herpesvirus 1, complete genome	virus	Herpesviridae	Bovine alphaherpesvirus 1	dsDNA,linear,nonsegmented	tblastx	viral.1.1.genomic	665	976	83353	83664	84	82	78	31	none found	-	10	none	-	-	-	-	-	-	-	-	-	-	-	-	na
Vernonia gigantea	Deformed wing virus (novel variant 5)	yes	partial	relaxed	P16	contig_6763	ACCTACGCGATGTAAATCTGACCATAGTGTACGCTCCTTAAATGCCTTCATTTCCTCCACTAAGCGCTGATTGACTTCAACATACTTATTGAGAATATTATCACCTTCCAATGGTTCATCCATACGTAACATTTGCATTTCATCTACACGCATCTTAAACGACTCATTCGCCTTACGACGATTAGCCATATACACAGGAGTTATCCATTCAAGAAATTCATTATACGTCATCCATTCAGACCATGTGGTCTCGGAATTACATACATCATGTGCATACCTAAATTTGATATGATGGAAATCTTTCAACATCTTAGGACTACATTCTGCAATAGGAATATCATTCTCACAATGCTTGCATCCTCGCTTCTTCTCTTCACTTGCTTTACATTCAATCAAAAC…	1497	1	0.134269	99.265	100	0	AY292384.1	Deformed wing virus isolate PA, complete genome	virus	Iflaviridae	Deformed wing virus	ssRNA(+),linear,nonsegmented	blastn	nt	1	1497	6320	4824	84	84	84	9	c1676_c1161_c6763; 5002 nt	AATATTACGCGCTAGCGTAACATCTAACATCCATTTCTTCCCATGTGATAAGGTCCTCATAAATACCCAACTTGTCAAAAGCCATTTTAATGGTATTTCTGACATAATTAAAATATTCAGGACCCCACCCAAATGCTAACTCTAACGCTTGTTTAGCATTTTCTATGGTTGCTGTACGACGACCCAATCCTCGAGCATGAGTCCAATTCGTCGTTCCTTCTACCGAGACCTTGTCCAGGTTAGCTAAAAACACAGGTCTAGTTGGATGTTTTAAGAACCCATGTTTTAAGAAAGTAGCAGTCTGTAACGTCCGCCACTTTACAGTATTTCCTGATTTATCTTGATCCGTAAATTCCATCTTATATTGTGAAAAGAATTTTCCTATCGTCACGGCGTTAA…	33	23	negative	1	4933	5	4929	1642	2	RNA_dep_RNAP, RNA_helicase	RdRp, helicase	cd01699, pfam00910	1299 - 1578, 217 - 325	1.19e-56, 1.84e-23	partial novel variant of a known virus
Vernonia gigantea	na	no	na	na	P16	contig_449	AATAATACACTCATACTTCTTGTGGTGGCGAGTGGAGGGGAGCTCTTAAAGCAAGAGTTTAAGAGCTAACCTATCCAGACGTTCGTTGTATTACGAATCCACGGGCACACACACAAGAAGTATGATAATACACTCATACAAATACCAACAATAACCATAAAGACAATAGGAGTAATCAAAATAACTGTCAATGATTAAAGCAGTTCAGCAAAGTGACTTAAATGTTAACAAAATGTGGTTAGATGCAAATAGCAATAAACGCTTAACGCAGTAAGCGGTGGCGGAAGCACTCATACATCTCAGACACTGAGATTTGATCAGCGAGCGAGCAATGATAAATGGGCTCCATGCCTCTTCCATAGATGTAGCATCCTGCAGCGCGAGCTGGAATAGCTCCTT…	1489	0	17.4103	41.2	67.495	1e-205	YP_004429259.1	putative capsid protein [Fig cryptic virus] >CBW77437.1 putative capsid protein [Fig cryptic virus]	virus	Partitiviridae	Fig cryptic virus	dsRNA,linear,segmented,1.4-3kb each	rapsearch	/zfs2/jpipas/pgc92/refs/blast/nr	1273	269	7	336	85	86	-1	5	none found	-	8	none	-	-	-	-	-	-	-	-	-	-	-	-	na
Vernonia gigantea	Deformed wing virus (novel variant 6)	yes	partial	relaxed	P16	contig_1676	AATATTACGCGCTAGCGTAACATCTAACATCCATTTCTTCCCATGTGATAAGGTCCTCATAAATACCCAACTTGTCAAAAGCCATTTTAATGGTATTTCTGACATAATTAAAATATTCAGGACCCCACCCAAATGCTAACTCTAACGCTTGTTTAGCATTTTCTATGGTTGCTGTACGACGACCCAATCCTCGAGCATGAGTCCAATTCGTCGTTCCTTCTACCGAGACCTTGTCCAGGTTAGCTAAAAACACAGGTCTAGTTGGATGTTTTAAGAACCCATGTTTTAAGAAAGTAGCAGTCTGTAACGTCCGCCACTTTACAGTATTTCCTGATTTATCTTGATCCGTAAATTCCATCTTATATTGTGAAAAGAATTTTCCTATCGTCACGGCGTTAA…	1466	0	0.276262	99.181	100	0	AY292384.1	Deformed wing virus isolate PA, complete genome	virus	Iflaviridae	Deformed wing virus	ssRNA(+),linear,nonsegmented	blastn	nt	1	1466	9825	8360	85	85	85	10	c25947_c1676_c1161; 6008 nt	TACTATTATGGTTAAAACTATACTAAAATTAGGACGCATTACCACTAGTTGATAATACGCGAGTAACACCTAACCTAGAGTACCACTTTAATCGTAATTAAAACTACTCTACTATGGAGCTGAGTCTTTAGAGGCAACTCAACCTTTCCCATATATAAGCTAAAGATGATGGTCTAATCCACTCTGTCTTTAGACTCTTATATATAGGTTTACTCCTCTTAGTAGATTTAAAACGAAGGTCTTGGGGGGTGGTACTTCCCTCAATTCCAATAACCTAAAATAAAATTAAAATTAATGAGTATTTAAAAATTTAATATTACGCGCTAGCGTAACATCTAACATCCATTTCTTCCCATGTGATAAGGTCCTCATAAATACCCAACTTGTCAAAAGCCATTT…	37	27	negative	2	5983	317	5667	1888	1	RNA_dep_RNAP	RdRp	cd01699	1545 - 1824	4.12e-57	one extension not shown, but entire extended contig is included in the dataset; partial novel variant of a known virus
Vernonia gigantea	Tomato ringspot virus (novel variant 9)	yes	partial	na	P16	contig_14541	ATGGATGCCACATTGGATGGACCCTCGACGAGTTGCTCAATGAACTGAGCTACCACGCCGTTGGCACCCCACTTTTCTAAAAGCAAGCGGGTGTCACCATATTTCTCAAGAATCCGAGATTCAAGGTGGCGAGCGTCAATTTCACTCTTCTCCTTAATCTCTTCACATTCCAGGGTCATATAATCAAAAATAAATGCCCGACCATCAATGGCAAAAACTCGGTTACCCTTGTACTTAAGCCTAATGGTCGGGGGTATCACATCAATGGGCAGAGAGAGCCAATGTACATCTCCGTCTACGCACTTTTGCAAAATGTCAAAAACATCATGCGAAGAGCGAGACGTTGATTTCCAATAGCTATATTCTGCGTGCTGAGTTTCTCGATGTTGTTGATACCTA…	1448	1	0.210635	92.058	100	0	KM083894.1	Tomato ringspot virus isolate Rasp1-2014 segment RNA1, complete sequence	virus	Secoviridae	Tomato ringspot virus	ssRNA(+),linear,segmented	blastn	nt	1	1448	3364	1917	86	86	86	13	none found	-	10	8	negative	1	1397	3	1395	464	1	RNA_helicase	helicase	pfam00910	160 - 263	1.67e-39	partial novel variant of a known virus
Vernonia gigantea	Tobacco ringspot virus (novel variant 9)	yes	partial	na	P16	contig_805	AGTTTAAGCACCACCGCATGTCTGAGAGAAATAAGGCCCAATGCAAAAATTTTTTCCTAAAAAGCATGTTTTTGGGCAATTCCAATATTTCAAAGTTTCGAGTGCCTAATTTTTGTAGAACTTTGCGTTCCACGAGCAATTCGTCTTTGGGGCACTCGATGCAAACCATTTCAGGGATTCCACCCTCAACCTGGACTTCTTCTTGCAATTTGTGATAATCATTATATACAGAAGTTCCAGGCTTTAAAGTGTAAGCCCCAGGTCCACCCTCAAAATATCGGGTTTTTCCTTTTTCCCCATGCGTTCTCTCAAGCACATAAGGATAGCCTTCAGATGTGTCCATGATCAATTTATCAAAGTCATCATCACCATTGATCACGACATCATCCTCCACATCTT…	1394	1	0.133429	92.801	99	0	U50869.1	Tobacco Ringspot virus RNA1 polyprotein gene, complete cds	virus	Secoviridae	Tobacco ringspot virus	ssRNA(+),linear,segmented	blastn	nt	6	1393	5310	3926	85	86	85	11	c805_c7559; 4418 nt	AGTTTAAGCACCACCGCATGTCTGAGAGAAATAAGGCCCAATGCAAAAATTTTTTCCTAAAAAGCATGTTTTTGGGCAATTCCAATATTTCAAAGTTTCGAGTGCCTAATTTTTGTAGAACTTTGCGTTCCACGAGCAATTCGTCTTTGGGGCACTCGATGCAAACCATTTCAGGGATTCCACCCTCAACCTGGACTTCTTCTTGCAATTTGTGATAATCATTATATACAGAAGTTCCAGGCTTTAAAGTGTAAGCCCCAGGTCCACCCTCAAAATATCGGGTTTTTCCTTTTTCCCCATGCGTTCTCTCAAGCACATAAGGATAGCCTTCAGATGTGTCCATGATCAATTTATCAAAGTCATCATCACCATTGATCACGACATCATCCTCCACATCTT…	33	24	negative	2	4270	2	4269	1422	2	RNA_helicase, RT_like super family	helicase, RdRp	pfam00910, cl02808	493 - 595, 1352 - 1422	3.82e-36, 6.26e-10	same as contig 7559; not counted twice; makes up Vernonia gigantea secovirus 5; partial novel variant of a known virus
Vernonia gigantea	Tomato ringspot virus (novel variant 10)	yes	partial	relaxed	P16	contig_1117	CTAATTAAGAGGCCACCTATTGGGAGCTGCTTACGGCAGCCACTCGACTAAACTACAATATGGCCTCAGCCCGCTGAGATGCGAACGGCAAAAGGCCTATCATAGCGCTCCAATTCTTTGAAGCGTGTATTAATAAAATAGCGCCCCAGGAAATCCCTATGAGCGCCACCTTGTATACCATAATTAATAAGTAGATCCTGGGCATTCATACCAACACTCGTACCGAATGAGATAGCTGCAGCCCATCCAGAAACGAAAGGACCCTCACATCGAAACACAATGGTTTTCCCTTCATTCCAAGAATCGCGCATATGGCGTACGCGATGATCTTTTAACCTACGGTAAGCCCTAATAGAAGCTTCCGTAGCTTGCTGTCCTGTGCCTTCCCCGTAATCAACG…	1292	0	0.167183	90.712	100	0	KM083894.1	Tomato ringspot virus isolate Rasp1-2014 segment RNA1, complete sequence	virus	Secoviridae	Tomato ringspot virus	ssRNA(+),linear,segmented	blastn	nt	1	1292	6722	5433	86	86	86	3	c11539(or c1431)_c4780_c1117; 2225 nt	TGGAAAACACGACATATTCCTTCATTGGACAGGAACATGCTACTTCCATCCCTCAACGCAATTACTTGCTTCACTAGGTATTGTACCGGAAGAAAGGCCGGGAGCCCCTAGATAGTACACAAGCAAAGGGAGGTGCTGAATGGCTTGCGAAACCAAGTTTACAGCTTATGCCCATAAGAAACGCCTGGAACAATGGCGTCCTACCTCTGATACTAAGTTCGTTTCAGACTACTTTCCACACTCTAACGCGGTCAGCGAACTTATCGTTTACCAAAAGCTATAATGGAGAATCATACCGACGAATCGATACTTTACTTAAAATGAAGCATGGTGAGTACCTCAATCTAAGTGACATCTACGGTTGAGTGGCAACCGCTCCATTATAGGTGATAAAACCCA…	14	6	negative	1	2171	999	1173	390	1	RNA_dep_RNAP	RdRp	cd01699	6 - 147	9.47e-43	also makes up Vernonia gigantea secovirus 1 with contig_2719, contig_1431, and contig_4780; partial novel variant of a known virus
Vernonia gigantea	Vernonia gigantea bromovirus 3	yes	partial	na	P16	contig_1143	AGACATGGCGTTGGATGGTTGGTCTGGATTCTTGGTCAAAGTATTCATACATCTCAGGTAAGCTCAAACAGCAGCTTATCAGCCCTATACGGACTTTTCCGAATTCACTGCTAAAATATTTCAACTCACAGCTGAGGTACTAGCCCCTATATTCCAAGAACCCCCCATGTCTTAGAAACACTTTACTATGCTCTCAGGAGATTCCCATCTCCATGAGTGACAAGCTTTCCAGAGTCTAAATCAGCGGCATGCTCTATGGGAACCATTTTAGGTCCCAAAACGGTTGTAACATCGCTAGATTTCTCATCTGGATTTTCAGCTTCCTTAATCTGTCTGACTGTAAAATCAATCCCAGTGGCATTGTTGTCCAACAGATTTACGTATTCGTTACACGATACG…	1280	0	0.542188	70.9	64.9219	1e-375	ANN11740.1	movement protein [Strawberry necrotic shock virus]	virus	Bromoviridae	Strawberry necrotic shock virus	ssRNA(+),linear,segmented	rapsearch	/zfs2/jpipas/pgc92/refs/blast/nr	1076	246	1	282	86	86	-1	0	c21752_c1143; 2271 nt	ATCCTTTAGGAGGCATCGTTAATAATATATAATATTATTAACGGAACCAATAGAACATCGACCCAAAGGTCTCACCTTTTCAGGTGGAAATCGTCCGATTCGGAATGTTCTAGCGAAATTCATAGATTTATACCCGGATGCGAGGTAACTATGCATAGTGCAAATAATTGCACATGTCACACCACCAATAGAGTGCATCTGGCACTCTCCGTGGGCGAAATCCGCATCTCACGCACGAACCAGCTATTTCTGGTAAGTCGTGAGGCATCTCGAAGTTATCTTCGAGGTATTTCACCTGTCAATTGTCCTCGACCAGAAAATCTGGAGGAGGCATCAACGGCTTCGGTTTCGATATGGCGACCCAAAAGTCAGCCAGTCTCACCCGCTTCTCAACACGCT…	16	10; 15	negative; negative	1; 3	2067; 1039	1177; 299	891; 741	296; 246	1; 1	Bromo_MP super family; Ilar_coat	movement; coat	cl03270; pfam01787	6 - 275; 96 - 246	2.34E-114; 1.87e-62	na
Vernonia gigantea	Deformed wing virus (novel variant 3)	yes, no	partial	na	P16	contig_16226	CCATACCCATATCTTCACGCATCTTTGCTGCCTGAGCTTCTCTAACTTCGTCAGCTGTTTGATGGAAGAAGTTTTTAATCTTCGCAATAGGGCCCTCAGGCACGGCCCTTACTACTGGTGCAGGAAGCTGGTCTAGGATCATCATCGGTTGATATCCAACCCACTGAGAAAATTGCATACCATCTCCAATACTATAATAAATAGTAACAGGTTTGTTAACAATAGATGCAATATCATCACTTGTAGCTTGAAAACCAACCGATATTTCTCCTAAAGATACTGCATAACTAGATGCAGCGCTAGACGCATTAAACGCCTGCAAATAATTATAACAAGTAGCATTATAAAATGGAACTTCCAATTCTATAACATTATTTACACGCGTGATTTGAATGTGAC…	1271	1	0.146341	98.662	100	0	AY292384.1	Deformed wing virus isolate PA, complete genome	virus	Iflaviridae	Deformed wing virus	ssRNA(+),linear,nonsegmented	blastn	nt	1	1271	4710	3440	85	85	85	8	c16226_c24393; 1528 nt	CCATACCCATATCTTCACGCATCTTTGCTGCCTGAGCTTCTCTAACTTCGTCAGCTGTTTGATGGAAGAAGTTTTTAATCTTCGCAATAGGGCCCTCAGGCACGGCCCTTACTACTGGTGCAGGAAGCTGGTCTAGGATCATCATCGGTTGATATCCAACCCACTGAGAAAATTGCATACCATCTCCAATACTATAATAAATAGTAACAGGTTTGTTAACAATAGATGCAATATCATCACTTGTAGCTTGAAAACCAACCGATATTTCTCCTAAAGATACTGCATAACTAGATGCAGCGCTAGACGCATTAAACGCCTGCAAATAATTATAACAAGTAGCATTATAAAATGGAACTTCCAATTCTATAACATTATTTACACGCGTGATTTGAATGTGAC…	9	4	negative	1	1495	2	1494	497	2	CRPV_capsid super family, PRK06173	coat, transaminase	cl07393, cl32125	236 - 447, 82 - 165	2.28e-6, 5.85e-3	one extension not shown, but entire extended contig is included in the dataset; partial novel variant of a known virus
Vernonia gigantea	Deformed wing virus (novel variant 2)	yes	partial	na	P16	contig_9419	GCCCTTATTTGGCTCGCATAAAACTTACCAGAAGAAGTCCCTGTAAACTCGCTGTTATTTAATTTAATAAACACGACGACATTACAGGTAGTTGGACCAGTAGCACTCATCCGTAAGGGAGCAATTACACGAATATTCAAAGCACCCATGTCTAAAATGCCAGTAGTCCAATCTGGTACAATTCTTGTTGGTAAAAATGGATAAACATGCTTATATGGAATAACTAATTTTGCTTCATTACTTGCTGACGCACTAATCAAAGCATGATCCATTTGTGAAAATCCATAAACGCTTCTCTTAGACGATATATTCAAATTCTCATGATCCGAATAATACCAAGTAGCTTGTAATTGACCAACTTGGAATTTATTTGAATTAATTTGAACTCTAACTTCCATA…	1200	0	0.155	97.918	100	0	AY292384.1	Deformed wing virus isolate PA, complete genome	virus	Iflaviridae	Deformed wing virus	ssRNA(+),linear,nonsegmented	blastn	nt	1	1200	2521	1321	84	84	85	10	none found	-	4	2	negative	2	926	3	924	307	1	rhv_like	coat	cd00205	170 - 296	1.68e-19	partial novel variant of a known virus
Vernonia gigantea	Vernonia gigantea bromovirus 3	no	extension	na	P16	contig_21752	ATCCTTTAGGAGGCATCGTTAATAATATATAATATTATTAACGGAACCAATAGAACATCGACCCAAAGGTCTCACCTTTTCAGGTGGAAATCGTCCGATTCGGAATGTTCTAGCGAAATTCATAGATTTATACCCGGATGCGAGGTAACTATGCATAGTGCAAATAATTGCACATGTCACACCACCAATAGAGTGCATCTGGCACTCTCCGTGGGCGAAATCCGCATCTCACGCACGAACCAGCTATTTCTGGTAAGTCGTGAGGCATCTCGAAGTTATCTTCGAGGTATTTCACCTGTCAATTGTCCTCGACCAGAAAATCTGGAGGAGGCATCAACGGCTTCGGTTTCGATATGGCGACCCAAAAGTCAGCCAGTCTCACCCGCTTCTCAACACGCT…	1014	0	0.153846	99.205	99	0	JX429883.1	Blackberry chlorotic ringspot virus isolate Arkansas Rose 7 movement protein and coat protein genes, complete cds	virus	Bromoviridae	Blackberry chlorotic ringspot virus	ssRNA(+),linear,segmented	blastn	nt	9	1014	2276	1277	86	86	86	19	c21752_c1143; 2271 nt	ATCCTTTAGGAGGCATCGTTAATAATATATAATATTATTAACGGAACCAATAGAACATCGACCCAAAGGTCTCACCTTTTCAGGTGGAAATCGTCCGATTCGGAATGTTCTAGCGAAATTCATAGATTTATACCCGGATGCGAGGTAACTATGCATAGTGCAAATAATTGCACATGTCACACCACCAATAGAGTGCATCTGGCACTCTCCGTGGGCGAAATCCGCATCTCACGCACGAACCAGCTATTTCTGGTAAGTCGTGAGGCATCTCGAAGTTATCTTCGAGGTATTTCACCTGTCAATTGTCCTCGACCAGAAAATCTGGAGGAGGCATCAACGGCTTCGGTTTCGATATGGCGACCCAAAAGTCAGCCAGTCTCACCCGCTTCTCAACACGCT…	16	10; 15	negative; negative	1; 3	2067; 1039	1177; 299	891; 741	296; 246	1; 1	Bromo_MP super family; Ilar_coat	movement; coat	cl03270; pfam01787	6 - 275; 96 - 246	2.34E-114; 1.87e-62	same as contig 1143; not counted twice; makes up Vernonia gigantea bromovirus 3 with contig_1143
Vernonia gigantea	Vernonia gigantea bromovirus 1	yes	partial	na	P16	contig_1466	CACGCATCTCCATTAGGAGGCATTACTAGTAATTTAATTACTAGTAGCATCATATGAAACATCGACCCAAAGGTCTCACCTTTCGGTGGAAATCGTCCGATTCGGAATGTTTCACAACGGAATTCATAGATTTATGCCCGGATGCGTGGCAACTATGCATAATGTGGATAACCACAATATGTACACCTCCAAATACATTGATCTACAATGTACTTAGGGCGAAATCCGCATCTTGCACAAGAATTGTCCCTCATGCAAGGCAACTCAGCATCATAAATGCTGAGGTTGGTAATCTTTCATTGATTACCGTCATCCAGAAAATTTTCTGGTGGCATCAAAGGCGCAGGTCGTGATACGGCTAACCAATAGTTAGCCAACCGCACGCGCTTGGCATCTTTA…	982	0	1.00611	71	67.5153	1e-270	YP_008470973.1	coat protein [Ageratum latent virus] >AGN29721.1 coat protein [Ageratum latent virus]	virus	Bromoviridae	Ageratum latent virus	ssRNA(+),linear,segmented	rapsearch	/zfs2/jpipas/pgc92/refs/blast/nr	977	315	11	230	86	86	-1	14	none found	-	7	6	negative	3	965	297	669	222	1	Ilar_coat	coat	pfam01787	59 - 217	2.99e-63	na
Vernonia gigantea	na	no	na	na	P16	contig_19212	CTGGAAATTACGTCTGCCCATAATCCTGGGTCGGGAGGTAGGACTAGCATTGCTCCAGTGGTTGTCATAGCTGGTGGTAAGGTCCATTGTGAGTCATGGTACCTACCGTATCCTCCTCTGAACCCTTGCTTTCTGTCTAGAAATTGGTAATCAGATTTATAAGAATCTTTAAACGTCTCTCTGGCAGGTGGGTAGACCGGTGGTCCCATTACTGAGTTTATTGGGGGATCATAAACGTTACTGCTCTCAGCTGACTTTAGGATAATCCATCTCGTTTCCTTCCCTATTATCCTCCTTGGTTGTATGGAATATCTTTTCTTGGAGTTCCTTTTCTAAGTCATGGTACGGTTCATCTTTCAGCTCGCTACTCATGACTAAtttctttctttctatcatttc…	905	0	0.0983425	61.5	31.8232	1e-176	YP_009121747.1	ORF3 [Yacon necrotic mottle virus] >AIT58609.1 ORF3 [Yacon necrotic mottle virus]	virus	Caulimoviridae	Yacon necrotic mottle virus	dsDNA RT,circular,nonsegmented	rapsearch	/zfs2/jpipas/pgc92/refs/blast/nr	903	616	376	471	82	80	-1	0	c6131_c16358_c19212; 2034 nt	TTTCGTTGTTGCTATACCGCAGTAATGGCAGAAAGTAAAAGAAGTTATTTCATTTTCCTGCCACATATGTATGCAATTCTTACTTGCTTCTGGGAGGTCAATATGTGGTCTCCATGATCCAGCTTCTTGAACTCTTTTATGGATATCTTCTGCACTCTCAGGGTGGAACATATAACAATATTCTTCCTGGATGATGAAAGCATTTTCATCAAGTGGTGAGTCTTCAACCATGGATCCAATATTCATCATTGTAGCACCTCCTTCTCCTTCAGAGATACTATAAACAGTATCCTGATCACTGACATCTGTTGAAACAATGTCGCAGTCTTCTTTAAGGTCAAGGTTATCAATAACTGCCCTTCTTGCAATATTGCCAGTTTTAATCCTACAGTCGTGGGC…	18	13	negative	1	921	1	921	306	1	zf-CCHC	zinc knuckle	pfam00098	163 - 178	0.00117	na
Vernonia gigantea	na	no	na	na	P16	contig_6131	TTTCGTTGTTGCTATACCGCAGTAATGGCAGAAAGTAAAAGAAGTTATTTCATTTTCCTGCCACATATGTATGCAATTCTTACTTGCTTCTGGGAGGTCAATATGTGGTCTCCATGATCCAGCTTCTTGAACTCTTTTATGGATATCTTCTGCACTCTCAGGGTGGAACATATAACAATATTCTTCCTGGATGATGAAAGCATTTTCATCAAGTGGTGAGTCTTCAACCATGGATCCAATATTCATCATTGTAGCACCTCCTTCTCCTTCAGAGATACTATAAACAGTATCCTGATCACTGACATCTGTTGAAACAATGTCGCAGTCTTCTTTAAGGTCAAGGTTATCAATAACTGCCCTTCTTGCAATATTGCCAGTTTTAATCCTACAGTCGTGGGC…	894	1	0.12528	78.6	100	1e-446	YP_009121747.1	ORF3 [Yacon necrotic mottle virus] >AIT58609.1 ORF3 [Yacon necrotic mottle virus]	virus	Caulimoviridae	Yacon necrotic mottle virus	dsDNA RT,circular,nonsegmented	rapsearch	/zfs2/jpipas/pgc92/refs/blast/nr	894	1	696	985	84	84	-1	0	c6131_c16358_c19212; 2033 nt	TTTCGTTGTTGCTATACCGCAGTAATGGCAGAAAGTAAAAGAAGTTATTTCATTTTCCTGCCACATATGTATGCAATTCTTACTTGCTTCTGGGAGGTCAATATGTGGTCTCCATGATCCAGCTTCTTGAACTCTTTTATGGATATCTTCTGCACTCTCAGGGTGGAACATATAACAATATTCTTCCTGGATGATGAAAGCATTTTCATCAAGTGGTGAGTCTTCAACCATGGATCCAATATTCATCATTGTAGCACCTCCTTCTCCTTCAGAGATACTATAAACAGTATCCTGATCACTGACATCTGTTGAAACAATGTCGCAGTCTTCTTTAAGGTCAAGGTTATCAATAACTGCCCTTCTTGCAATATTGCCAGTTTTAATCCTACAGTCGTGGGC…	18	18; 12	negative; negative	3; 1	921; 1337	1; 1092	921; 246	306; 81	1; 1	zf-CCHC; Proton_antipo_M super family	zinc knuckle; proton-conducting membrane transporter	pfam00098; cl29598	163 - 178; 36 - 65	0.00117; 6.08e-3	na
Vernonia gigantea	Vernonia gigantea partitivirus 3	yes	partial	relaxed	P16	contig_4979	GTCTTCTGTATATCCTACCGTCGGGTAGAACAATGGGAGCTCGGAAAAGATTCTCCAAGGTCCAGAGGTATAGACGTTCTAGTCTATCAGCTTTGGTGCGATTCCAATTAGGATGTGATGGGACTGCGTGGGTTGGGACATATCCTTCGTCAAATGTGAGAAAGTTGCGTGTGGCTAGTAGGATCTTGTATATAAGCGAGAAATAGGCTCTCTTATCAAATCGAGACCAGTCTAAGGTCAGAAAGGACCTTTGCAGTAGTCCGCAATAGAGTTGATGGTTCAGTCTGAACCATCCGCCAGTAAAGGTTTCGTAGCCCCAGAGCATGGGTGTAATCCCAGGATTGAGCTTAATCCAAGCGATGTACTCCCAGTATAGCATAGTTTCAGCTATAATCCAGG…	724	1	0.0787293	83.8	99.8619	1e-411	YP_002308574.1	putative RNA-dependent RNA polymerase [Beet cryptic virus 1] >ACA81389.1 putative RNA-dependent RNA polymerase [Beet cryptic virus 1]	virus	Partitiviridae	Beet cryptic virus 1	dsRNA,linear,segmented,1.4-3kb each	rapsearch	/zfs2/jpipas/pgc92/refs/blast/nr	724	2	150	390	86	86	-1	0	none found	-	7	4	negative	1	595	2	594	197	1	RT_like super family	RdRp	cl02808	45 - 127	0.00653	na
Vernonia gigantea	Deformed wing virus (novel variant 1)	yes	partial	na	P16	contig_9130	CGTACTAGGAGCGTCAGTTGACGAGGGTAAATAATTGCCACCATATTTACGCACCCACCATGGTCTATATGAAACATAAGGCACCTCAAAAGTGAAGCTATTACTTTCCTGTAAATCAAATACTACATAACTCGATGACTTCAATTTCATATAGTCCATTTGAAGTTGCAAAGATGCTGTCAAACCGGGCACATAACCTACAATTAACCTACCAGTATGAAATTGGGATGCTATAATATCAAACCTATATTCTAATGAACCACGCCATTGCATAAACATACTAGATACTACACCCACGGGTGCGAACCAATACAAAGATATTGGATTCGTACCTTCAATTCTTTGCTCCACAAATGGATCAGCATCTAATTGTAACAAAAGTGATCCTTTAGCGTGATC…	702	1	0.226496	99.001	99	0	AY292384.1	Deformed wing virus isolate PA, complete genome	virus	Iflaviridae	Deformed wing virus	ssRNA(+),linear,nonsegmented	blastn	nt	2	702	3208	2508	85	85	85	0	none found	-	7	5	negative	1	678	1	678	225	1	rhv_like	coat	cd00205	76 - 221	2.3e-26	partial novel variant of a known virus
Vernonia gigantea	na	no	na	na	P16	contig_20857	ACTAGTTCCGCTCGTTTTTGCCTAGATACTTCAAGTTGTTGATCTGGGTTTAGCTCTGCTTCTAGGTTTCTTCGGTAACTGCTTCCAAATGTTCCACTCATAGATCTGTTGAGGTTATACATTCTTCTTGCGTTTGTCCTGTAGCTCCTAATTTGATCTTCTTGAGTAGGAAGATCTGTTTGTGTTTGAGATTCAGTTCTCCCCAAAACACTGGGCATCCTGCTACTACTCATTTCTTTTTCTTCTGAGTAACCTCCTTTTCGTATTCTTCTTTGAATATTTCGCCTTGATCTTTGAATACGTAGATTGGGCCTTGCTTTCTGGCTACTGGCGACTTTCCTGAGATCGATAGGTTGTTTATCCTGGTTGTTAGGTTGCTTATGGATTCTTCAAGATTTG…	694	0	0.0979827	62.2	61.8156	1e-140	YP_009121746.1	ORF2 [Yacon necrotic mottle virus] >AIT58608.1 ORF2 [Yacon necrotic mottle virus]	virus	Caulimoviridae	Yacon necrotic mottle virus	dsDNA RT,circular,nonsegmented	rapsearch	/zfs2/jpipas/pgc92/refs/blast/nr	664	236	1	143	83	82	-1	9	c20857_c27367; 864 nt	ACTAGTTCCGCTCGTTTTTGCCTAGATACTTCAAGTTGTTGATCTGGGTTTAGCTCTGCTTCTAGGTTTCTTCGGTAACTGCTTCCAAATGTTCCACTCATAGATCTGTTGAGGTTATACATTCTTCTTGCGTTTGTCCTGTAGCTCCTAATTTGATCTTCTTGAGTAGGAAGATCTGTTTGTGTTTGAGATTCAGTTCTCCCCAAAACACTGGGCATCCTGCTACTACTCATTTCTTTTTCTTCTGAGTAACCTCCTTTTCGTATTCTTCTTTGAATATTTCGCCTTGATCTTTGAATACGTAGATTGGGCCTTGCTTTCTGGCTACTGGCGACTTTCCTGAGATCGATAGGTTGTTTATCCTGGTTGTTAGGTTGCTTATGGATTCTTCAAGATTTG…	4	none	-	-	-	-	-	-	-	-	-	-	-	-	na
Vernonia gigantea	na	no	na	na	P16	contig_6775	CTAAACTAGAATACCATCTAATTTAATCCATGATTGCTAGTCACTTCATAAATAATGGTTTCCGACAGATCTATCATTACAATAGATGGTCGGTGAAAGTGATTGTACTATTGCACTACGCATTCGAAACTCTACTCGATACTGCAGTGGTCTATTATCACATCAAACTGCAAAAGGATGATAATAGTTACGGACTACTAATATTACTAATTAAGTATAATATTCTTATAAATACATTCAACTTCGATTGATAAACCATAATGGACTTCTACGAGCGGTCACATGGCAATCTACTCTATAAAACACCATATCGAAATAATAAAAAACAATATTTTTGTATTTTATAAAGATTTTTCTTTCGATATTGTCATTCTATAACATTCATACTAAAGGTACATT…	657	0	0.13242	98.926	99	0	AY292384.1	Deformed wing virus isolate PA, complete genome	virus	Iflaviridae	Deformed wing virus	ssRNA(+),linear,nonsegmented	blastn	nt	1	652	651	1	82	82	82	5	none found	-	6	none	-	-	-	-	-	-	-	-	-	-	-	-	na
Vernonia gigantea	na	no	na	na	P16	contig_1408	CCTGGCATGGAGAATTTTGTGCAAGTATTTCAATTTGGTCCACTTGCGGGGATGCAGTAAAATATTTATCATAAATAATGACACAGCCTATAAATAATAGACCGGCCATCATGAGAGGAACCTTCAAAAAATCAGTCCCTCTATGAGGATTGAGTGGTTCAGGTTTCGGCCTTTGCCACTCAGTAAAGATAGAGCACGTGAGCTTAGGAAATTCGCTCACGTACTCTTTCAAGGGAGGAACCCATTGGATAGGCTCCTCCTTGGGAGGCACAGCAAGGACACTGCTGTTCTCCACCTTCTTCTCTGTGGCGTGGTTAGCACATCCCAAAATAGTGCTAGCCATGCAACCCTCAACATACACTGGGACAATACCCAGCTGCTTCTTCAACCATTGCTGGC…	651	1	0.231951	86.503	100	0	KR911672.1	Tomato ringspot virus isolate RaspCL_v1 segment RNA2 polyprotein gene, complete cds	virus	Secoviridae	Tomato ringspot virus	ssRNA(+),linear,segmented	blastn	nt	1	651	1531	881	85	85	85	4	none found	-	4	none	-	-	-	-	-	-	-	-	-	-	-	-	na
Vernonia gigantea	na	no	na	na	P16	contig_4790	GCCACATCTTTCAAAAAATAATTTTGTGGCGCACCTGGAAGTGCAGAAAGCTGAGGATGGGAATATACACACACCTCCGTGCCGTTGAAGAATCTCAAAAATTGTTCTCCATTGGGACCCGTAGGTTGAAAATAATGTGTTAAAGGAGCTTTGGTACTACCATTGTTGTCAGTATATACAATTTGTATCTTAGCTCCAGTTGGTATTGCCAAGGCCTGATGTTTCGTCAGAGCCAGTGACTTACCACGAAACCTGCAGGCAGAAATAATGTTGCCGTCAGGGAGGTCAATTCGCACCAACATATTTACAGCGTGCGATTCATTAAATTGGGCTTCGGCTGCAGAGGAACTTTGTACAGATTGCGGCCTGAAGACACGAGCCATGTTACGAGCATTATAT…	638	1	0.253918	95.133	99	0	KR911669.1	Tomato ringspot virus isolate Rasp-CL segment RNA1 polyprotein gene, complete cds	virus	Secoviridae	Tomato ringspot virus	ssRNA(+),linear,segmented	blastn	nt	2	638	4124	3488	86	86	86	0	none found	-	4	none	-	-	-	-	-	-	-	-	-	-	-	-	na
Vernonia gigantea	na	no	na	na	P16	contig_13605	TTGGTTTGAAGGTTGTCTTGAGTTGAGACCATTAAAATAGACTGTTCTGTCTATTGTCTCAAGGGCACTTTCTGGGACTACTAATTTGTTGATACAACATGTTATAGCTCTAGTGTTGATAATTGCTTTGACTTTGAATAGTTTGATATTTGGGATATCAAACTCGACTTCCACGTTGTAGAGCTGGTTGTTTACTATTTTGCATACCTTTATTTGTTCAGCTCCTTCTGTCTTCATGGCTCTATGAGTTTCCTCCTCAATAAAGGCTTTCACATGTTGTTGGCTTAGATGAGGGAATATTTCATCAAAGCTTGGAATGGGCTTTTCCTTTAGCAGTTTATTTTCCTGCTTTAGCTTCTCAATTAGAGCCATCAGATCAGCTTTCTCCTTTTCCCATTG…	632	1	0.14557	71.2	37.9747	1e-108	YP_009121747.1	ORF3 [Yacon necrotic mottle virus] >AIT58609.1 ORF3 [Yacon necrotic mottle virus]	virus	Caulimoviridae	Yacon necrotic mottle virus	dsDNA RT,circular,nonsegmented	rapsearch	/zfs2/jpipas/pgc92/refs/blast/nr	240	1	1157	1235	81	84	-1	0	none found	-	3	none	-	-	-	-	-	-	-	-	-	-	-	-	na
Vernonia gigantea	Vernonia gigantea secovirus 1	yes	partial	na	P16	contig_607	GTTCACAGCTTAGCCGGCTTCACTGAGCAACCGACAACACTTCACTATGCCAGGAAATCCTGGACGCTAGCAGCTGCCTCCTGGGGCACCACCCCCGTTGGAAGATAATTACAGCTTTACCCTTCGAGAAACGGGGAAGGGATAGACCGTGCTCAAAAGAGCCTACACACAACTAAAAGGAAAAAGAAACTAAAGAAATGCGTAAAATAAACTACTTATATTGAACTACGACAGGCCTTTGGAGAAACAGCAACTGTCGCCATAAAACTTGAAACCTGCATGGGGCCTTACTTCCAAGTGGAATTGATCCAATTGAGTTGCCTTGTTGAAGTGCACCTCAATCCACTTGTTAACATCCATGTTACCAGAACCAACCGGACCAGCTATGCTGCCCAAATT…	624	0	11280.7	61.9	60.0962	1e-121	YP_009342469.1	polyprotein [Petunia chlorotic mottle virus] >APW29210.1 polyprotein [Petunia chlorotic mottle virus]	virus	Secoviridae	Petunia chlorotic mottle virus	ssRNA(+),linear,segmented	rapsearch	/zfs2/jpipas/pgc92/refs/blast/nr	624	250	987	1111	85	86	-1	0	none found	-	3	2	negative	1	585	226	360	119	1	Nepo_coat_C super family	coat	cl04211	1 - 111	2.12e-17	na
Vernonia gigantea	Tobacco ringspot virus (novel variant 10)	yes	partial	relaxed	P16	contig_7680	ATTATCAAACTCTTCGCGATCCTGGCGGTAATACAACTCCTGCAAAGCATTTTGTACATTTTGATGCAAGAGAGGTATTGGGTCACAATCAGCTGAGCGCAGATATAACAAAGAAGAATATATACAAGTTCTATCTAACGCTGGCATGACCTGCCCTGAATCAGAAATGAGGAAGGAACGTTTAAGAAAATCCAACTGTGCAAGTGGCTTCGCCTCTAGCACAGGAGACAATTTATCACTACCATCAGTAATAGTGATTTTCTTCCTCGCCAATGTCTTCTTGATAACCTCACCAGTAAAAATATTCTGCATTGAAGGATCAACTGCAATGAGGTTATCATCACCGTAAACCACCAGAGTCACAAAAGTTTCAAATCGATTGAACTCTGGCGAAGGAAT…	612	1	0.0996732	91.667	100	0	KJ556849.1	Tobacco ringspot virus isolate SK segment RNA1, complete sequence	virus	Secoviridae	Tobacco ringspot virus	ssRNA(+),linear,segmented	blastn	nt	1	612	6104	5493	86	86	86	9	c22805_c7680; 1096 nt	ATATCGCACAGTCCCAGATATCATTATAAGGAGCACAGCCCTTAAAATAAAGATTGCTCCCACTCTCATAAGCAGAGATAGCTAATTCAAGCTCAGGTCTCTTCTTTATTGAGCGGAAACTCTCAACAAACTTAGCAGTAGGCATGGCTCCTTGAGTTGCAGCGTGGACAGGTTTAATTTGCACCCCTGTCTCACCTGCAGCAAGACGATTGAAACACAAGGTGTATGAGGGCCCACTTGGACAAAACTTGGGCCCACAAACGAAAATGCGGTCTGCTACTGGCATTGACCAATTAGCAGGACCAGCTGGCAACATAAAGCTCTTACACCTTGGATCAATCAACATATCCAAAACACCGGCAGGATTATCAGAAGGACATCCAGTATAGCGCGCCCGCC…	6	4	negative	1	1024	2	1023	340	1	RNA_dep_RNAP	RdRp	cd01699	13 - 147	7.23e-37	partial novel variant of a known virus
Vernonia gigantea	Yacon necrotic mottle virus	yes	partial	na	P16	contig_7515	GAGGCTTCAATCTTTTATCTCCATGGGGATTTGTCTTTTCATATAGTGGTCCAAGGAGTAAACTTAGCTTTGGAATATAATTCCTAGCATAGTTTAAGATTCCAAGGAATGATCTTAGCCCTGCTTTAGTCTAGAGTTTTTCTTCATCAAAGTCGCATATTCTTTTCATGATATGTGGCTGGAGCCTGATCCTGTTGTTGCCTACTGTGGCTCCTAAGAATTCAACTTATGGTACTGCAATCATCATCTTTGTTAGTGATAATATCAGAATTTGTCTTTACAGATTTGAAGCATAATTCTTAAGTGCTTTTCATGCTCCTCTTCATTCTTTGAGAAAATCAAGATGTCATCTATGTAGACGGCTATGAATCCTTCTGTGCCGTAGAAGCAATTATCCAT…	611	0	0.12275	83.1	43.6989	1e-275	YP_009121747.1	ORF3 [Yacon necrotic mottle virus] >AIT58609.1 ORF3 [Yacon necrotic mottle virus]	virus	Caulimoviridae	Yacon necrotic mottle virus	dsDNA RT,circular,nonsegmented	rapsearch	/zfs2/jpipas/pgc92/refs/blast/nr	268	2	1571	1659	84	86	-1	0	none found	-	5	5; 4	negative; negative	3; 3	399; 510	265; 433	135; 78	44; 25	1; 1	RT_like super family; RT_like super family	reverse transcriptase; reverse transcriptase	cl02808; cl02808	11 - 42; 1 - 25	0.0000000000689; 1.15e-7	na
Vernonia gigantea	na	no	na	na	P16	contig_5437	TGTTGCTTTTATGAACTTGGACAAAGTTCGACACTACGAAAGCAATAAAACAAAAAAGAAAATTGCAAAGCAGCGTTTTGAAACACAAACGGACCAACAAAACCCTGCGAAAACAACGTCCTTGCAGTAGTTAAGATTGAGAGAGTAATCCCTGTTGTGAGGGCAACTCGACCGTATCCGAGTAGACTGTGTGTACCAACATACTCGCGCAGCTGCAACTGCACGAGTATTATCATTGACGTATTAAAGCACCGAATTAACGGCTCGTCTCAGATTGGTAAAACCACATCTACTTCCCCTAAGATGGCAGAACACACATCCATCTTAGAGTTTGACTCGTACGGGTAAGTTAGTCTCAACTTAACATACCACTACATTACAGCTAAATTTAATCGTGCC…	596	0	0.451342	98.142	99	0	D12477.2	Tomato ringspot virus gene for polyprotein, ORF, ORF, complete cds	virus	Secoviridae	Tomato ringspot virus	ssRNA(+),linear,segmented	blastn	nt	5	596	7271	6680	85	84	84	12	c5437_c11539(or c1431)_c4680; 1529 nt	TGTTGCTTTTATGAACTTGGACAAAGTTCGACACTACGAAAGCAATAAAACAAAAAAGAAAATTGCAAAGCAGCGTTTTGAAACACAAACGGACCAACAAAACCCTGCGAAAACAACGTCCTTGCAGTAGTTAAGATTGAGAGAGTAATCCCTGTTGTGAGGGCAACTCGACCGTATCCGAGTAGACTGTGTGTACCAACATACTCGCGCAGCTGCAACTGCACGAGTATTATCATTGACGTATTAAAGCACCGAATTAACGGCTCGTCTCAGATTGGTAAAACCACATCTACTTCCCCTAAGATGGCAGAACACACATCCATCTTAGAGTTTGACTCGTACGGGTAAGTTAGTCTCAACTTAACATACCACTACATTACAGCTAAATTTAATCGTGCC…	8	none	-	-	-	-	-	-	-	-	-	-	-	-	na
Vernonia gigantea	na	no	na	na	P16	contig_14329	CTTTCTTCTTCATATCAGTAACAGCAGCCTTGTGATCAGCTAAATTCATGTGCGAAGAAAATTGCTGGTCTTGATTGCAACCAAAGTTGCAGGCATTACAGGTGTAGAGCCACTTTTTCTGAGATTCGGCAGTGTTTGTCTCAGGTTTGCCATTGACAGACGCAGCAGTGGAAGCAGCTGTGGTAGTTGTATTATTTGCAGTTGCAGGAGCAGGAGTAACAGCAACCTTCTTAGTAGCAGCTGTAGGGTTTGACAAAGTTTTCTTATGGCGTTTGCTCGACAAGTGCTGTTCGTATTGCCTCTTACCCTGGATGGTGATGTTGCAAACTTTGCAATCAAATGGCTCTTTATCAGTTTTCCTGTTAGCAACATTAGTTTTATGAAGCTGACTATCAGTGT…	592	1	0.106419	33.333	51	1.54e-08	NC_033775.1	Noumeavirus isolate NMV1, complete genome	virus	Marseilleviridae	Noumeavirus	dsDNA,circular,nonsegmented	tblastx	viral.1.1.genomic	448	260	101124	100936	85	85	83	0	c14329_c20333; 932 nt	CTTTCTTCTTCATATCAGTAACAGCAGCCTTGTGATCAGCTAAATTCATGTGCGAAGAAAATTGCTGGTCTTGATTGCAACCAAAGTTGCAGGCATTACAGGTGTAGAGCCACTTTTTCTGAGATTCGGCAGTGTTTGTCTCAGGTTTGCCATTGACAGACGCAGCAGTGGAAGCAGCTGTGGTAGTTGTATTATTTGCAGTTGCAGGAGCAGGAGTAACAGCAACCTTCTTAGTAGCAGCTGTAGGGTTTGACAAAGTTTTCTTATGGCGTTTGCTCGACAAGTGCTGTTCGTATTGCCTCTTACCCTGGATGGTGATGTTGCAAACTTTGCAATCAAATGGCTCTTTATCAGTTTTCCTGTTAGCAACATTAGTTTTATGAAGCTGACTATCAGTGT…	5	3	negative	2	739	2	738	245	1	zf-met	zinc finger	pfam12874	136 - 158	0.00401	na
Vernonia gigantea	na	no	na	na	P16	contig_6694	CCCATGCGGAATCTAACCACGCCGCTGAGATACCTTCTGAATAAGACTTCAACTCTTTCGTAATGCGTTCAACCCTAACATACCTGTAGCCTTTGGGACGGCACGACCACTCCGAGAAAGGAGCAGGTATCGGTTTCTCGACCGACAACGAGAGGTGCCAAGCCTCCCTAACCCAAAGACCTGAGTTGACAAGCTCAGGGAATGTAACGCAAAGTCCTAAACCGCGGGAAACGGAACGACGGGTGACGTCAATCAACCCCCTATTAAGCTTTAACCATTCTGTACGCAAGAATGATCGCTTAATACCGCTGAACCCCGGACAGAAAGTGGTGTATCGACCGCGAAGGCCCATCACCATTTCTGGATCTTTACTTCTAGGGAAAAGAGCAGTCGACCGAA…	580	1	0.0637931	38.2	45.5172	1e-24	SBQ28480.1	RNA dependent RNA polymerase [Magnaporthe oryzae ourmia-like virus]	virus	Ourmiavirus	Magnaporthe oryzae ourmia-like virus	Unknown	rapsearch	/zfs2/jpipas/pgc92/refs/blast/nr	580	317	347	435	86	86	-1	0	none found	-	2	none	-	-	-	-	-	-	-	-	-	-	-	-	na
Vernonia gigantea	Blackberry chlorotic ringspot virus (novel variant 11)	yes	partial	na	P16	contig_13297	TAATATAATAAATATATATTACAATTCATTTTTAAAATTAATGCCTCTTTTAAATTAACCTTCGTACCACCATACAATTCATCACCGTTATCTAAATTCTTAATCTTTAATTCATCAATATCATCTGTTGTATTCAGAATCACTCGTATATACATCAAATGTATAACAGCGTGGTCGACAAAAACTCGACCACGAACCTTATCGGTAAATTTACCGATAAAGGTTTTCGTTTCTTTGGTAGTCAACTCACAAAGAAACGCTTCAGTGTTGGTGGCAGGAAAAGCAGCACATCGCCTTATACCCATATTCAGCTCCATCGAACCAGCGAGAGCTTCAGTGACAGCCTTCTCTAATGATGCTTCATCATCAGCTGAGAATGTAAGCGCAGTCATCTTTGGG…	580	0	0.0655172	96.257	96	0	JX429881.1	Blackberry chlorotic ringspot virus isolate Arkansas Rose 5 movement protein and coat protein genes, complete cds	virus	Bromoviridae	Blackberry chlorotic ringspot virus	ssRNA(+),linear,segmented	blastn	nt	22	580	605	45	83	84	85	0	none found	-	3	3	negative	3	410	3	408	135	1	Bromo_MP super family	movement	cl03270	7 - 128	4.91e-57	partial novel variant of a known virus
Vernonia gigantea	na	no	na	na	P16	contig_18689	CTCAGTAAAGATAGAGCACGTGAGCCTGGGAAATTCACTCACATACTCTTTCAAAGGAGGGACCCATTGGATAGGTTCTTCCTTAGGAGGCACAGCAAGGACACCACTGTTCTCCGCTTTCTTTTTTACAGCATGGTTGGCACACCCTAAAACAGTGCTAGCCATGCAGCCTTCAACGTACGCCGGGACAACACCCAGGCGCTTTTTCAACCATTGCTGACTCTTGCTCTTTAAAATGCGAGCGCCAGCAATAACGCCACTAGACAGGGCGTTAAGAAATCCTTTCTGGGCTTTGAACCCAGCCTTGACAGCCCCTTGAATGGAAGGGGCGACATAGCTGGCCTTTCGGCCAGGAAGAGAGAACCCTCCTTGGACAGGTTGGGGCCTGCCCGTGGCAGC…	579	1	0.0880829	97.064	100	0	KR911672.1	Tomato ringspot virus isolate RaspCL_v1 segment RNA2 polyprotein gene, complete cds	virus	Secoviridae	Tomato ringspot virus	ssRNA(+),linear,segmented	blastn	nt	1	579	1353	775	84	84	84	18	none found	-	3	none	-	-	-	-	-	-	-	-	-	-	-	-	na
Vernonia gigantea	na	no	na	na	P16	contig_162	AAATTGGGAACATCTACCATTCAATTTATTTTAAATATTCCCAATTATATCAATGGTCCAGGCACCAAGTTCCTGGATGGCTCTCTTCCCACGGGACAGTTGATCAAAAGACTGTCCCATCTTTGCATAGTATGACAGGGTTCCAAGTTTGAAAGAGATTAAAGATTTTCCAAACCCTGTCATAGCCGCAATTGCGGCATCCAATCCAACCATGGCACGAGCCTCAGCAACATGCTCCATTCCTGGAACATCTAGCCTAAGATCAGTGTCATGGTGTGGCCTCACCATTGTACAAACGCCGAGTTTGAAAGCGTGAATGAGTTCATGCATTTGTTCACTGCATTTCAAAACGGCGGAGATCCCGAGTGCCGAGAGAAAGCACGTCAAAAACAAACCCAA…	548	0	9671.76	69.2	99.635	1e-214	AQW44800.1	polyprotein [Arracacha virus A]	virus	Secoviridae	Arracacha virus A	ssRNA(+),linear,segmented	rapsearch	/zfs2/jpipas/pgc92/refs/blast/nr	546	1	535	716	85	85	-1	14	c654_c162_c27; 1170 nt	GATGGACCCACAACATATACCCAAAAGGGGTAAAAGCGTGTTCCACGATATGTCCCTGCATTAGCAAGCTGGTTTCTAACTTCTTCTAGTTGCTTGACCTCGTTGGAAATGGCCACTGTGAAATCCATTGAGAACTTCCTAGAGACGCCTGCAGCACCGATCCGGAGTTTTTGTCCAGTCTCTAGCAATTTCTCAACGATTTCTAGTACGTTTCGACTACCTGGTGTTATTAAGGCGTCCAAACGTACCCTCTGCGAACTCCTAAGCCATTGTCTCACATCACAGCAGACCAATGCGGACAACTCATCAAAGATGGACCCACAACATATACCCAAAAGGGGTAAAAGCGTGTTCCACGATATGTCCCTGCATTAGCAAGCTGGTTTCTAACTTCTTCTA…	12	none	-	-	-	-	-	-	-	-	-	-	-	-	na
Vernonia gigantea	na	no	na	na	P16	contig_25865	CCAAATGTTTTTCTGTTTGACAGAAAATATTCGTCGGTTGAAAACGGGGGTTCAGCGTTCACGTTCCATTTGTATGGATAGCTAGATTGTACGTCCAGTAGGTGTACCGGTCGACAAGGTCGCGGTGGTTGAAATGCTTGAACCATGCTTTGAATGCCTGTTTCGACGTGTTCGTCGAATGGGATCTTGAAAGGTGTGACATCTCCGGAGAAGAAGTCTTCTAAAATAGAAGTTTCATCGATATCAGATCTTCGGTGTTCTTGTGTGATGAACCGAATTTCATGTTCGTAAAGGTATCTTCGGAATGAGCGGTCGAGTGTAGCTTTGTGGTTGCTAATAGCAACTGCATTTACTCGGACTATGCCGGGGGGTAGGGTGTAGGTTCCTACGTGTTCAAGA…	535	1	0.102804	71	81.3084	1e-192	YP_086754.1	RNA dependent RNA polymerase [White clover cryptic virus 1] >Q64FP0.1 RecName: Full=RNA-directed RNA polymerase >AAU14888.1 RNA dependent RNA polymerase [White clover cryptic virus 1]	virus	Partitiviridae	White clover cryptic virus 1	dsRNA,linear,segmented,1.4-3kb each	rapsearch	/zfs2/jpipas/pgc92/refs/blast/nr	437	3	8	152	84	85	-1	9	none found	-	5	none	-	-	-	-	-	-	-	-	-	-	-	-	na
Vernonia gigantea	na	no	na	na	P16	contig_6165	ATACTCGTAAAGAGTGAGATCCATCTCAGTTAAATCGAGGCAACGCCTCAATGTGCGCCCGTGTCCATCATTCACGCGAGCAATGGGCAAGTACTGCACATTTTCCCATTTAGCACGAGTATATGTCCTGTCCATGTTCAATAAGCGACCAGGACACTTCCATTTCATATCAACGCGCTCGCGCCATTCCCACTCACCCATGCCACCACCACGATCAGAACAATCGATGTGGCCGGTAAAAGAAAGAGGCGACCGGGAAACAGCTTTTCTAGGGCTCTCAAAGAAAGATACGCCACCAAAATGGCGAACATCAAAATTAGTAAAATATGAGCCAAATGCCTTCAATAATGTGACATATGGCTTTAACCCTCTAGTATCACTATACATTGTAGGGACTAT…	524	1	0.137405	86.857	100	2.22e-163	KR911670.1	Tomato ringspot virus isolate RaspCL_v3 segment RNA2 polyprotein gene, complete cds	virus	Secoviridae	Tomato ringspot virus	ssRNA(+),linear,segmented	blastn	nt	1	524	2319	1796	83	83	84	14	none found	-	4	none	-	-	-	-	-	-	-	-	-	-	-	-	na
Vernonia gigantea	Tomato ringspot virus (novel variant 11)	yes	partial	relaxed	P16	contig_7130	AAAATTTACAATGTGTACATATGCCTGGTAATTAAGTAACCCGTCAAAACGACTATAGTCGCAATTCAAAGCTACTGAATTTTTTTCAGCCAGGCGCTGATAAATGTCCGTCCAATCACGTGAATATGGGTTGGTTCCCACAGCACAAGCCAGACGATGCCTATTAACCTGCATGCTAGAACAAAGTATCCCAACGTATTTACGCAGCAGCAAGTTATAGTGCATAGGGAGAACAACAAATGTACGCGTCTTAGGTTTCTCCAATACCTTAGATGGCTTGAGTCTTTCATCTTTAGGAACATCCATCCCAATGAGCAACGGAACCTCAGTACGGGCCTGCTTTTCCATTGCCACCATGGCAAGATGAACCTCGGTGCCCTCTACCAGTTTATATTTGGG…	522	1	0.159004	89.464	100	0	KR911669.1	Tomato ringspot virus isolate Rasp-CL segment RNA1 polyprotein gene, complete cds	virus	Secoviridae	Tomato ringspot virus	ssRNA(+),linear,segmented	blastn	nt	1	522	5422	4901	86	86	86	18	c7130_c11685_c24168; 1173 nt	AAAATTTACAATGTGTACATATGCCTGGTAATTAAGTAACCCGTCAAAACGACTATAGTCGCAATTCAAAGCTACTGAATTTTTTTCAGCCAGGCGCTGATAAATGTCCGTCCAATCACGTGAATATGGGTTGGTTCCCACAGCACAAGCCAGACGATGCCTATTAACCTGCATGCTAGAACAAAGTATCCCAACGTATTTACGCAGCAGCAAGTTATAGTGCATAGGGAGAACAACAAATGTACGCGTCTTAGGTTTCTCCAATACCTTAGATGGCTTGAGTCTTTCATCTTTAGGAACATCCATCCCAATGAGCAACGGAACCTCAGTACGGGCCTGCTTTTCCATTGCCACCATGGCAAGATGAACCTCGGTGCCCTCTACCAGTTTATATTTGGG…	9	7	negative	1	1074	1	1074	357	1	RT_like super family	RdRp	cl02808	242 - 358	6.6e-35	extension not included in the dataset, but the full extended contig is included; partial novel variant of a known virus
Vernonia gigantea	Tobacco ringspot virus (novel variant 10)	yes	partial	na	P16	contig_22805	ATATCGCACAGTCCCAGATATCATTATAAGGAGCACAGCCCTTAAAATAAAGATTGCTCCCACTCTCATAAGCAGAGATAGCTAATTCAAGCTCAGGTCTCTTCTTTATTGAGCGGAAACTCTCAACAAACTTAGCAGTAGGCATGGCTCCTTGAGTTGCAGCGTGGACAGGTTTAATTTGCACCCCTGTCTCACCTGCAGCAAGACGATTGAAACACAAGGTGTATGAGGGCCCACTTGGACAAAACTTGGGCCCACAAACGAAAATGCGGTCTGCTACTGGCATTGACCAATTAGCAGGACCAGCTGGCAACATAAAGCTCTTACACCTTGGATCAATCAACATATCCAAAACACCGGCAGGATTATCAGAAGGACATCCAGTATAGCGCGCCCGCC…	516	1	0.145349	92.636	100	0	JX848612.1	Tobacco ringspot virus clone TRSVRdRp2-1 RNA-dependent RNA polymerase gene, partial cds	virus	Secoviridae	Tobacco ringspot virus	ssRNA(+),linear,segmented	blastn	nt	1	516	577	62	86	86	86	0	c22805_c7680; 1096 nt	ATATCGCACAGTCCCAGATATCATTATAAGGAGCACAGCCCTTAAAATAAAGATTGCTCCCACTCTCATAAGCAGAGATAGCTAATTCAAGCTCAGGTCTCTTCTTTATTGAGCGGAAACTCTCAACAAACTTAGCAGTAGGCATGGCTCCTTGAGTTGCAGCGTGGACAGGTTTAATTTGCACCCCTGTCTCACCTGCAGCAAGACGATTGAAACACAAGGTGTATGAGGGCCCACTTGGACAAAACTTGGGCCCACAAACGAAAATGCGGTCTGCTACTGGCATTGACCAATTAGCAGGACCAGCTGGCAACATAAAGCTCTTACACCTTGGATCAATCAACATATCCAAAACACCGGCAGGATTATCAGAAGGACATCCAGTATAGCGCGCCCGCC…	6	4	negative	1	1024	2	1023	340	1	RNA_dep_RNAP	RdRp	cd01699	13 - 147	7.23e-37	same as contig 7680; not counted twice; makes up Vernonia gigantea secovirus 8 with contig_7680; partial novel variant of a known virus
Vernonia gigantea	na	no	na	na	P16	contig_3260	GGGACTAAGTGCCGGGAATACCGGGATGTTAAGTCATAGTTGAAATGTTCTTATCATCTCGACTCCAGGTAGATATCCTCGTAGAGTCTTCGCCACAACGTCATATAGGCTGGATTGTTTCAGACATGAGGGGTAAACCCCATATCCTGGACGTGATCCCGCCCTATATGCTGTGGTTATGAAAGCAGTTACCCGGGAAACAGAATAAGAATTTATTCATCCCTTGGAAAGAGAATCATAAATTGCTTGGTAACACTGAGACGTCTTATTACCCGCCTGAACGATGGCGTTAATATGAAAAGGAGAGAATTCTCCCTCTGCATATCTAATCCATCGCTTAGCGATTTCATAAGAATGTTCGGATGTGTGAGTTTTCGTTGACGAAATCTCAACTCCTAT…	508	0	0.0866142	46.4	64.9606	1e-53	YP_009259482.1	RNA-dependent RNA polymerase [Cronartium ribicola mitovirus 3] >AMQ67416.1 RNA-dependent RNA polymerase [Cronartium ribicola mitovirus 3]	virus	Narnaviridae	Cronartium ribicola mitovirus 3	ssRNA(+),linear,nonsegmented,2.5-2.9kb	rapsearch	/zfs2/jpipas/pgc92/refs/blast/nr	474	145	397	505	87	88	-1	0	none found	-	4	none	-	-	-	-	-	-	-	-	-	-	-	-	na
Vernonia gigantea	na	no	na	na	P16	contig_19643	GTCACGCTGCGTTCGACTACCATCCGGAAGCCCCGGGGGGTCAACGTACTTTCGTAGGCAAAGCCTAGCACATCGTCAACACCCGCCCCCATCCAGAGGGAGGCCACATTTGTTTTCTTTTGTTCAACGCAGTGACGGAACACGGTGGAATTGATTTCTCCGTATTCAGCCGACTGCAAAGTCTTTTCTTTGTTGACCCGAAGGCCGACGCTTTCGCCATGTCTGGCGATAGCGCTGACTAAGCAGCCACCACTCGTTGAAGTGGTCAAAAGATCATCACCGTTGATGAGACAGCGATGACGGCTCCATTCCTTGAAGCCGATTTCACCTCTCTCAAGAAGGTCCGTTAGGGCCAGATCTACGACGGTCTTGTTGATCAGACATAACAACGGGAAGCTC…	501	1	0.137725	75.4	35.9281	1e-51	YP_009345044.1	RNA-dependent RNA polymerase [Phomopsis longicolla RNA virus 1] >AMB21743.1 RNA-dependent RNA polymerase [Phomopsis longicolla RNA virus 1]	virus	Narnaviridae	Phomopsis longicolla RNA virus 1	ssRNA(+),linear,nonsegmented,2.5-2.9kb	rapsearch	/zfs2/jpipas/pgc92/refs/blast/nr	446	267	365	425	86	87	-1	15	c11204_c19643_c16060; 1190 nt	GAAGCTCTTCCTTTCTTTTCCGTTCCCAGAACCGGGCGAAGATGGACAATACAACGTCCTCCCGGGCTGGTCGTTTTGCCGGCTTGAGAAGTGCCAAAGGCTTGCACTTCTCCTCACGCACGTAACTCGTGACCCGTTTCCTTAAAACGTTTATGCGCTTTAATTCTGCGGGTATACTCTTATACGAGCCCCGTTCACGAACCTGTCTCACCCTATGGGCGAGTGCCGTCGCCTCTTCATCCCGCGTGATACTGAACCCTACAGGTTTGGGCTCGACGGGAAAGAGGTTAGGTGGCGCTGGTAACTCCACGGAGGGGAGGCTGTTGAGTGCTCTTTTTATGGAGCTACTACTAGCAGCTGACTCACGGAACGCCCAGGGCAGTAGCACAGTTGTTTTTA…	5	none	-	-	-	-	-	-	-	-	-	-	-	-	na
Lotus corniculatus	Lotus corniculatus phenuivirus 1	yes	partial	relaxed	P3	contig_9	TCAACAACACAGAGTCTCTCTCTTAATTGATACATAATGGCTTACTATATAAGTGCTAAGCTCAAAAGCGCCCCAGTTGTCTACAAAGCTGAGAAAACTTATCAACCATCAAGATGGAAAGTTAATGTGCAAGTTGAGCAAGATAAGGTAAAGTTTGATCACTTGAAAAAGAGCTACACCGTTTCAATTTACCAAACCAATTTTGTCCATGATTTCACATTTAATGAGTGTGCTGAAAAGACTGACACTTTTTTGCAGGGTTTGACACCTGATTTTGTGAATAGCTCTAGAGTGGTTGAATTCACAACATTGCAGACAATAAATGAAACCATCATGATGGATGCTTATTTGAAAAAGGAAAGAAAATATGAAGGAGTGGCTAATGCAACTAGTAGGAAT…	7014	0	5.55289	28.1	10.3507	1e-204	YP_009422199.1	RNA-dependent RNA polymerase [Citrus concave gum-associated virus] >AST13127.1 RNA-dependent RNA polymerase [Citrus concave gum-associated virus]	virus	Phenuiviridae	Citrus concave gum-associated virus	ssRNA(-),linear,segmented	rapsearch	/zfs2/jpipas/pgc92/refs/blast/nr	2113	2838	725	987	83	83	-1	0	none found	-	23	1	positive	1	37	6873	6837	2278	1	Bunya_RdRp super family	RdRp	cl20265	545 - 1193	7.91e-37	na
Lotus corniculatus	Lotus corniculatus rhabdovirus 2	yes	partial	na	P3	contig_165	GTGGGTGCTCTTTTGCTAGATAGGGCATTCATGACGATCAATATTGATTGCATCCCTCTCATAATAACCCAGGATGACAAAGGGAATTGCTCTCTCAAAGACTGAGAACTCTCCTTGATTAAAGATGCATCAAAGCAACGATGGAATTTGATGTCCATATCCAACCTATCTTCACAATCCTCTAGGATATCATTAATTGTTGATAATTCGGTAGCTGTGAACCAGTTTGCCGATAATTGCCTCAGAAGGATAGGGCTCCCCTCCTTAATCTCAACACTCATTGATGCGATAGCTTTGAATGAATTATTAAAACGCTTGTTACCCCATTTCCTGCTTCTAGCTCTCTCTAGTTGATGACCAATAGAATAAAGAGGATTCTGCAGATGGTAATCAGGCAAA…	5470	0	0.390676	56.4	28.9031	1e-583	YP_002308375.1	G protein [Lettuce yellow mottle virus] >ABV56128.1 G protein [Lettuce yellow mottle virus]	virus	Rhabdoviridae	Lettuce yellow mottle virus	ssRNA(-),linear,nonsegmented	rapsearch	/zfs2/jpipas/pgc92/refs/blast/nr	2333	753	9	531	85	86	-1	4	none found	-	36	33	negative	3	4061	3141	921	306	1	MP super family	movement	cl03100	34 - 188	5.72e-17	na
Lotus corniculatus	na	no	na	na	P3	contig_117	GAAATGTCAATGCATCCCACATAGGTGTACTAGGGTGTTTTGAGGGCTTCCTGAATTTCTTATGGACAGGGATTCATGCAACAGTAATGGACATTGCCTTAAGGGCATGTGGTAGATCAGGGGACCTGGCGGCATACTCTGACGATGGATTATTGATGTTCACAATGAGGTCAACTCTTAACTCACCCATAGAGGAGATTCAGAAGGAGCTAAGAGAGACAGTGGAGAGTATAGTGTCTACTTATCGTGACTATGGTTTAGATTTCAATCTAGGGAAAACAGTGATATCTAGAACATTGGCTGAGTTCTTGGGTGTTGTACAGTACAAAGGCAAGCGACTTCCAACATGGATGAAAGAACTTTCAAAGTTGGGCACGAATGAGGATAGAAAAGTTATCA…	4745	1	1.11149	44.4	7.39726	1e-54	YP_009330274.1	RNA-dependent RNA polymerase [Beihai sesarmid crab virus 3] >APG78139.1 RNA-dependent RNA polymerase [Beihai sesarmid crab virus 3]	virus	Yueviridae	Beihai sesarmid crab virus 3	Unknown	rapsearch	/zfs2/jpipas/pgc92/refs/blast/nr	24	374	700	810	85	86	-1	0	none found	-	25	none	-	-	-	-	-	-	-	-	-	-	-	-	na
Lotus corniculatus	na	no	na	na	P3	contig_383	ACCGGAGCCTGGAGAAATCCAGGTCGAAGGTCTATGCCCTAGAGGTCAAAGCCTCACTTAGGGCGGTTCCTAACCACAAAGGTTGGAAACCAGAAGCTCGCGATTGTCAAAGGACAATTGTACCGAGGTTATCTATGATACCTCGCATTACGCCATAGGGCATATTGCTCAGGCTTTTGTGTGGTCAGAGAACAAGTCTCTTTCTCACCAACGGCCTCATACTTGAGGCCGTAGACCCCATGAGCGTGTACACGCTTGTAGGGTATAGCCCAGATCCTGAGGGCCTCAGGCCACTCAAAGATCGCGGGTTGAGTGAAGCCGGAAAAGGCGACAGCTCCGTGGTCCACAAGAGTGCGGACCTCTCGAACCAAACCCAGGTAAATATCTGGTGGTTCAGAA…	3432	0	0.496503	47.3	15.9091	1e-638	YP_009333261.1	RNA-dependent RNA polymerase [Beihai narna-like virus 23] >APG77086.1 RNA-dependent RNA polymerase [Beihai narna-like virus 23]	virus	NoFamily	Beihai narna-like virus 23	Unknown	rapsearch	/zfs2/jpipas/pgc92/refs/blast/nr	2636	2091	173	354	86	86	-1	0	none found	-	18	none	-	-	-	-	-	-	-	-	-	-	-	-	na
Lotus corniculatus	Lotus corniculatus rhabdovirus 3	yes	partial	relaxed	P3	contig_326	CTTATAAGATAATGGGCATGGGGGACAATCAGGTGTTGCAATTGACAATGTATACTTATCGCGTCGACAGCTCAGGCAAAGCAACGTCTAGAGGTATCCAAGAGATGAAGGCTGTTTTATTCGGTTTATTTGATGATCTTCTAGATGTGTTCGGTGACTTGGGATTACCGTTGAAACCCTTGGAGACATGGATATCTGAGGATCTGTTTGTCTATGGGAAGTATCCCGTTCTAAAGGGGATCCCCCTCACCATGGACCTAAAAAAGATCATGAGAATATTTCCATTCTCGAATCAAGAGACAATGACAGTGGAAAATGCCCTCAACACCATAGCAGGCAATGCACAGGCTGCAACCCAAGCTGCTCCATTCTTGGGGGTGTCATATTTAATTGGGTTGT…	3021	1	0.359815	59.2	89.2751	0	ATS17313.1	RNA-dependent RNA polymerase [Cabbage cytorhabdovirus 1]	virus	Rhabdoviridae	Cabbage cytorhabdovirus 1	ssRNA(-),linear,nonsegmented	rapsearch	/zfs2/jpipas/pgc92/refs/blast/nr	3	2699	672	1572	85	85	-1	2	none found	-	20	6	positive	3	12	3020	3009	1002	3	Mononeg_mRNAcap, G-7-Mtase super family, Mononeg_RNA_pol super family	mRNA cap, methyltransferase, RdRp	pfam14318, cl27811, cl15638	390 - 626, 485 - 1001, 1 - 378	2.04e-78, 1.68e-65, 2.01e-45	na
Lotus corniculatus	Blackberry chlorotic ringspot virus (novel variant 6)	yes	partial	relaxed	P3	contig_19	GTTTATCCCATTAACATGGCAACTGCGCGCATCTCCTTTTAGGAGGCATTATTAATATCATTAGATATTAATAGCAACCATTAACCACTGAGTTAAGATGCGCTCAGTTGCCATGTTAATGGGATAAACATTCCCCCACACAAGACTCCACTTTAGGAGCAATGGAAGGAATCTTCGGTAAATCAAAACCGGAAATCACATCAGACATCTTCAAAACTTGTTTCCAACCAAATTTTGGTATATAGATGTGTACATCAACTTCCCCAATAGATCGTAACTGAATCCTTTGGCGATCGTTAGGTACATTTAACGAACGAACAAAGGGTAAAGTACGAATTCTACTAGCTAAGTTGGCAAAGATTAACCTTGAAGAAGGGAAATCCTTTACTTCGAAGTCAA…	2880	0	4.6125	94.811	99	0	KX834011.1	Blackberry chlorotic ringspot virus isolate BR segment RNA2, complete sequence	virus	Bromoviridae	Blackberry chlorotic ringspot virus	ssRNA(+),linear,segmented	blastn	nt	29	2880	2862	11	85	85	85	2	none found	-	16	12	negative	2	2855	459	2397	798	1	RdRP_2	RdRp	pfam00978	252 - 688	1.75e-172	partial novel variant of a known virus
Lotus corniculatus	Blackberry chlorotic ringspot virus (novel variant 5)	yes	partial	na	P3	contig_154	CGCATCTCCAATAGGAGGCATCATTAATATCACTAGATATTAATGGAAATTACTAGGTTTCGAGGAAGATGCGCTCGAAATGCCACCCTAGTAAATAAAACCATCGTCATAGACGGCATCCAGTAAACTGGGTAAAGCACATATGTGCTCAAACGTTAGAAACAACTCTAACGGCATCAAGATCTCCAGTAGATAGAGTCTTGGTATAATTAATACACTTCACAATTTGGTCATCACAATCGTGAGGAGCAACGGTAAAATACCGAAACGACTTGCGATGTCTCGACATAGCAACCAAATTATGGCAAGAACCTATTTCGGGTCCTTTACCTGAGTGTAACAACCCGGTTGTCTTTGATAATCTAAACATAATCACATTATCCCAGGTATCACCTTGGG…	2746	0	2.04006	96.126	99	0	KX834010.1	Blackberry chlorotic ringspot virus isolate BR segment RNA1, complete sequence	virus	Bromoviridae	Blackberry chlorotic ringspot virus	ssRNA(+),linear,segmented	blastn	nt	11	2746	3457	722	86	86	86	4	c154_c60; 3115 nt	CGCATCTCCAATAGGAGGCATCATTAATATCACTAGATATTAATGGAAATTACTAGGTTTCGAGGAAGATGCGCTCGAAATGCCACCCTAGTAAATAAAACCATCGTCATAGACGGCATCCAGTAAACTGGGTAAAGCACATATGTGCTCAAACGTTAGAAACAACTCTAACGGCATCAAGATCTCCAGTAGATAGAGTCTTGGTATAATTAATACACTTCACAATTTGGTCATCACAATCGTGAGGAGCAACGGTAAAATACCGAAACGACTTGCGATGTCTCGACATAGCAACCAAATTATGGCAAGAACCTATTTCGGGTCCTTTACCTGAGTGTAACAACCCGGTTGTCTTTGATAATCTAAACATAATCACATTATCCCAGGTATCACCTTGGG…	21	11	negative	1	2854	149	2706	901	2	Viral_helicase1, Vmethyltransf super family	helicase, methyltransferase	pfam01443, cl03298	612 - 867, 1 - 220	6.30e-45, 4.57e-17	partial novel variant of a known virus
Lotus corniculatus	na	no	na	na	P3	contig_216	ACACACAAAAAAATCACTCAAAAACAAACAGAATATAATCAGATAGGTCTAGTGAGATGCCCGGGATATCTGACAGATTTGCTCTTAGGAATTCCATCATTGACTCCCTCTTCCCTGATTCAGGCACCACACACAGGCTCCAGAGTCGGGGTGTCTTTGACATAAGTAAAGCTGTTAGGCTGAGGAGGTATGAAAATGAATTCCTATCTGTAACATGCCCAAAACTTTATGAGACAATGGCTCTGGAGGCCCAGGACGCAATTATAAAGAAGCATGCTGGAAATCATTATGTCTTTAAGTTCATGCAATTTGTCCTAGAGATAGCTGAGAGGAGAGAACTATATGAGGTAATGCGAAGCAAGGAGGTGGATGACGCTTTTCTACTACAGGGACAACTTA…	2181	0	1.22971	37.815	16	3.19e-19	NC_033289.1	Shahe yuevirus-like virus 1 variant SHWC0209c11789 RNA-dependent RNA polymerase gene, complete cds	virus	Yueviridae	Shahe yuevirus-like virus 1	Unknown	tblastx	viral.1.1.genomic	1806	2162	1718	2074	85	85	83	0	none found	-	12	none	-	-	-	-	-	-	-	-	-	-	-	-	na
Lotus corniculatus	Lotus corniculatus luteovirus 4	yes	partial	relaxed	P3	contig_14	GGTGGGTGGTGGTGTGGGGGGGTGTGGTCCCGGGTTCTGGTTGCGGGCCCGGCTCTCCGCTTACCTATTGCGGGATCTGGAAGACGCACTCGAAGATGAACTTGAAGACCCCTGCCGCTGAATTGTTTCCAGATCCTTTATATATGATCCGGAATTGGTTTTCCGTTGCGGAATCATACCAGCTTTTTGAAGCAAGCGCAGAGGCCCCGAACGTGGCTTTTCCACCTTTTGTGATGGGGAACCTGTGTAGTCCTGAGGTGATAGTAGTCGCTGAGCATTTTGGGTCCAGCTCATAGGAGAATGAGCCTGAAGAGGTTGAAGCGGCCTCGGAGATGAACTCCATGACAAGGTTTGTGATTTTATACTCCTTGTAGCACTTGAGAGCTCCGCCCGCGAAAC…	1490	0	30.149	87.4	41.4765	1e-333	YP_009315896.1	RNA-dependent RNA polymerase [White clover mottle virus] >BAV90574.1 RNA-dependent RNA polymerase [White clover mottle virus]	virus	Luteoviridae	White clover mottle virus	ssRNA(+),linear,nonsegmented	rapsearch	/zfs2/jpipas/pgc92/refs/blast/nr	1490	873	973	1178	85	86	-1	8	c14_c13; 1774 nt	GGTGGGTGGTGGTGTGGGGGGGTGTGGTCCCGGGTTCTGGTTGCGGGCCCGGCTCTCCGCTTACCTATTGCGGGATCTGGAAGACGCACTCGAAGATGAACTTGAAGACCCCTGCCGCTGAATTGTTTCCAGATCCTTTATATATGATCCGGAATTGGTTTTCCGTTGCGGAATCATACCAGCTTTTTGAAGCAAGCGCAGAGGCCCCGAACGTGGCTTTTCCACCTTTTGTGATGGGGAACCTGTGTAGTCCTGAGGTGATAGTAGTCGCTGAGCATTTTGGGTCCAGCTCATAGGAGAATGAGCCTGAAGAGGTTGAAGCGGCCTCGGAGATGAACTCCATGACAAGGTTTGTGATTTTATACTCCTTGTAGCACTTGAGAGCTCCGCCCGCGAAAC…	12	7; 9; 11	negative; negative; negative	1; 2; 3	682; 642; 1412	65; 61; 870	618; 582; 543	205; 193; 180	1; 1; 1	Luteo_coat super family; Luteo_Vpg super family; RT_like super family	coat; VPg; RdRp	cl03007; cl03297; cl02808	67 - 194; 58 - 147; 4 - 112	4.56E-36; 1.87e-11; 1.37e-27	extension not included in the dataset, but the full extended contig is included
Lotus corniculatus	Blackberry chlorotic ringspot virus (novel variant 4)	yes	partial	na	P3	contig_143	GTAACTATGCATAGTGCAAATCGCATCTCCTTTAGGAGGCATCGTTAATAATATATAATATTATTAACGGAACCAATAGAACATCGACCCAAAGGTCTCACCTTTTCAGGTGGAAATCGTCCGATTCGGAATGTTCTAGCGAAATTCATAGATTTATACCCGGATGCGAGGTAACTATGCATAGTGCAAATAATTGCACATGTCACACCACCAATAGAGTGCATCTGGCACTCTCCGTGGGCGAAATCCGCATCTCACGCACGAACCAGCTATTTCTGGTAAGTCGTGAGGCATCTCGAAGTTATCTTCGAGGTATTTCACCTGTCAATTGTCCTCGACCAGAAAATCTGGAGGAGGCATCAACGGCTTCGGTTTCGATATGGCGACCCAAAAGTCAGC…	1477	0	25.7603	99.039	99	0	JX429883.1	Blackberry chlorotic ringspot virus isolate Arkansas Rose 7 movement protein and coat protein genes, complete cds	virus	Bromoviridae	Blackberry chlorotic ringspot virus	ssRNA(+),linear,segmented	blastn	nt	23	1477	2290	842	85	85	85	3	none found	-	7	4	negative	2	1023	325	699	232	1	Ilar_coat	coat	pfam01787	82 - 232	6.17e-63	partial novel variant of a known virus
Lotus corniculatus	Lotus corniculatus rhabdovirus 1	yes	partial	na	P3	contig_101	CCCCTTCCGACAAATGCTATGTACAAGTATGTAGAGATACTTTCTCGAGAGTATGATAATTACAAGAATTTGTCTAGTGCTTTTATATTAGGGAATGGGCTGGGGGGAACAAGCAAAGTCTTGAGCAATTTCTGGGGAGGGAAGATCATCACATCGACATTGCTAGATACTGGAGAGAGTATTCCACAGGTGTATCCCAACTGTGATTCGGGAGCAGAGTCTTATAAGAAGGACAATATCATATCATATTTGATGATTGACAGAGTGAATAATCTAAGTCATGAAAGATGGTTGTTGGATTGGGGCCCTGTTATGTCAGATTATGATGTTCAATTTTTGATATCTGATATTGAGATCAACGGAAAAGATCAAGGGATAGAAAGACAGCTAGCTATAGAA…	1384	0	0.299133	57.9	83.8873	1e-439	YP_425092.1	RNA-dependent RNA polymerase [Lettuce necrotic yellows virus] >Q4W382.1 RecName: Full=RNA-directed RNA polymerase L; Short=Protein L; AltName: Full=Large structural protein; AltName: Full=Replicase; AltName: Full=Transcriptase; Includes: RecName: Full=RNA-directed RNA polymerase; Includes: RecName: Full=mRNA (guanine-N(7)-)-methyltransferase; Includes: RecName: Full=GDP polyribonucleotidyltransfe…	virus	Rhabdoviridae	Lettuce necrotic yellows virus	ssRNA(-),linear,nonsegmented	rapsearch	/zfs2/jpipas/pgc92/refs/blast/nr	4	1164	1661	2047	84	84	-1	0	none found	-	5	1	positive	1	19	1254	1236	411	1	G-7-Mtase super family	mRNA methyltransferase	cl27811	1 - 365	2.46e-16	na
Lotus corniculatus	na	no	na	na	P3	contig_821	GGAATAATTAAATAAGTCCATCATCGAGTATACGAATAAACAAATAACAATGTAAAACGAATCTGAGTAAGAAAAAAAGTGAGAAAATCAATATATGCAATTGTTCTGATACATTTCACTTTGTTCCATTATCTCCATTTTATCTCAGTGATATCAAGCATGTCAAGCTTTGAAGAAAAATTGAAGAGAGTGCAAAGGTTAAGGGCTGAGAAAGAACAACAGCAAATGGCTTCACAAACTCCAAAAGCAGGACCCTCAACAGCATCAACACCAGCTGTGACAGTGGCAAGAACCCCTAATACCTCTTATGACGAGATCGCAGGAGTGACGGTGGGGAAACAGGCCTCGCTTGATTGGCATGATGACAATCTCAAAGATGTAGCGTGCTATAAGGTGAAG…	1316	0	0.408055	56.5	87.766	1e-397	AJS10619.1	nucleocapsid protein [Lettuce necrotic yellows virus] >AJS10620.1 nucleocapsid protein [Lettuce necrotic yellows virus]	virus	Rhabdoviridae	Lettuce necrotic yellows virus	ssRNA(-),linear,nonsegmented	rapsearch	/zfs2/jpipas/pgc92/refs/blast/nr	160	1314	1	381	84	85	-1	3	none found	-	7	none	-	-	-	-	-	-	-	-	-	-	-	-	na
Lotus corniculatus	Lotus corniculatus bromovirus 2	yes	partial	na	P3	contig_2	TCATCAAAATGATTTTGGCAAGCATTGAAGCGATTTGTGTTTCTGCTCCTCTGTGAAGACATGGCGTTGGATGGGTTGTCTGGATTCTTGGTCAAAGTATTCATACATCTCAGGTAAGCTCAAACAGCAGCTTATCAGCCCTATACGGACTTTTCCGAATTCACTGCTAAAATATTTCAACTCACAGCTGAGGTACTAGCCCCTATATTCCAAGAACCCCCCATGTCTTAGAAACACTTTACTATGCTCTCAGGAGATTCCCATCTCCATGAGTGACAAGCTTTCCAGAGTCTAAATCAGCGGCATGCTCTATGGGAACCATTTTAGGTCCCAAAACGGTTGTAACATCGCTAGATTTCTCATCTGGATTTTCAGCTTCCTTAATCTGTCTGACTGTAA…	1309	0	6402.69	70.9	63.4836	1e-375	ANN11740.1	movement protein [Strawberry necrotic shock virus]	virus	Bromoviridae	Strawberry necrotic shock virus	ssRNA(+),linear,segmented	rapsearch	/zfs2/jpipas/pgc92/refs/blast/nr	1132	302	1	282	85	86	-1	0	none found	-	10	6	negative	1	1132	242	891	296	1	Bromo_MP super family	movement	cl03270	6 - 275	2.34e-114	na
Lotus corniculatus	Soybean chlorotic mottle virus (novel variant 1)	yes	partial	na	P3	contig_295	TCCTGTAAGATATTTAGAGTCTGTCCGTAATAGAAAACGAGATGATAAGAGTTCTATCTTCCATTTTTCTAGTACGCGTACACACGCTAAAGTTTCCAGTTCCGCAATTGGATACCTGGTTTCTGTATCCTTAAATGATCCAGAAATATATTTGCAGAGCAAAAGTTCCTTTTCAGGTATTTTGATCTGTGCCGCTGAGAAATCAGAGGTCTTATCGAGGCTTGAATCTCGATTATATTGTTTTAGATCCATTAGATCGTTTGCCGCTGATTTGACCAGTGGACTTATCGAGTTTGAATCTCGATTATATTGTTTTAGATCCAGTAGATCATCAGGAATTCCCTTAAGAAATTCTCCTGATTTATTCAGGTCTAAGAGTTGTTTTCCATTTGGATAACA…	1303	0	0.947045	82.7	39.8312	1e-495	NP_068729.1	putative reverse transcriptase [Soybean chlorotic mottle virus] >P15629.2 RecName: Full=Enzymatic polyprotein; Includes: RecName: Full=Aspartic protease; Includes: RecName: Full=Endonuclease; Includes: RecName: Full=Reverse transcriptase >CAC16945.1 putative reverse transcriptase [Soybean chlorotic mottle virus]	virus	Caulimoviridae	Soybean chlorotic mottle virus	dsDNA RT,circular,nonsegmented	rapsearch	/zfs2/jpipas/pgc92/refs/blast/nr	1302	784	205	377	83	83	-1	0	none found	-	7	6; 4	negative; negative	2; 2	582; 1140	1; 781	582; 360	193; 119	1; 1	Rnase_H_super family; RT_LTR	Rnase; reverse transcriptase	cl14782; cd01647	126 - 193; 1 - 118	0.0000000000156; 8.59e-45	partial novel variant of a known virus
Lotus corniculatus	Lotus corniculatus luteovirus 1	yes	partial	relaxed	P3	contig_27	ATCCTGTTCTAGGGAGTCAACAGCTTGTTTAAATGATTCCTGAAAAATTCTCCAGTCAAGTCTGTTGAGCCTGGTTACTGTGGGGCAATTTGTCTTGACATTTTTGTATGCCTCCACAGTCTTAGAGATTACGTGCTCCCTCTCTCCGTCGGAGGGTATTTGAACAGACTCAGCACGCTTGAGCCACCTGGCAGCTTGGAGCTGCAAGGATTTCAGTTCAGCTTCCGCGCCGAACTCTGGCCACCCAAAGCCTTTTGTTTTCTCTCCCATTTCTGGGTGTTGGGAAACGATTTGGGTTCCCCAATTACTTGGAATTTTTTGCTTTGGGTGGTAATATTTGGGGAGACTCCCACAGGCTGTGAACCCTGGTGCCTCTTTTGGGGCACTTGGTATTTCCCA…	1141	0	36.9124	70	10.5171	1e-280	YP_009315896.1	RNA-dependent RNA polymerase [White clover mottle virus] >BAV90574.1 RNA-dependent RNA polymerase [White clover mottle virus]	virus	Luteoviridae	White clover mottle virus	ssRNA(+),linear,nonsegmented	rapsearch	/zfs2/jpipas/pgc92/refs/blast/nr	699	580	600	635	84	83	-1	36	none found	-	6	5	negative	2	270	1	270	89	1	RT_like super family	RdRp	cl02808	1 - 90	1.99e-10	na
[truncated: 51 more rows]
