# Supplementary material for: The pollen virome of wild plants and its association with variation in floral traits and land use
Source: Nat Commun. 2022 Jan 26;13:523. doi: 10.1038/s41467-022-28143-9 (PMC8791949; doi:10.1038/s41467-022-28143-9)
Supplement: Supplementary file 7 — Source Data [file 41467_2022_28143_MOESM7_ESM.zip]

Archive with 3 entries (2 files):
- NCOMMS-20-45412D_FinalSourceData/
- NCOMMS-20-45412D_FinalSourceData/NCOMMS-20-45412D_FinalSourceData.xlsx
- NCOMMS-20-45412D_FinalSourceData/NCOMMS-20-45412D_FinalSourceData_PlantSppTree.tre
