# Supplementary material for: The pollen virome of wild plants and its association with variation in floral traits and land use
Source: Nat Commun. 2022 Jan 26;13:523. doi: 10.1038/s41467-022-28143-9 (PMC8791949; doi:10.1038/s41467-022-28143-9)
Supplement: Supplementary file 7 — Source Data [file 41467_2022_28143_MOESM7_ESM.zip › NCOMMS-20-45412D_FinalSourceData/NCOMMS-20-45412D_FinalSourceData.xlsx]

## Sheet: Figure 1
Location	Buffer size	Point #
CG	3Km	1	Class	Count	%		Class	Avg	SE
			Impervious Surface	350	0.0118128		Impervious Surface	0.02072	0.0114832
			Natural	29279	0.988187		Natural	0.97928	0.0114832
			Agriculture	0	0		Agriculture	0	0
			Total	29629
		2	Class	Count	%
			Impervious Surface	438	0.0177976
			Natural	24172	0.982202
			Agriculture	0	0
			Total	24610
		3	Class	Count	%
			Impervious Surface	580	0.0191539
			Natural	29701	0.980846
			Agriculture	0	0
			Total	30281
		4	Class	Count	%
			Impervious Surface	51	0.0755556
			Natural	624	0.924444
			Agriculture	0	0
			Total	675
		5	Class	Count	%
			Impervious Surface	0	0
			Natural	1491	1
			Agriculture	0	0
			Total	1491
		6	Class	Count	%
			Impervious Surface	0	0
			Natural	216	1
			Agriculture	0	0
			Total	216
CC	3Km	1	Class	Count	%		Class	Avg	SE
			Impervious Surface	1287	0.0695112		Impervious Surface	0.102556	0.0345491
			Natural	17228	0.930489		Natural	0.87676	0.033902
			Agriculture	0	0		Agriculture	0.0206846	0.0195672
			Total	18515
		2	Class	Count	%
			Impervious Surface	1205	0.161269
			Natural	6267	0.838731
			Agriculture	0	0
			Total	7472
		3	Class	Count	%
			Impervious Surface	3098	0.109227
			Natural	25265	0.890773
			Agriculture	0	0
			Total	28363
		4	Class	Count	%
			Impervious Surface	4215	0.233169
			Natural	13759	0.761133
			Agriculture	103	0.00569785
			Total	18077
		5	Class	Count	%
			Impervious Surface	0	0
			Natural	10	1
			Agriculture	0	0
			Total	10
		6	Class	Count	%
			Impervious Surface	894	0.0421579
			Natural	17801	0.839432
			Agriculture	2511	0.11841
			Total	21206
CA	3Km	1	Class	Count	%		Class	Avg	SE
			Impervious Surface	1958	0.0623944		Impervious Surface	0.0809922	0.034234
			Natural	26778	0.853319		Natural	0.887808	0.0378322
			Agriculture	2645	0.0842867		Agriculture	0.0311999	0.013734
			Total	31381
		2	Class	Count	%
			Impervious Surface	6625	0.212163
			Natural	24481	0.783994
			Agriculture	120	0.00384295
			Total	31226
		3	Class	Count	%
			Impervious Surface	632	0.0201261
			Natural	29930	0.953124
			Agriculture	840	0.0267499
			Total	31402
		4	Class	Count	%
			Impervious Surface	508	0.0177189
			Natural	27956	0.975096
			Agriculture	206	0.00718521
			Total	28670
		5	Class	Count	%
			Impervious Surface	4111	0.15689
			Natural	20523	0.783231
			Agriculture	1569	0.0598786
			Total	26203
		6	Class	Count	%
			Impervious Surface	523	0.0166603
			Natural	30704	0.978084
			Agriculture	165	0.00525612
			Total	31392
EDAFI	3Km	1	Class	Count	%		Class	Avg	SE
			Impervious Surface	1789	0.0910664		Impervious Surface	0.192327	0.0783057
			Natural	10047	0.511428		Natural	0.442254	0.0397468
			Agriculture	7809	0.397506		Agriculture	0.365419	0.041455
			Total	19645
		2	Class	Count	%
			Impervious Surface	8307	0.425237
			Natural	6424	0.328846
			Agriculture	4804	0.245918
			Total	19535
		3	Class	Count	%
			Impervious Surface	1163	0.112096
			Natural	4684	0.45147
			Agriculture	4528	0.436434
			Total	10375
		4	Class	Count	%
			Impervious Surface	31	0.140909
			Natural	105	0.477273
			Agriculture	84	0.381818
			Total	220

## Sheet: Figure 2a
PlantSpecies	SpeciesSubclass	NumFlowInflor	NumFlowInflor.2	FlowLong	UAttractSize	FlowSymm	FlowSymm.2	Rewards	Rewards.2	RewAccess	RewAccess.2	PollenText	PollenText.2	PollenSize
Calystegia macrostegia	Asteridae	single	0	1	45	actinomorphic	1	both	1	accessible	1	granulate	0	85
Carpobrotus edulis	Caryophyllidae	single	0	3	65	actinomorphic	1	both	1	restricted	0	echinate	1	37.5
Eschscholzia californica	Magnoliidae	multiple	1	5	37.5	actinomorphic	1	pollen	0	accessible	1	granulate	0	46
Fragaria chiloensis	Rosidae	multiple	1	1.5	30	actinomorphic	1	both	1	accessible	1	granulate	0	30
Ranunculus californicus	Magnoliidae	multiple	1	11	19	actinomorphic	1	both	1	accessible	1	echinate	1	52
Raphanus sativus	Rosidae	multiple	1	1.5	50	actinomorphic	1	both	1	accessible	1	granulate	0	32.5
Aquilegia canadensis	Magnoliidae	multiple	1	8	37.5	actinomorphic	1	both	1	restricted	0	echinate	1	31
Erythronium americanum	Liliidae	single	0	8	37.5	actinomorphic	1	both	1	accessible	1	granulate	0	110
Packera aurea	Asteridae	multiple	1	21	18.5	actinomorphic	1	both	1	accessible	1	echinate	1	30
Podophyllum peltatum	Magnoliidae	single	0	6.5	45	actinomorphic	1	pollen	0	accessible	1	granulate	0	42.5
Tiarella cordifolia	Rosidae	multiple	1	16	5	actinomorphic	1	both	1	accessible	1	granulate	0	24
Trillium grandiflorum	Liliidae	single	0	14	89	actinomorphic	1	both	1	accessible	1	echinate	1	54
Calochortus amabilis	Liliidae	multiple	1	4	37.5	actinomorphic	1	pollen	0	restricted	0	granulate	0	30
Calystegia collina	Asteridae	single	0	1	45	actinomorphic	1	both	1	accessible	1	granulate	0	100
Cytisus scoparius	Rosidae	multiple	1	10	23.5	zygomorphic	0	pollen	0	restricted	0	granulate	0	56
Thermopsis macrophylla	Rosidae	multiple	1	10	17.5	zygomorphic	0	both	1	restricted	0	granulate	0	60
Diplacus aurantiacus	Asteridae	multiple	1	8.5	40	zygomorphic	0	both	1	restricted	0	granulate	0	125
Iris macrosiphon	Liliidae	single	0	17.5	70	zygomorphic	0	both	1	restricted	0	granulate	0	23.5
Convolvulus arvensis	Asteridae	single	0	1	22.5	actinomorphic	1	both	1	accessible	1	granulate	0	67
Impatiens capensis	Asteridae	multiple	1	4	22.5	zygomorphic	0	both	1	restricted	0	granulate	0	36.5
Lotus corniculatus	Rosidae	multiple	1	7	12	zygomorphic	0	both	1	restricted	0	granulate	0	20
Oenothera biennis	Rosidae	multiple	1	1	25	actinomorphic	1	both	1	restricted	0	granulate	0	145.5
Solidago spp	Asteridae	multiple	1	8	7	actinomorphic	1	both	1	accessible	1	echinate	1	25
Vernonia gigantea	Asteridae	multiple	1	2	20	actinomorphic	1	both	1	accessible	1	echinate	1	52.5

## Sheet: Figure 2bcd
Species	Region	ConsVirusRichness	LogConsVirusRichness	NumFlowers	NumIndividuals	PC1	PC2
Trillium_grandiflorum	Central Appalachia	0	-2.30259	5	5	-2.53552	-0.318587
Calochortus_amabilis	California Grassland	0	-2.30259	18	7	0.973988	0.451761
Erythronium_americanum	Central Appalachia	0	-2.30259	12	12	-1.45756	1.26235
Iris_macrosiphon	California Grassland	0	-2.30259	65	6	0.774112	0.711547
Eschscholzia_californica	California Coast	0	-2.30259	6	6	-0.0562081	0.179355
Podophyllum_peltatum	Central Appalachia	1	0.0953102	10	10	-1.0702	0.891655
Aquilegia_canadensis	Central Appalachia	2	0.741937	10	2	0.175313	-1.32821
Ranunculus_californicus	California Coast	1	0.0953102	27	27	-0.520282	-1.94693
Tiarella_cordifolia	Central Appalachia	3	1.1314	600	4	0.446881	-1.75082
Oenothera_biennis	Eastern Deciduous Agro-forest Interface	4	1.41099	25	5	0.423631	1.73788
Raphanus_sativus	California Coast	1	0.0953102	20	6	-0.653176	0.0504057
Fragaria_chiloensis	California Coast	1	0.0953102	7	1	-0.319361	-0.286399
Thermopsis_macrophylla	California Grassland	0	-2.30259	20	5	2.28644	0.203214
Cytisus_scoparius	California Grassland	0	-2.30259	13	6	2.54974	0.605233
Lotus_corniculatus	Eastern Deciduous Agro-forest Interface	5	1.62924	70	2	2.42154	-0.238544
Carpobrotus_edulis	California Coast	0	-2.30259	3	1	-1.34691	0.276576
Impatiens_capensis	Eastern Deciduous Agro-forest Interface	4	1.41099	10	3	2.13185	0.360765
Vernonia_gigantea	Eastern Deciduous Agro-forest Interface	7	1.96009	43	3	-0.749497	-1.30241
Packera_aurea	Central Appalachia	4	1.41099	23	11	-0.213512	-2.95747
Solidago_virgaurea	Eastern Deciduous Agro-forest Interface	15	2.71469	967	2	-0.316668	-2.30259
Convolvulus_arvensis	Eastern Deciduous Agro-forest Interface	4	1.41099	28	3	-1.25262	0.911557
Calystegia_macrostegia	California Coast	1	0.0953102	6	3	-1.67212	1.50549
Calystegia_collina	California Grassland	0	-2.30259	9	9	-1.71554	1.71786
Diplacus_aurantiacus	California Grassland	0	-2.30259	6	6	1.69567	1.56631

## Sheet: Figure 3
	Trillium grandiflorum	Calochortus amabilis	Erythronium americanum	Iris macrosipon	Eschscholzia californica	Ranunculus californicus	Aquilegia canadensis	Podophyllum peltatum	Tiarella cordifolia	Oenothera biennis	Raphanus sativus	Fragaria chiloensis	Thermopsis macrophylla	Cytisus scoparius	Lotus corniculatus	Carpobrotus edulis	Impatiens capensis	Vernonia gigantea	Packera aurea	Solidago spp.	Convolvulus arvensis	Calystegia macrostegia	Calystegia collina	Diplacus aurantiacus
Ageratum latent virus	0	0	0	0	0	0	0	0	0	0	0	0	0	0	1	0	1	0	0	0	0	0	0	0
Apple mosaic virus	0	0	0	0	0	0	0	0	0	0	0	0	0	0	0	0	0	0	1	0	0	0	0	0
Blackberry chlorotic ringspot virus	0	0	0	0	0	0	0	0	0	1	0	0	0	0	1	0	1	1	0	1	1	0	0	0
Brome mosaic virus	0	0	0	0	0	0	1	0	1	0	0	0	0	0	0	0	0	0	0	1	0	0	0	0
Parietaria mottle virus	0	0	0	0	0	0	0	0	0	0	0	0	0	0	0	0	1	0	0	0	0	0	0	0
Peanut stunt virus	0	0	0	0	0	0	0	0	0	0	0	0	0	0	0	0	0	1	0	0	0	0	0	0
Prunus necrotic ringspot virus	0	0	0	0	0	0	1	1	1	0	0	0	0	0	0	0	0	0	1	0	0	0	0	0
Strawberry necrotic shock virus	0	0	0	0	0	0	0	0	0	0	0	0	0	0	1	0	1	0	0	0	0	0	0	0
Tobacco streak virus	0	0	0	0	0	0	0	0	0	1	0	0	0	0	1	0	0	1	0	1	0	0	0	0
Prunus necrotic ringspot virus (novel variant 1)	0	0	0	0	0	0	0	0	0	0	0	0	0	0	0	0	0	0	1	0	0	0	0	0
Raphanus sativus cryptic virus 2	0	0	0	0	0	0	0	0	0	0	1	0	0	0	0	0	0	0	0	0	0	0	0	0
White clover cryptic virus 1	0	0	0	0	0	0	0	0	0	0	0	0	0	0	0	0	0	0	0	1	0	0	0	0
White clover cryptic virus 2	0	0	0	0	0	0	0	0	0	0	0	0	0	0	0	0	0	0	0	1	0	0	0	0
Ranunculus californicus partitivirus 1	0	0	0	0	0	1	0	0	0	0	0	0	0	0	0	0	0	0	0	0	0	0	0	0
Packera aurea partitivirus 1	0	0	0	0	0	0	0	0	0	0	0	0	0	0	0	0	0	0	1	0	0	0	0	0
Cherry rasp leaf virus	0	0	0	0	0	0	0	0	0	0	0	0	0	0	1	0	0	0	0	0	0	0	0	0
Tobacco ringspot virus	0	0	0	0	0	0	0	0	0	1	0	0	0	0	0	0	0	1	0	1	1	0	0	0
Tomato ringspot virus	0	0	0	0	0	0	0	0	0	0	0	0	0	0	0	0	0	1	0	1	1	0	0	0
Tobacco ringspot virus (novel variant 1)	0	0	0	0	0	0	0	0	0	1	0	0	0	0	0	0	0	0	0	0	0	0	0	0
White clover mosaic virus	0	0	0	0	0	0	0	0	0	0	0	0	0	0	0	0	0	0	0	1	0	0	0	0
Calystegia macrostegia amalgavirus 1	0	0	0	0	0	0	0	0	0	0	0	0	0	0	0	0	0	0	0	0	0	1	0	0
Deformed wing virus	0	0	0	0	0	0	0	0	0	0	0	0	0	0	0	0	0	1	0	0	0	0	0	0
Alternaria arborescens mitovirus 1	0	0	0	0	0	0	0	0	0	0	0	0	0	0	0	0	0	1	0	1	0	0	0	0
Fusarium globosum mitovirus 1	0	0	0	0	0	0	0	0	0	0	0	0	0	0	0	0	0	0	0	1	0	0	0	0
Fragaria chiloensis narnavirus 1	0	0	0	0	0	0	0	0	0	0	0	1	0	0	0	0	0	0	0	0	0	0	0	0
Fusarium globosum mitovirus 1 (novel variant 1)	0	0	0	0	0	0	0	0	0	0	0	0	0	0	0	0	0	0	0	1	0	0	0	0
Solidago narnavirus 1	0	0	0	0	0	0	0	0	0	0	0	0	0	0	0	0	0	0	0	1	0	0	0	0
Solidago narnavirus 2	0	0	0	0	0	0	0	0	0	0	0	0	0	0	0	0	0	0	0	1	0	0	0	0
Hubei narna-like virus 25	0	0	0	0	0	0	0	0	0	0	0	0	0	0	0	0	0	0	0	1	0	0	0	0
Pelargonium ringspot virus	0	0	0	0	0	0	0	0	1	0	0	0	0	0	0	0	0	0	0	0	0	0	0	0
Plantago mottle virus	0	0	0	0	0	0	0	0	0	0	0	0	0	0	0	0	0	0	0	1	1	0	0	0

## Sheet: Figure 4
Virus	RdRp amino acid sequence	NCBI accession number
Bromoviridae
Prunus necrotic ringspot virus	MNPLNQLLSHGCSAISSALHRDVAYTQISDECFDSHFTQISTEYSLTTSVRKLFEAYMVTMFLKKHMSYVFEDFIGSEMGPYVQTRWRIVFDLDEVEEEYVYKPDFYHYDVYDYEMGVDIPASIMDDIPFCEDAEAVTCRNCGSFDEMETVYQAATSSDESRANVCDVDAPHDTIKWSDEPDLTVDDPSKLHDLDDEVPQLQLETVGRVVQSVEPLVPDINSFETNQLHLVKEVVLDRFESILECHEKVLARNDWKSLAMYVPTGEIPSVSDILEIPVKHTQPEFIQMAIDEMLPGVSDFDDRFFQEIVETSDINLEIDRASIDMSVFNDWTPKSGRLNGLFQTGNISKRVPTFREASLAIKKRNLNVPDLQQVLHEDDEARFIANKFINTVIDPNKLA…	JN107638.1
Prunus necrotic ringspot virus (novel variant 1)	MNPFNQLLTHGCSAISSALQRDVAYTQISEQRFDSHFAQISTEYFLTTAARKLFEAYMVTMFLRKHLGYVFEDFVGSEMGPYVQSRWRMVFDLEEVEEEYVIKPEYYYYDVYDYELAVDIPASVLDECQYDLADESTRRDSGSFDEIETIYHAATSSDESSSNVHDVDAFHDSSKESTESETKVEEISNMHDLDDEVPILQLEQVGRVRQSVEPLVPDVNVFDTNQLHLVKEVVLDKFESILECHERVLARNDWKSLAMYMPVGDVPNVSDILEVPVKHTQPEFIQLAIDEMLPGVSDLDDRFFQEIVETSDINLEIDRASIDMSVFNDWTPKSGRLNGLFQTGNISKRIPTFREAALAIKKRNLNVPDLQQVLHEDEEARHIANKFINTVIDPNKLAQ…	na
Apple necrotic mosaic virus	MDPLYHLVKHAPSAVRCALSKRAELEHVREQQSLEFRDHWVETARQMGDVKTFNDLVVGYVMVEFFRPKFERIFKQFVGTEAGPWIVDRWAMLFDISTTPIEIEYTRQSVSMYEQYAYIDEEYEEILRLEALELAEAQGQEHNDVPMYHTESPDESILDRNNENEEVLTPLPATSSSDCGAELDSPIDVNEPTIDVEADMHALDDEVPALPKSSLQRVTVSGLPLVPMIENFETNQLMLVKEIVVDKFEMLLENHDRVLARNDWRSLAMYIPNCQVPDCSDILEMPVRHTQPEFIQMAIDELLPGVADVDDRFFQELVETDDICLELDRATIDQSVFNDWVPKSDKKLQGVFRTGNASKRVPTFREAALAIKKRNLNVPDLKQVMFDDDEARKIANRFI…	AZQ21143.1
Apple mosaic virus	MDPLFSVFRNVDFSVKKMFTFDHEGDLVEPLLQLKHRTLTGVSKTDEYAKLKQEYDECVTEEARQEALAVLNEYTRNHHDRVIGFTNLFIGMALVKFLGPKMQRVFTQFIGTEMGPLLQTRWGGLFDLELESDYFIEVPNFDDYYVRDYEPYVEIDESVLLPEEIEITSTEKSSEDVTSEETVEIDLTEPAMNSDLVTIRRSFEIWADGSEFGEELPPIPSDFTVSAEGDDSSRDETEDSFDINALDDERPALENPGKIVKTPLPLIPDVGRFETNQLMMVKEVVPHKFESILECHEKVLARNDWKSLAMYFPIGDVPTCGYTDLMAFPVKHTSPEFIQMAIDEMLPGISDIDDSFFQELVETSDIALELDRATLDTSVFNDWTKSSGPKLNGLFRTGN…	NC_003465.1
Blueberry shock virus	tgdialeldkakidrsvfndwskskkcissrlntgniskrvptfreaalaikkrnlnvpdlqqvffedeearrianrfintvldpnklaqfpgyisegeigyynkyltgkaidpdmfvdpcalvsmdkyrhmikttlkpmedcsglferplpatityhdkgkvmstspiflmmanrlmlclndkisipsgkyhqlfsvdpfafettkefkeidfskfdksqqrlhhliqfhiftalgasseflqmwfgshelshisdgpcgigfsvnyqrrtgdactylgntiitlsalaymydlldpnvtfviasgddsligsikplnredeykfttlfnfeakfphnmpfvcskflilaptndggkkvvavpnalklfiklgvkdlspyvfnewysswldliwyfdn…	YP_008519305.1
Lilac leaf chlorosis virus	MEFVSLLSDTSFFSSNADVSDFQRDFIEMQRLNREAEELRDSKKKVTDLVTGLALAVFFRPHFERIFNQFLDTEFAPFVEDRWRQLFDLEERDWQYLFEVEERVTFADIYANDSYYGYNDEDFVVEIDSSVLEPYTPVDEVELESEPTGGVTEDFVNEGSLTERPESFESPSTSDEVVEEVKPPMSMVVVSQTATNWADDEVSEDFDMHKYDDVRPCIGNKMLKLVERPNTMVPEVLPFETNQLLLVKEIRVDPFAGLLEHHEHVLARNDWTSLAMYLPMMEVPHCGELVTLPVRHMPMELIQSAVDELLPGVADLDDSFFQELVETSGVALELDRVSIDTSVFRDWTKPSKNLQSKLNTGAISKRVPTFREAALAVKKRNLNVPNLQQVLLEDEEARK…	YP_009104368.1
Prune dwarf virus	MDSLLEFLLPSKDDAIELVDTNSTKTSFSASDSSGDSSLTCKSLCQFFGFLMIRDTVVRPDKFTGEFITLPFVIDRLRMTFDLEDDYTFPEEDYSYDLHLTDAQLDYVEVLQQQKGFFSESLGKVVVDYDFSLDSEDPSIKDALKIPDEVSEDFHQENVPVEVAAEVPPNIGDDVEEQVVAGESIPSCETVNENICVEVKCPTKLTSKFLVNDLPDVDRVILVDGDVVDGFDKLISRNDWFFLKKLLPNIPLPTDGDVLMSGIKPTSPGVLQFALDELFPYHNLVDDRFFQELVECSDIALELDDCSFDLSHFVSWDKGKSGVDSTLMTGQTSNRQSTFREVALSVKKRNMNVPILNTVLNVEDVSNKIVNRFFETVVDVNLLTTLPDVISIGEINYFS…	AWT04805.1
Potato yellowing virus	MFCPKFSSFVPSSEPFVGSDAIDAVGGSVPTVEEWFVLNNAVLIERMASVRLAAISKLVSEYKVLCRFIGWCFLREKVFRFDMYNGEFNTFPFYIERFFRAFDVEAPQIEVMPMPTDCMLDFIDAEFAEFLLPQEEVVDLRTHFDRSTSSLSYPTCGSSSMGSGSINTGDSNDVVTDDICHKYSEGVSSMTQVQRWADYPSDTSECELVPLSGDTLPLSEVPNEIVSVSTPIRTCLESSLVCTDVPDCGRFVEEHVEFDGFERVVSANDWWSGMKLVPNLNVPDDSDVLFSGIVSSAPEVMQTAIDEFLPLHHQIDDRFFQEMVETNDISLELDNCSFDLSYFKTWSNHESGYCSSLNSGMTSSRSNTFREAALAIKKRNMNVPAISSSCDIGAVSDDV…	QBO24584.1
Brome mosaic virus	MSSKTWDDDFVRQVPSFQWIIDQSLEDEVEAASLQVQEPADGVAIDGSLASFKLAIAPLEIGGVFDPPFDRVRWGSICDTVQQMVQQFTDRPLIPQAEMARMLYLDIPGSFVLEDEIDDWYPEDTSDGYGVSFAADEDHASDLKLASDSSNCEIEEVRVTGDTPKELTLGDRYMGIDEEFQTTNTDYDITLQIMNPIEHRVSRVIDTHCHPDNPDISTGPIYMERVSLARTEATSHSILPTHAYFDDSYHQALVENGDYSMDFDRIRLKQSDVDWYRDPDKYFQPKMNIGSAQRRVGTQKEVLTALKKRNADVPEMGDAINMKDTAKAIAKRFRSTFLNVDGEDCLRASMDVMTKCLEYHKKWGKHMDLQGVNVAAETDLCRYQHMLKSDVKPVVTDTL…	NC_002027.1
Peanut stunt virus	MATFSLESLLSGAYGVDTPEEVALIRERDLLFASGVDTGESVPSSPDISESDSCFEHDDAPSTSATGSLERVSFLVEDLNAMSDVEIRTVFENLIRPTYVGCIEVPEFCRNKLTLSVSVARNLISTASRYPRKLKAYSDLVASIYNGADIFDDAPVDETVSDEVPGYVFCPVERPDGYERPPLCSDCGLIGYQCACHDLAGRLAAFAEMTISHTYELESLSGVIDDATLLTNLGSCLLPIHCEYSRVDPSLSSFHLTQPQLTDRVSVESLQAVCDTSLPTHVCYDDTYHQVFVENSDFTTDIDHLTLKQSDLIPRADGGNYLNPVLTTGSGSKKLGTTKEVFTAIKKRNATVPELSGSVDLTRISKAVARRFKESYLNTNALAQSNFLNVVGNFHAYMQ…	NC_002039.1
Raphanus latent virus	THDIELEVSKCSLDLSVFNDWTKGADTRVSPVMDVGGLSHRVPTQREVLLAVKKRNMNVPELQSTFDEDAVVKRCYKRFVSHVIDKSRLSKLGPICGEEAYYFEQYLRNKNPPLSEYKGPIPLVAVDKYMHMIKTTVKPVEEDSLHLERPIPATITYHKKGVVMMTSPYFLCAMMRLLYCLKRKITIPTGKFHQIFHMDPIVLEESKYFKEIDFSKFDKSQGKLHHDVQSMVFSMLGIPKHFVDTWFNAHERSHIYDRDCGVGFSVDYQRRTGDACTYLGNTIVTLSVLSYVYDLSDPNILFVCASGDDSLIGSTTELPRDKE	JN107638.1
Grapevine virus S	MDYFKECMIVKTIISQIDFYQSFGEKHDDFDDWVKLFVLNYIVEHAAKYSDFSTVHDTFVMTVSRLSPSYVVDTVDYNGPSHEIDPFYLPYDDLDVDYTTTDYSNREDYCLPPPTLSTYVQNACYVPEGTTWGDVSDGSFVEAIQDIPNFIHTDVDIPVYDELDDDGQLKEVEWICDAGPSSMEEVTADADVRYTGFYDYRSGSIFESKWKPTVSQVKPDPSIIQFAVDELFPNHHHVDDKYFQEWVETHDIDLEVSKCDLDMSVFNDWTKGTDSRLIPALNVGGLSHRVPTQREALLAIKKRNMNVPELQSSFNHNEVLERCVSRFRSQIVDKTRLMKLIPISGEELHFFNQYIENKNPPLSEYKGPLPLVALDKYMHMIKTTLKPVEDDSLHIERPI…	JX513899.1
Blackberry chlorotic ringspot virus	MDYVKENLIVYSLRSRLEFIQSFGVEPDMYKEWVSMFLFKFIVEHTAKFDFATIDCTFGMIVARLIPGYSDLDDEDEEHSPREIDSFYLPYDDLDVDYTTIDYRRDDVEVPTNEVLNLVSNASYVPEGVSWGDVTDSSFEDHLEEIQELPTFNVDEPVVSSSEAGLPDDDGTIQDVVWVDQSDPIVSDVVADADLRNCGFVDYQSGSIKTSKWKPKVIQVRPDPSIIQNAVDEIFPNHHHVDDKFFQEWVETHDIDLEVTNCDLDMSVFNDWTKGSDSRLMPAFSVGGLSHTVPTQRETLLAVKKRNMNVPELQSQFDHNDVLNRCVNRFLTHVVDKTRLSKLMPISGEEVHYFNQYVENKNPPLSEYKGPIPLVALDKYMHMIKTTLKPVEEDSLHVE…	NC_011554.1
Strawberry necrotic shock virus	MDYVKENLIVYSLRSRLEFIQSFGVEPDMFKEWVSMFLFKFVVEHTAKFDFATIDCTFGMVVARLIPGYSDLDDEDEELSRHEIDPFYLPYDDLDVDYTSNTVDCNDVTIPTDEVYNLVSNASYIPEGVSWGDVTDTSFEDHMETIQDIPTLNVESPSVSHVEFMTDDDGLIQDHRWIDANESIAPDITADADLRLCGHVEYCSGSIGVSKWKPKVTQVRPDPSVIQNAVDELFPNHHSVDDKFFQEWVETHDIDLEVTNCDLDLSVFNDWTKGSDTRLMPTLSVGGLSHRVPTQRETLLAVKKRNMNVPELQSQFDHNDVLNRCVNRFMTHVIDKTRLSKLLPISGEEVHYFNQYIENKNPPLSEYKGPIPLIALDKYMHMIKTTLKPVEDDSLHIER…	NC_008707.1
Tobacco streak virus	MDLVIKNLIVYHLRRRIDIGTSFGIEPADYIDWVKVFLLKFIIEHTARFADFATIHTTMLLVLGEDDPNYVEKDTPIMEIDPFYLPYDDLDVDYTSLRVCGDEDQSCSDRDELSDFISNISHIPEGTSWGSESDTSFVEHLETIQDIPTKCEIADKPVEEIPFDDDGKVVNDVWVDAELSNAPEISCDADIRACGFVSLRLLESSRGYPKWTPERVSSGLNPDLPVNSKPAVDEIFPHHHSVDDRFFQEWVETHDIDLEVTSCDLDMSTFNDWTKGVDTRLVPNMSVGGLSHRVPTQREALLAIKKRNMNVPELQSNFDHDDVLNRCVTRFITHVVDKTRLSKLNPISGEELHYFNQYLENKNPPLSEYKGPVPLVALDKYMHMIKTTLKPVEEDNLHI…	NC_003842.1
Ageratum latent virus	MDTVKSELILMFLSNRLRFYQSFEIEQADMKDWVKIFLFKFVIEHTAKFDFATVFQTFEMVLGNLGYVVDEVEEDDGYVRDIDPFYLPYDDLDVDYTSMRCEISDDIPDLPSSSDVENYVENISHIPEGTSWASVSDTLEEFREEYQDLKTNSVSFEIPNDIVLNFDDDDGQINDLEIIDAGESMAPEVSADADIRTSCFVSYITGSDLKSKWRPKVTQVRPDPSIIQDAVDELFPNHHCVDDRFFQEWVETHDIDLEVTNCNLDMSNFNDWTKGSDTRLCPTLQVGGLSHRVPTQREALVAIKKRNMNVPELQSQFDHNTVLNTCVQRFLTHVIDKTRMSKLMPISGEELYYFNQYIENKNPPLSEYKGPIPLVALDRYMHMIKTTLKPVEEDSLHIE…	NC_022128.1
Parietaria mottle virus	MDQIRINLIDSFLSSRLCFNATFGVYHDDYMEWVKLFLFKHVIEHTAKFDFATIHMTLEMVLCRLVPGLGDALYPEEENEVDGLSSREIDPFYLPYDDLDVDYTALCRERDDSIPTIPPEDELSVIVKNMTYIPEGTSWGDVSDSSFQEHLEEIQPVPLGSDVGHTIPNEHIPFDDDGQLVDVQWSDAIPSLATDVTCDADYRECGFVSYSSGSQHSSRWKPKVSQVKPDPSIIQSAIDELFPHHHSVEDRFFQEWVETHDIDLEVSDCNLDMSVFNDWSKGTDTRLVPQMCVGGLSHRVPTQREALLAIKKRNMNVPELQSQFDHEDVLNRCVNRFLTHVVDKTRLGKLMPISGEEVYFFNQYLENKNPPLSEYKGPVPLLALDKYMHMIKTTLKPVE…	NC_005849.1
Tomato necrotic spot virus	thdidlevsdcnldmsvfndwskgadtrlvpqmnvgglshrvptqreallaikkrnmnvpelqsqfdheevlnrcvnrflthvvdktrlsklapmsgeevaffnqylenknpplseykgpiplialdkymhmikttlkpveedslhierpvpatityhkkgvvmmtspyflcamvrllyvlkskifiptgkyhqifqmdpvrlktskffkeidfskfdksqgrlhhdvqfrlflhlglphhfvttwfnahershirdrdcgigfsvdyqrrtgdactylgntlvtlsvlsyvydlskpdvlfvaasgddsligsmnplprdkedlcvslfnletkfphnqpflcskfllvvdcddgteevlavpnplkilqkmgpknlqvtvlddyyqslcdilwvfed…	AYN45100.1
Peanut virus C	MDKVKNNLIVFHMRSRFEFYSTFGVKTSDHDEWVKMFLFKFIVEHTAKFDFANIFDTLAMVTGIDPFEEVDMEDCEEPSPREIDPFYLPYDDLDVDYTNVGVYGSVDSEVDVVVSDPDLKIDDPSMKFIDNISYVPEGENWGGVSDTSFQEHLDEIQDVPLSCHIPKLTTFDVPHDDDGEINDLTWVDAEPSKAPEITCDADFRECGFYSYSSGTDKDSKWRPKVVQVKPDPSIIQSAIDELYPHHHSVDDKFFQEWVETHDIDLEVSNCDLDMSVFNDWTKGTDTRLIPHLQVGGLSHRVPTQREALLAIKKRNMNVPELQSQFDHESTLNRCVSRFRAHVVDKSRLAKLTPMSGEEVFFFNRYLENKNPPLSEYKGPVPLVALDKYMHMIKTTLKPV…	AWC08304.1
Partitiviridae
Medicago sativa alphapartitivirus 2	MRNTTVIGHKPSLARPLYGNPDAGSNPAYADTVDHALRRYLTPEEFNRVVNGYRRSPWNEDALNDDIAKLNSDEHTVIKDEHYYKAIEHTKKLFTPKEKLRPVHFTDLRHYPWQLASNIGAPFASSKEWQHYVNDKFLKGHTATEVRDLFKEAHGQSLEPEIIDRRMTKRNLYNEMFLINRTNIHLIKDGRKTNDHGHDLRYWNTAFARQHLVEDDEPDKVRLVFGAPSTLLMAELMFIWPIQVSLLNRGPESPMLWGYETITGGWSRLHTWASTALPRFESVVTLDWSRFDKDARHTVIRDIHAMIMRPMFTFEHGYHPTYHYPDTSDTNPARLENLWNWMTDAILTTPLILPDGSVLRFNHSGIYSGYFQTQILDSIYNCVMIFTILSRMGFDLDRV…	QBC36014.1
Pear alphapartitivirus	MRNTVVVGNIPTLARPLHGNPDPGSNPAYGETVDHALRRYLSPEEFDTVVHGFRRSPWNQDALNDDIAKLNSLEHHVPKDEHYYRAIEHVRKLFSPEKKLRPVHFADLRHYPWQLSSNIGAPFASSKEWQSYVSDKFAKGHTATEVRDLFKEAHGIPLEPEVIDRRMTKRNLYNEMFLINRKNIHLIKDGRKTNDHGHDLRYWNTAFARQHLVEENDPDKVRLVFGAPSTLLMAELMFIWPLQVSLLSRGPESPMLWGYETITGGWSRLHTWANQALPRFESVVTLDWSRFDKDARHTVIQDIHTLVMRPMFDFENGYHPTKFYPETPGTNPTRLENLWNWMTNAILTTPLILPDGQVLKFVHSGIYSGYFQTQILDSMYNCVMIFTILSRMGFDIDKV…	BBA66577.1
Rose partitivirus	MRNTVVIGHRPVLAKPLFGNPDPGSNPAYGDTVDHALKRHLSPEEFDIVVHKYRRSPWNEDALKDDIAKLDSNEHPVLKDEHYYRAIEHVKKLFTPEEKLRPVHFADLRYYPWQLSSNIGAPFATSKKWQEYVNDKFTAGQTAPQVRNLFQEAHGTPLEPEVIDRRMTKRNLYNEMFLINRKNIHLIKDGRKTNDSGHDLRYWHTAFARQHLVEHDEPDKVRLVFGAPSTLLMAELMFIWPIQVSLLARGPDSPMLWGYETLTGGWSRLHTWATKAQPRLGSVLTLDWSRFDKDARHTIIKDIHSLIMRPMFTFDNGYHPTVYYPETPETDPNRLENLWNWMTDSILTTPLILPDGKILQFMHSGIYSGYFQTQILDSMYNSVMLFTILSRMGFNIEKV…	ANQ45203.1
Arabidopsis halleri partitivirus 1	MKNTVVLEPLPSLARPIYGDTDPGRNPAYQSTVDHALRRLLTAEEFNIVVNGYRRSPWNEDALTADIEKLNSDYHHVNKDEHYYKAIEHTKKLFTPKEKLRPVHFNDLRHYPWQLSTSIGAPFATSEKWKDYINQKYDGKLKSRDFKDLFKETHGVSLEPYMIDRRLSKRNFYNEMFYINRINIHHIKDGWTTNPAGHDLRYWHTAHARQHLVEAGDEDKVRLVFGAPSTLLMAELMFIWPIQTSLLARGSSSPMLWGYETTTGGWSRLYNWAYSALPRFGAVATLDWSRFDKDARHTVITDIHDLIMRPMFDFNSGYHPTIINPRSNPDPQRLENLWNWMKNAILTTPLLLPDGTRLQFQHSGIYSGYFQTQILDSMYNCVMIFTVLSRMGFDLNSVA…	YP_009273018.1
Raphanus sativus partitivirus 1	MKNTLQIGYLPNLARPIHGDSDPGRNPAYQTTVDHALRRFLTLEEFETVTSGYRRSPWNEDALNSDIEKLDSDYHSVSKDSHYYKAIEHTRKLFTPREKLKPVHFNDLRHYPWQLSTSIGAPFATSDKWKNCVNQKYDGTLKTQEFRDLFRDAHGISLEPRMIDRRLSKRNLYNEMFFINRINIHRIKDGWTTNQNGHDLKYWHTAHARQHLVEANENDKVRLVFGAPSTLLMAELMFIWPIQTSLLARGEESPMLWGFETTTGGWSRLYSWAFTISPQFGSVATLDWSRFDKDTRHTVIQDIHRLIMRPMFDFNSGYHPTYGNPTTNPDSSRLENLWNWMTDAILSTPLLLPDGRLLKFQHSGIYSGYFQTQILVSIYNCVMIFTVLSRIGFDLNSVA…	ALT00589.1
Ranunculus californicus partitivirus 1	MQNLHPIGSLNCAKPINTQDYHNPSYKGIVYRAFKKHLTDQEINQVVYGYRRSPWSEDAFAENLTRLDTPEHIVVKDEHYHLALAEMTKRFRPQTKLKAVHYADLRLYPWRLATNIGAPFNISEKWKEYVKEKFQSNLIEDARMSKHNLYNEFFVTNRFLFHRIKDGYSTDTFGRDLKYWNTAFARSHLVKAHEPDKIRLVFGTPTLLLQSEMAFIWPIQISLLNRGAFDSPMLWGFETITGGWNRLNTWFHTAYPRLSTYFAFDWSQFDQRARHSVIDDIHQVWRSWFDFEQGYYPTIYYPETHPDPIRLQNLWSWMCNAVKKTPLLLPNGTLVEFRHSGIFSGYLQTQLLDSCYNMVMIFTILSSLGIDISKVALKVEGDDSIGGMYNVIPRACFPS…	na
White clover cryptic virus 1	MDYLITAFNRITHWFLTPTNLEYIGSYSLPPGLLRVNDVAVANHKATLDRSFDKYLYEHEINLITKEYRRSPIDEDSILEDFFSGDLPYFEIPFDEHVERGLECMAAAFRPPRPCRPAHILDVKHGYPYKWNVNAEPPFSTDEYFLSQRKTFGEFIRMHEYEHIDKEDFFRRHPNIESHDFLRTVVPPKFGFLKSMIFSWTRRWHHIIKSGFQDSTDLEQTGYFFNRFIFPMLLHTKTAIVKKNDPNKMRTIWGASKPWIIAETMFYWEYLAWIKHNPGATPMLWGYETFTGGWFRLNHELFCGLIQRSFLTLDWSRFDKRAYFPLLRRILYTVKTFLTFEEGYVPTHAAPTHPQWSQENIDRLERLWLWTLENLFEAPIILPDGRMYRRHFAGIPSGL…	NC_006275.1
White clover cryptic virus 2	MPHNSTRNYLAERMIRTKRELMTYQSKDRDPDAILEASQDQDYRRHYDNARYDPSNEVKYRILNKEYSTLVEAYRLRNDRKHQPYELHQPIPEDAAPIPKSRVPAPGLKLVPLMYHYGHVVHEPAHSDESDSDDNSDAPTRPVKESVPHFGYPVSKKIFDLIVRVYPEYIKVINTYCRPLGTVEATFADFNKEQIPSAPINSKRRETVLKHIFKFLDTQPYLPLHFVDTQYCKTPLVTGTGYHNRYSFKQKAHAKYSHPEEYAKMHTSKGYFYNATYENARTLVHFIKQFGLPFNLQYAPEDADLTDDQVQSYIDAANNFFNDYPTLLFTRNHISKRDGTLKVRPVYAVDDIFIIIELMLTFPLTVQARKQSCCIMYGLETIRGSNHYIERLARSYSTF…	NC_021094.1, NC_021095.1
Raphanus sativus cryptic virus 2	MDHEFRKIREGLIEIGTVSLRVQRDEFKVIIDEYAAEAVFKFVPSTMLSQLQGWARSVYSLDQHVDAILAYRRQKLPEPTDDVWNQTKQHTLQLFRRFPKITPISYKSFDEVKWISSSSAGYGYVGHKGDGDNYLKARRTAVTIAEKLDHDRNYAPEAINQSTPDVAFTRTQLSQVKVKTKVRNVWGEAFHYVLLEGLFADPLINFFSNEESFYFIGRNPLLSVPTLIEEIFKSKDYVYAFDWSGFDASVQEWEIRFAFQCLESQLIFPSNVEAQIWRFIVELFIYRKIAAPNGTLFLKTLGIPSGSCFTNMIGSVVNYVRIQYMFKKLTDDFVEAYTHGDDSLAAVSTAQYIPLEKFGPICEPFMWSINTLKSEVSREGRLTTFLSRSIRDKQNYRDE…	NC_010343.1
Raphanus sativus cryptic virus 3	MRRLRNPLAGYVYTGFISDLEETNQRHTNVIRRETAVTYRDEFALQSILDLDYRQYEQHLQGWSRSYYTPEKHQEAILQYSYPDIPVQAIKMDVYNDCIAQVQNEFRSLPNVRAYSVLTQLDLVKYKSSSAAGYGYQGTKGNPGELNHARAISRAKAVLWSAIAADGEGIEHVIKTSTPDIGYTRTQLTDLTEKTKVRQVWGRAFHYILLEGLVADPFIQAVMENNTFIHAGRDPTLSVPQLLSHIAETSDWIYSLDWKQFDATVSRFEIESAFTIIKSKTIFPDRETEDAFEITKQLFIHKKVAAPDGKIYFAHKGIPSGSYYTSLVGSIVNRLRIEYLYRLILGRGPKICHTLGDDSLVGDDELIVPSSFGLIANRIGWYFNIEKTEYSRIPEMVSF…	YP_002364401.1
Pepper cryptic virus 2	MAIYRMLNGYVFTTFGNDLEKLDQRHIHRIRREEATTYRDEFALKELMDLNPILYEQFLEGWSRSYYEGSKHLQAIIQYGIPDPHPDLIDKEIYNKAGYVVLESLGSLPRVRAFDVLTELDSVHYEQSSSAGYDYHGPKGPIQGENHIRAITRAKATLWSAIKDEGEGIEHVIRSSVPDVGYTRTQLTDLYEKTKIRGVWGRAFHYILLEGTIANPLLNVFKRGGTFYHIGENPQYSVPDILSQVSECCKYLVAIDWSNFDATVARFEINMAFDLIKTLIMFPNIETELCFEICRQLFIHKKIAAPDGNIYWSHKGIPSGSYFTSIIGSIVNRLRVEYIFRKAYGVGPKMCYTQGDDSLIGVDFRVDPDRLSEIAAPLNWKLNPAKTDVSLYPENVTFL…	ASU87378.1
Persimmon cryptic virus	MALRSITGYEFHDFQSSLELLNQTHIHIVRRESGVTYHDEFALCELLVDNTRLYEQELEGWSRSYYTGEQHMKAILQYSLPNTPIQDIDVGCYQQAMTNVQERLSSLPIVRAFDVLTQLDQVSFESSSAAGYDYTGAKGPKNEGNHERAIRRAKAVLWSAIAQDGEGIEHVLRSSVPDVGYTRTQLTDLSEKTKVRGVWGRAFHYILPEGTSADPLLQAFKEGGTFYHIGQDPTVSVPYILSDTAGKCAWLYALDWSSFDATVSRFEIHAAFDLLKQRIEFPNFETEQCYEICRQLFIHKKIAAPDGKVYWAHKGIPSGSYYTSIIGSIINRLRIEYIWIKLRGHGPTICYTQGDDSLCGDDERIEPERIADIANPIGWLINPAKTATTRYPEYITFLG…	YP_006390091.1
Carnation cryptic virus 3	MHNINNYEFTDFTEEVEETGRTHHHVVRREPEVTYEDRFASQVLRHKYPVLYENIISGWSRSYYSGAEHMKSIMQYATPNIKLERLHDGVYHKAIANVRESLRSLPTVRAFNVLNELDLVPFESSSSAGYDYTGVKGPMYGENHERAIRRAKATLWSAIALDGEGIDHVIRTYVPDVGYTRTQLTDLREKMKVRGVWGRAFHYILLEGVVAAPLLEAFSSADTFFHIGKDPTVSVPYLLSTIKSTAEWITAIDWQSFDATVSRFEINAAFDIIEDIVSFPNFETEQAFEISRQLFIHKMLAAPDGKIYWIHKGIPSGSYFTSTIGSLVNRLRIEYMWILKFDRGPKICYTQGDDSLIGDDELFSPMDMTFLVKPYNWLINVTKSMASKIPEAVTFLGRT…	YP_009362091.1
Beet cryptic virus 2	MRTINNYEYTSFTEDLEETDYTHPHVVRRDPEVTYEDTFAKKELLSRYPALYENLIRGWSRSYYTGQEHLRAIMQYATPNTNFSECVQHAYTKAITKVTESLHSLPTVRAFNVLEELDLIPYESSSSAGYTYRGVKGPQHGENHMQAIKTAKAVLWSVIKDDGEGIEHVIDTYVPDVGYTRTQLTDLREKMKVRGVWGRAFHYILLEGTSAAPLLEAFANSNTFFHIGKDPTVSVPYLISYTKGQAPWLTAIDWQAFDATVSRFEINAAFDIIKSKITFPNLETEQAFEISRQLFIHKKLAAPNGKIYRIHKGIPSGSYFTSIIGSVVNRLRIEYLWNLKFNRGPKVCFTQGDDSLIGDDELYSPMDMAAFVKPLNWFINTSKSMTSKVPEAITFLGRS…	YP_009508068.1
Packera aurea partitivirus 1	MTTHTTLLRYDFTSFQGDLEDLHQRHPETIGRESEIIYEDEFAKAELLDIAPRMYEQFITGWARSYYSGQKHLEAIMQYATPNIPIDRLDPRVWMQSIIAVRDGLRSLSQVRALSVHNELDQVPYKQSSSAGYGYIGAKGEPHQTNHDRAIRRAKATLFSAIKSDGEGIEHAIKESVPDVGYTRTQLSNIADKMKVRGVWGRAFHYILLEGTTASPLLEAFQTQDTFVMIGRDPTISVPEKLSQIKRDFNWITSIDWSQFDSTVSRFEIETAFNLLKEHIIFPDIETELAYHLCIQLFIHKKIAAPDGKIYWSHKGIPSGSYFTTLIGSIVNRLRIEYLWRLKYGRGPGICYVLGDDSLIGDHQFYDPNEIAAQAFNLNWLMNPDKTECSTFPSQVTFL…	na
Secoviridae
Tobacco ringspot virus	TSVYNDYHKLQEEVQVEGGIPEMVCIECPKDELLVERKVLQKLGTRNFEILELPKNMLFRKKFLHWALFLSDMRWCLPCQVGIVVQGREWGLLMDRLAAKNSVAYNCDYSKFDGLMSCQVLDAIGKMVNKCYSNANPNLKKKGKGELPGSPPQLARYNLLMSIFGRKCLARSQVFEVRGGIRRGALTVLLNSVFNEILIRYVYKTVIPSPEFNRFETFVTLVVYGDDNLIAVDPSMQKIFTGEVIKKTLARKKITITDGSDKLSPVLEAKPLAQLDFLKRSFLVSDSGQVMPALDRTCIYSSLLYL	NC_005097.1
Tobacco ringspot virus (novel variant 1)	YHKLQEEVQVEGGIPEMVCIECPKDELLVERKVLQKLGTRNFEILELPKNMLFRKKFLHWALFLSDMRWCLPCQVGIVVQGREWGLLMDRLAAKNSVAYNCDYSKFDGLMSCQVLDAVGKMVNKCYSNANPNLKKKGKGELPGSPPQLARHNLLMSIFGRKCLARSQVFEVRGGIPSGCALTVLLNSVFNEILIRYVYKTVIPSPEFNRFETFVTLVVYGDDNLIAVDPSMQNIFTGEVIKKTLARKKITITDGSDKLSPVLEAKPLAQLDFLKRSFLISDSGQVMPALDRTCIYSSLLYL	na
Potato black ringspot virus	yhtlqeevsveggipemvciecpkdellvprkvleklgtrnfeilelpknmlfrkkflswasflsemrwclpcqvgivvqgrewgllldrlseknsvayncdyskfdglmscqvldaigkmvnkcyantnpnkkgrgevpgsppqlarhnllmsifgrkclarsqvfevrggipsgcaltvllnsvfneiliryvyktvvpspefnrfetfvtlavygddnliavdpvmanaftgevikrtlarkgititdgsdklsptleakplsqldflkrsflvsssgqvmpaldrtciyssllyl	AGZ62578.1
Aeonium ringspot virus	yhalqqevsveggipemvciecpkdellprrkvleklgtrnfeilelpknmlfrkkylswalfltemrwclpcqvgivvqgrewgllmdriasknsvayncdyskfdglmscqvlnaigkmvnrcysnenpnfrgrggevpgsppqlarhnllmsifgrkclarsqvfevrggipsgcaltvllnsvfneiliryvyktvvpspqydrfesfvslvtygddnlisvdasm asiftgevikktlarkgvtitdgsdklsptleakpiaqldflkrsflveggqvfpaldlscifssl	YP_009507918.1
Cherry rasp leaf virus	GPEEMYIPTKNSECFGSVTKLGAWTGPKPYFLEKTSLIPSLISTSIDVERTTEPAILSQRDKRLKDSINPEFDVFLEGMKKYAVEAHSLDEDLEVFEDALDRVFLEIPEHACEDLTNDQVCNGIEDDPYAEGIVMQTAEGFPFCTQRPAGASGKSWLFAGAPGDWHIVPGSLLANEMHKKEVAPSRGLFEPLIGIDFPKDEKVDSSKVYIKPKTRLFTILPVDYNILVRKYFLSSVSHIMTQHNTIPVKVGIDCLSNEWSILYHQLRSKGTNWFNGDYSRFDGITPRNVLQGIVKRINKFYNNKNSLAITDSNLSINSDLARSLLTDMASTRYGLTNGDLWYVTSGIPSGFPLTVIVNSLVNNFFIHFSYIKLMKREELNSLYPLHSFRQMVAYATYGD…	NC_006271.1
Tomato ringspot virus	SSVIKSLIQEAGVEERGVSKVGHIKDPAETPHVGGKTKLELVDEAFLVPSPVEVKIPSILSKDDPRIPEAYKGYDPLGDAMEKFYEPMLDLDEDVLESVMADMYDEFYDCQTTLRIMSDDEVINGSDFGFNIEAVVKGTSEGYPFVLSRRPGEKGKARFLEELEPQPGDTKPKYKLVVGTEVHSAMVAMEQQARTEVPLLIGMDVPKDERLKPSKVLEKPKTRTFVVLPMHYNLLLRKYVGILCSSMQVNRHRLACAVGTNPYSRDWTDIYQRLAEKNSVALNCDYSRFDGLLNYQAYVHIVNFINKLYNDEHSIVRGNLLMAMYGRWSVCGQRVFEVRAGMPSGCALTVIINSLFNEMLIRYVYRITVPRPLVNNFKQEVCLIVYGDDNLISIKPDTM…	NC_003840.1
Petunia chlorotic mottle virus	arayeelkleaphtvpelvcmecpkderlpkrkienpktrlfailplhfnlrlrekylafgqfimknrnrlscqvginpysrewkelyyrlaqysdtayncdyssfdglmthqvldviadminamyskeetpyskaerknlllaiwgrkcvagnqvyqvnagipsgcaltvllnsifneilvryafkifvpkvhkneftslvcllvygddnliavkdvisdievcriesgvtikervgfgkllketlaevgvtitdgtdklsatleakplgsldflkrgfkkvdgyilapldknaiysslvwv	YP_009342468.1
Mulberry mosaic leaf roll associated virus	caeiphsvpelvciecvkderlarrkvfekpksrlfsilplhfnlklrekflhfskfimqnrhrlpsqvginvhsrewlqlyarlgekntraincdyerfdglmtaqvlsvigsminrtykdgkdlggkerhnllmalycrksiaqgdvfevrcgipsgcaltvllncifneilirycfavlvpaprkscfsqyvcllvygddnliavapsienffngneikrvlaelnvnitdgickqsptiemrqledlnflkrgfkvtvgdrvraplelnslyssliwv	YP_009507923.1
Amalgaviridae
Allium cepa amalgavirus 1	MSAEDFTPRTGLVDTELLVDPAAELEELHDALMPLEVLNINVKAFTRANIFALRMTVPQYIKEVRVLQNLQDVQLIRKVWTEAISHKCATLPDEADAGVCLSFARWLKRGVGAKVLSDAQHLIKLQKRAVGSVEPKVLAFVQLLDQQIADMHAERKKIQAEGQAKIDELRREIQRVEREYDEKAKASSKRFKPARKYVPPTKAKIDEECWNAYLNKVQKSGKTAPEWNAVLQEQANTMYQQLYLTQHKQDFCGLESNQIPLKVWADSKLKELADNHEFVASARPSESWVSRVESHLHRLPLPQRVFQANNVPVGPVSQLVMNQSRNMALRTLLNPQLLTWKSQIGMRKKPPLQKANESRSSKIDLLLRNPRILVLRKPERGPLGGIPTARSKFEAMVRK…	YP_009447919.1
Allium cepa amalgavirus 2	MASSSGPDPTQYLDITLLSDPVAESVSLQDAVQHLASIGVRVERFTRDSIHAMRMSVPAYVKEIRILGNISDRELLKNVMLQGVKNNVLSLPEDVTPQMVLSFARWLKRGAGARVLADQQHLLKINKKAVGDSTPDIVAFAHLLDQQVQDLTNAKKRVQHSSQVRIDELRKQIAIEEHNLRRDLAATARQFTPANDYAPPSKAALDNECWELYCARARDAGRALPPWNAILQEQATTALSNEVINKHRQDFCKIPSNQRLLQTWAASKIQDLRTNQEFVASQSSNDSWLSQVETHLWRLPLPLRLKWANTIPVGKVVSRKRRNGNILLRSMLGADLLNNPMQRGIKNKPPLARNAEVSASVTSLLDINARILVLRSIERSPTVGIPTARSRFEGAVRKV…	YP_009447921.1
Calystegia macrostegia amalgavirus 1	MTSTPRSWKGESVGFCLQATMLILLKIGWLGSVGRLTSPTAPTRALIPHRTLMMRSIIRWPHIRLLSRMVTYLLSCRVRKVERPCCNGVILKYLTLVPTLRGRRPGLFATTWLQRVEDGLLKRPLKQRTLLLRKVPVGKVVKGKSHPSCQPLSTLPFRPQIWNKRVTGVRMGARLNRRSERSALLTNLLSHHARLEVKRKLEPKLGGGIPHSVSKFETGVRKVIGGGEMRTWRDDSNMYRGGGNFEDALKLLLDSRDDEPGMTLQRFFNISKARELLQLPSGLQVPDGLQAVYMKNYNDEATAGPILRAFGLKRKSGLKSHIESFVWQCYEHYVQEGGSPNALPFISARVGYRTKLNKKEEAFKKMAAGKPIGRCVMMLDAFEQCFSSPLYNILSTYTN…	na
Phalaenopsis equestris amalgavirus 1	MSGPSQRVVHFPGGRADPTVELVESLARYANEGFRVHTWTPGILARSFIPVKRFIDAVRVLNNEPDEVVFNRLLALGVRDGWWETTNTCTVSQFYKFCNWLKSAEGTTRLNEIRKARHLEKKAQPGQTLEDVSLVAALDEQVAEFQQRKKETRLEFESKLIDLRRQIALVQQEMSATMKAHDADFSPASIYEPMDDLEFGEACWNLYRAECARLNQDEAPLDDGLLEAVKLTHGNAALAMHKANFLRVGFNRNNLKHWIEEKILELDTVGEARRATTFVPTWQQRVERWLMKFELKLRLELLQQVVLGVPCAEPGTRLTLRMSNLLDFGLVLRREILGSKQPAPLSSEIERAVLIPPLLWQNQRLSILRPLRPDLGGRIPHSRSRYEAKVRKVIGGGEM…	YP_009552083.1
Cucumis melo amalgavirus 1	MADNQPQAVQPVRPVVDWAAQLADCVRPLTNEGFPVATWTTATVTRSFITVQKFIDTVKILTQEADREVFLRLISKGNSREAWQTQGTCTPKQLYLYCTWLKSSEGAAFLNECRRARTLEKKAAPGQTLADVALQSALDAQLNELSIKEKAFRNRMELELQDLRRRIVLKEREKNEGLRAFAADYQPAAAYAPMDDLTLGEKCYELYLAECSAKGTVAMELDDAVLADIRAQYGNTAISLHKTDFLRDERRREEIRVWIEEKILELEEAGDQRQANSFVPGWLPQVEKFLKKFELKLRRELSQLVVIGAVQRGPEPTSTRRISSLKLADDVWTPATWGLKLKPLLGPRMERQVLVPSLLSSNARITVRRQPRGVKGGAIPTARSKFEAKVRKVIGGGEL…	QBC66123.1
Rubber dandelion latent virus 1	MSGSGAASGSNVHAARRSVDYESILGEQLANLAPEAFPVSDWTIPNITKSFLTVPKFIDTIKVLTACGDPVLIRRIAAQAITRQAWESNTTCTIPQMFKFCTWLRTPQGTELINDLRRTRNLEKKTVGEQSIEDVGYVGALEQMLTDRALEIKLTRADYDNRLAEARRQIVLLEMEKESKLKRIDELFQPASFYVPLDDMDLGMQCYELYQKECAALGKDEAPFDEHLMEDVRATYQNQALAKHKAEFVRDEDRRNAIKYWVEKKILELDGRGDRRLAQTFPPTLLHKVGDWMMKFELPLRHDLVRKMVLGHPQRDLRRRGNFSVTLREFPPTVGERRTRGFRWNPPLSKLSERTPGVTGTLQGNARLHVVVPPRAGEGGSIPTARSKFESKVRKVIGG…	AWH55634.1
Narnaviridae
Epicoccum nigrum ourmia-like virus 2	MKSTTKAPRFSLLSGSSFAECPLLSDSGDRYRREETGLRGGITRGYARGHSFESQPEAVLGRAGKSLDHDRVREKKSAEFLGAKRNENKEPSGIWAGCRVQDLPAYSFRVDLEPSRSRSVRTNEKKQRQRESRKGAADPGRGWDCYESPVKRPKYKNEGKEVVVVGERTEWGTYKDFPYRGAHLFRDRLYAKRMSLDTDDVVDSAAEYLGRLSYTLPRVPGVPDDEEISCCGRTTELKRKAKKIVKLLKVDQSLKAVNPLPKTITCGSLRSSVRSMYAQELTVVQELSIKTSMITDGQPCSYCESLQETVVDTWKKARCQPRDVNQQHLIKFREAFARNVPEGWDRGKEDVTYVPNGHATNLYSRRDGGNWVRQAFSSEPSVDRVYSKGKPRIVTLYSG…	QDB75005.1
Cladosporium uredinicola ourmiavirus 2	MWGNIGIMTDNIHCAEGWEVAALKRSQRHKTKEEIRYRRAWRSRADNSETPLFWVDSEPNRTMHKVARVYVRKNRKERSSVDPDVWDCYAPRVRIPEWKNEGTELIVGRERTEWGTYKDFPYKGAHLFRDRLYAKRMSPDTDDVVDMASEYLERLFYTLPRLPGPPNEEEITCCGRTRELKGKAKKIVKLLKVDQSLKAVNPLPKKITCGSLRSSVRSMYPQELTVAQELSIKTSMMIDGQPCSYCEDLQDDILDKWKEARRQPQDVDQQHLKLFRRAFAANVPEGWDRGKERVPYVPNGHATNSYSRRDGGNWNRQQFSSVPSVKCVYSKGKPRIVTLYSGFNSEVLKPLHDRLYSCLKRKGWLLFGPPTEEKVAHLESGCAGRDWLSFDYSSATDNI…	QDB75002.1
Penicillium sumatrense ourmia-like virus 1	MTIKHHCDVGWEEEALKRLQRHKTKNEVRVGRCRARLHPKLRPTLWLDPEPCTAIRVFVTRMQKRKDKGKKRGDPVPEPWDRFVRPTRRSKWKNKGKEIEVVRERVEYGTYVDFPYRGAHHFRDRLYDKRISYDHWDVVCTAIERLTGDETGESPRPVSIEAPTVCARSKELRRKARAIVKLLKTDQRLKTVHPLPPTSSFVCGSLRRQVRSMFAHELTVAQELSIKSSAKAEAQPCLYCEGLQEEQLERWKKARRQPQDVDRQHLENFEAAFARNVPQGWDKGKERVCMVPNGHATNSFSRREGGNWNRQEFDAEPSVKLVHSAGKPRIVTLYSSHNSETLKPLHDRLYSVLKRKGWLLVGSPTCERLEHVRNGTVGPNWLSFDYASATDNIKLEYVR…	QDB75000.1
Solidago narnavirus 2	MGFDQYIILGDDIVIKDNKIANIYRGQMMRMGVDISIPKTHVSKDTYEFAKR	na
Aspergillus neoniger ourmia-like virus 1	MFKKILYTKTHVSDCQRQHTSCAVSGAGGVGKTPGLAPGGYCIAPVELGISTSFGREFLPVPRERHDARALPAKVPSSREKKRIRRIKQRKTCGQPPVAKEWAARQSRECGGIEPGNTYTRYSLLSHAHEDCTSAASLWKKAYNCVQHLAAELDVEPVKDLPPSILCGQLRSAVEGCFPDSADLRQRLSIKTVQKLERQACPSCEPRFRERLETWREARFQPIEVDEGHLALFKRMFKANIPPGWNRRQETFPYIPNGKASEAFKRTEGGNWNYEEFSDTCRYDLVFSSGKPRIVTMYSSYNSEVLYPLHQCLQQRLSRMGWLLVGPPTAEHVNALSGEGDYLSFDYTSATDNIKQPYVSAAVEALIECADPKLDDDQIRCLRVLSSLKLDEDGPIATR…	AZT88620.1
Pyricularia oryzae ourmia-like virus 1	MRRKRNHWPVSLYWLPSGGVIPLLVSLGTVSSSFLDKRRSRSGQSGCLITIEQSPRGSGQPMTKENVPTHPDVAVEGCQASTRLRRKARTCLKFLQSEFRLKRARALPSRIECGHLRSAIRSCFDDLSEVVELSIKTSQKLEKSFCPSCESTTVDMINKWKEERFQTVNVEEDHIRRFTDQVRRNVVPGWNRGKWAFVPNGHACLGRRRREGGNWIVDPVSDEVRAELVVSSGKPRIITVHSSGVTEILYPLHKALYSSLKRWGWLLVGDPTNEQVASLNGRAYISVDYSSATDNIKTAYTRAAIEVLIDKGEGLTDEECSALRSVGRLRIDGSEATRGQPMGSMMSFPLLCLINKVVVDLALNDLLIEGKISFKEWTSHRCLINGDDLLLRDVGCGGL…	BBF90576.1
Fragaria chiloensis narnavirus 1	MNNFYKVFLGRTCGMWRRILEDPRRVLGLLNKLQYAVFGSLNRERCIAAYLFSKCCLSLLKDSGFLFLGMYLKSAHVALVRYMARSPREMLPVRVSLTSCGIPRIIPSFHREVIRRGPRDPRYYGVVQMYLSWFSLYKMVRVPRKVPLDNISEPSSLKRGYERSKVCRDLSNLATEALKQVSWDGVLDGFEELSFSPSWTSSPSSRSSSRDTVLTTLHREALVLMSSKALPQWQALLGSVPGLFPLVYACAVEAIPSFKREGGVPVLARLGFITEPAGKTRIFAMCNSFLQSVLHPYQGVFMKLLKGIPMDGTFNQLRPLDKLKGARKSWCYDLTAATDRFPFPVQQKIVEAVLGPRLALRWSQAIDSTFEFNLSKVSWSYDRATRLWPSKWGQRSSGL…	na
Beta vulgaris mitovirus 1	MLFDLLIKIRALPWQKTMESLRIMCGLFSRVQLIILDGLTKELSIASYLFAKQVIRIGKKSGWLFLALYLKQCNAVLMQYRGSSGPVDRNLSVPVSLSRCGLPVIIPSFHRKIIMCRNDRSDVLIQFYLSLFSINRMIPLAKKVSKDTFKSIITPPHRLDTIQTTSSELKTKLKMLFKRYLPHVDQIPLRQGMRFEPTWKALPTSKIVQSVLVNRLKVLDLKAVLKIKSCFLSLPYELAGWTNLVEFVHAGGEQWSQGALWRERVRYPFDCMNKTFTGSDIDWFEEYKGPRLPTCKRLGIPPTTGRLSCSFPGAGKRRIFAIGNYVNQRLLKPVHDWVMSVLRSLPQDGTYDQTRPLKSLVGQLKCFSYDLSSATDRWPLLIMFEMFQVCFDRGFASAV…	DAC76744.1
Solanum chacoense mitovirus 1	MINKSLNWLLLFNGVERCIKVSWRGLFEKTKQLKGILLRVPLVASASLTKEIALAGCDFVSKVTTLRRKSGYLFTALYLKQCAVCLQRYYAGSFRKEEPLSVPVSLTRSGIPRIIPKVLRKAIRRKDEHGDYLVRIYLSWFGLAKVLKVAPKVSKATFESITTPHPDIGSVLEVLEEIKTSFKHLQPMYLPFLRGIPMEIGMSWQPTWKSTPLNDNFVRSYGLAVDDKVDQEASKYFKFPNIFVNLKHELAAFIWNTNKIHSFQDGFFSPGMLWSKSVFFPLDRAATERLANLSLEHFEKSVGPWFSTLLSPYRGVPLVTGRLGAVIEGGGKRRVFVMCNYIKQRLLHPVHDWAMTVLSKIKTDGTFDQEKPLLALKQKNFKNCYSFDLKSATDRWPLS…	DAB41743.1
Cannabis sativa mitovirus 1	MLFTNFVERLRQEPWRGMFEHFRLLRGFLIRIHTVIASHPTLEVAIASISFARKCKHISKHSGLLFTALYLKQCSVSLQRYYSQCEKLEGDSMSVYVSLSRSGIPRIIPKHHRNQIRLRNARSDYLVRVYLSWFSVAKIVKLAKPVKASLFQSIVQEPKDIDSVRGVLGRIKQNFPSLQRSYLPWLTKIPLKKGIKWVPTWKSTPNDDRQFPSPNVEDRVPTIFTSLKHEMAAFAHQLNVIHSFEGVFSPGILFRERTMWPLQYRENTRICNEDLDYYERSTLAVGFQSIASAYDTNWLHFGRIAQSVEGGGKRRLFGIGNYVKQRLLQPVHDWAMQVLSRIPMDGTFDQSAPIHRLARLETTGFIASFDLKSATDRWPVSVIHDVFALMFGPTLASCV…	DAB41756.2
Mitovirus spp.	MKALFQNIRLAKNGRIGVSQFALWRPDVKVREAFVGSLISMSRLVLGSLSRSWVVQVHAFAKSISLIARKQGVRGLVLYLKTAHVCFMQSLPGSKLRFGSREIGKVAVSRSRDGLPRLIPKGSWALIRKGHKGAIRLWGTLLSIYRILPCKGVLKLNTITDPGVDLSPEYLQSFRGFVRKDFLPMMETHSGETLRDVDPAEVLKPEPLGIRKASADSPFTRRATDGFRVTDRLSSFGTRKVSARAWIEGKWGDSLEQYLWFLDQCGKTNTLWDWMADCAGWSPPRAVTPPNGRLSTKDEPAGKVRVFAMVDYWTQVALYPLHKHLMAILRDVPSDGTFDQHKPVKALLKKASMDHTFYSYDLSAATDRLPVRLQQVILEEMFSPDFGEAWRELLVGRPY…	QDH86702.1
Rhizoctonia solani mitovirus 12	MIRVKSGRPLVNWFIKAFRLMEGRLSNGTVRVTIVFLSKCYRLQKMSGLKFLVIYLKAQNVNLMQALAGTAGKDITNLGCRFARKRGSKLPQIIPILHRVHIRNGKVYYIKLWTTLFNLYRVLSFPGLLNLSTIVDPSSLRQDLFYQFSVFALTFWKLLLEQTNDRWLRLALRDKLRALKELQVRPFGIATSSPSFAGMISSSYMGVLSSIYLWKSSSILPYLYDFLKSTGNTSFIRFIETGVKISNWPKEFTDKCKTLGGLGLKPEPAGKVRVFALVDCVTQWVMDPLHKRLFAILGKIPQDGTFDQIKPLKALLQRNKSLYSLDLSAATDRLPIVLQMIVLSPLVGANFARLWSIMLIGRPYSLPKSASEFLSMKDKQKEWKQLYYGAGQPMGALTS…	ALD89117.1
Ophiostoma mitovirus 3b	MKNLFTIQRKAVIKNSTTRLPNHLWLGYVKVLVWLYDIPSAHRTYFFELLNRIQSLRRNSGDTWTVGYLKESHRLSSHWLSGNPDVCSGSIRVSVRGLPLIIPGRLRNAIYSRNNINITRALLTLLSTFRVMSAKPKLKLSTITDPFNGVNETLPSLEVSRALKNILQGNKFVFKKEDINDPYSVNRLMDITKAGPNGGVSLRNVIIDAYALMKHPKVYASLLELSNVMSPYLGLLLRNQTTIIRAITDFDPIKWERIKPFMAPVYQSIKDQTLNLIPDLSCIGKLSTKEEAAGKVRVFAMVDIWTQSILNPLHKKIFSIIRELPTDGTFDQLKPLDRLHELSTQDRFSFDLSAATDRLPLTLQKDILTLLVSPSFAEAWGTALVGRPYKLKFGTTEDE…	CAJ32468.1
Botrytis cinerea mitovirus 1	MKHLFRIKRKAVIKNSTTRLPDHLWLGYVKVLVWLYDIPSAHRTYFFELLNRIQSLRRNSGDTWTVGYLKESHRLSSHWLSGNPDVCSGSIRVSVRGLPLIIPGRLRNAVYSRNNINITRALLTLLSTFRVMSATPKLKLGTITDPFNGVNETLPSLEVSRALKNILQGNKFIFKKEDIKDPYSVNRLMDITKAGPNGGVSLRNVIIDAYALMKHPKVYTSLLELSNVMSPYLGLLLRNQTTIIRAIIDYDPIKWERIKPFMAPVYQSIKDRSLKLMPDLSCIGKLSTKEEAAGKVRVFAMVDIWTQSILNPLHKKIFSIIRELPTDGTFDQLKPLDRLHELSTQDRFSFDLSAATDRLPLTLQKDILTLLVSPSFAEAWGTALVGRPYKLKFGTTEDE…	CEZ26296.1
Fusarium globosum mitovirus 1 (novel variant 1)	MFPPELTLVQELSIKTAAKAEVQPCTFCENLQKRRLDDFRKARSSPVSVEESALERFATSFAANVPDGWNTKKVPYIPNGHGAFAARRKEGGNWVEEPFNEDCRLELVYSSGKPRVVTMYSSYNVSVLTPLHHSLYSFLKRRGWLLVGKPTEEKLRRLIEHQRNRDWLSFDYESATDNIKTAYVRRAVEILISKGRGLSEDEVRCLRVVSNLRLDGESANSGQPMGSPMSFPLLCLINKTVVDLALTDLLERGEIGFKEWSRHRCLINGDDLLTTSTSGGCLVSAIARHGESVGLRVNKEKTLRSAEYGEINSTVFRHCVEQKKTNVASLWMGAGVDDVLGFAYESTLTPRGFRMVVERSVTRLARQKIKTTVLLPWAFRESAASSSSIKRALNSLPSV…	na
Fusarium poae mitovirus 4	MKNHMKLVKNLGFKRVEGGTKFLNIKELPRFTRLLIWLLASNDEKSSLFELALRIKRMHNSNGPLFTVMYLKESHRLTMKAIGGQQETCTTFPRVATRRGLPLIVPGDLRVRMEKSNFDTIRAVLSLLTVYRVINCASTLKLQTITDPFKGTVDRFTSLELEKGFKMLRLKGSMVLEENKFLIPSVKSGPNYKIAALGATLDAKAFSEDSRLLSYAETVSAVTAPSLFSLLKEEINNLGSWSSTMKEELLSKYTRDLKLGKLSEKKEAAGKVRVFAITDVWTQSFLSPLHHAIFGFLKRIPMDGTFDQLKPLNALLSRGLKNFYSYDLSAATDRLPITLQEQILSRLFGESFAKAWKGLLVERPWYHKGIPYLYSVGQPMGALSSWGMLALTHHMIVQV…	YP_009272901.1
Sclerotinia sclerotiorum mitovirus 30	MKNQFKTNFSSWKHEAGRFSKVGPTKELNLFLFFQYFRLLIWALRLDKRNFMKFAVRIRSLLTHNGRKFTVLYLKECYRIVQHFVSGNPVLVTHELPLSIVRGLPSIIPGYLRLLMHDRDPDVIRGVLTCLSVFRVIKFPGNVSFDTIVGPFTGLSSTLPVYELLAVKSSLPLLGDFGPLRWLFSRSAGPNCKVAGLGIWLDIKAWSSRPNFGDLLDFIKFFPGGSEFRSALLAEVSALRDLPSKVLHLGRLSFKEEAAGKVRVFAITDAVTQSVMAPLSDAIFKCLRRVPQDGTFNQSAPLDRQRLLKSEGKLEGQKFYSYDLSAATDRLPVDLQVQILSIYLGERFGSLWKSVMTDRDWMAKVETIPGLPAEEELFRYCVGQPMGALSSWGMLALTH…	AWY10988.1
Sclerotinia sclerotiorum mitovirus 6	MRWAVRGRVLNAWFARTVGLCNNSYNFMKNQFKTNFSSWKHEAGRLSKVGPVKELNLFLFFQYFRLLIWALQLDKRNFMKFAVRVRSLLTHNGRKFTVLYLKECYRIVQHFVSGNPVFVTNELPLSIVRGLPSIIPGVLRLRMHDGDPGVIRGVLTCLSVFRVIKFPGDVKFDTIVGSFTGLSSTLPIYELLAVKSSLPPLGELRPIRWLFSRSAGPNCKVAGLGIWLDIKAWSSRPNFGNLLDFIKYFPGGEDFRLELLSEVSALRDLPSKVLHLGRLSFKEEAAGKVRVFAITDAVTQSVMAPLSTAIFDCLRRIPQDGTFNQSAPLDRLRQLKREGKLEGQKFYSYDLSAATDRLPVDLQVQILSIYFGEQFGTLWKSVMTDRDWSAKVVTVPGLP…	AHX84134.1
Alternaria arborescens mitovirus 1	MKKQLYNITVKLCSIVFPTINTLDYLNPYFKLLNRLLNTQGLLKTVKYLKQCRLHCTRYMCGSPLLFNKLKIGLDTDGWPKRLDFLKPLAKGSLEQRKFLMTILCLSRTLKAEGKEKLKIKPDYDSITKPGRIIKTIPTGFIKEFVSNYNLKMEKPKFEINNIYLSNKAGPNGKATKTAYSSLLSYSYDLMASLFKITDQSGIDYFQSQYNYAWEKNFPSQKLGKLSFIYDPECKLRIVAIVDYYTQLFLKPIHEKIMKKLQNLPCDRTYTQSPLNEWKDDGNMFWSIDLSSATDRFPISLQRRLLEIAISKEVADGWSFILSDRKFETPEGNLVQYRTGQPMGSYSSWAAFTLTHHLVLHWCAKLNGIDNFSDYIILGDDIVIKNDKVARTYIKWMDY…	NC_030747.1
Leptosphaeria biglobosa mitovirus 1	MSLLFKILITMKQNNYLILERLLKSLFKIDCFAIVHQYLNYIDRMREKNGLAYTIKHMKVVKLHITRFICNKPLKSNSNYVSLDKDYFPSRFLYLKRFCKTNPDLVLTLLSYTRALTPNKRETNARNVDISSITNPYKGKDYTIPIWFIKDFINHHGLSLSKPVYSNSDHYLSIKGSPNGKSSISSLWSVASHNENTLEYIRTITGEFFKEISNYYTKIVLDYSHLIDNNKKILGKLSVVHDPELKERVIAMVDYTTQFTLKPIHNQLLKLLSKFDCDRTFTQDPFHNWQCNSENFHSLDLSAATDRFPIDLQEKLLSYIYDDKDFAKSWRNLLVDRDFIYEQKSIRYSVGQPMGAYTSWAAFTLTHHLVVQWAAKLCGLDHFNQYIILGDDIVIKNNK…	YP_009553599.1
Solidago narnavirus 1	MQDLGVEINLHKSLVSEIGVAEFAKKLVDSNHDYSPLGPKSLFEFIKSPLHFKDVFINYGLYHDNEQTILDGEVLVSKLQSLLQGAQSFSTHK	na
Fusarium coeruleum mitovirus 1	MPLRDSHWSFNSISNYSVRLPPDKWMRSLIKNYNSIMKNIKLHLLLVKRLITCIFNIDHTIIITLFIKEIYRLWDKNGFTFMIKYMKSVRLHITRYICKKPIHSNSSNVSVDKSGFPSKFLYLKPLIKEVKDIKILLTLLSFTRGLKPSKKEDSNIKYDLSSITSPFKGTSKGSVPQWFIKSFVETNKLYKKIPEYSVKDHYLSTKGGPCGKSTWSSTKSHLFYKQDLILNIQNIFREGFKELFFTPFLKNMHLSYGVTRWPNGKLSIVKDPEGKRRVIAMVDYHSQLALKSIHNDLLDLLSKFKCDRTFTQDPLHNWSNNKESYFSLDLSSATDRFPVELQKRLLAEIYQDDKFATNWMELLLNRDYIGPGGEICRYSVGQPMGAYSSWAAFTLTHHL…	YP_009126873.1
Fusarium globosum mitovirus 1	MKNYKLHYQLIVKLVKGIFGINHAKIIKLFVTEVYKLWDNNGFTYMIKYMKTVRLHITRYMCGKPLMSNSENVSLVAGFPKRFLFLKPLMDKEIKIVLSLLSFTRGLKPTKEENKKIEYRLDPITAPFKGTSVGSVPTWFIKEYVRRNNLYLEIPTYSVDDHYLSTKGGPCGKSTWNSTRSHLFYKQDLILNIQNIFREGFKELFFTPFLKNMHLSYNQDRWPNGKLGIVEDPEGKRRIIAMVDYHSQLALRKIHNGLLKLLTTLKCDRTFTQDPKHNWILDNNESFHSLDLSSATDRFPVKLQARLLGEIYRDYKFAQNWLELLLNRDYIGPNGEVCRYSVGQPMGAYSSWAAFTLTHHLVVAWSAYKSRKTMDFDQYIILGDDIVIKDNAIASIYRG…	NC_026621.1
Fusarium circinatum mitovirus 1	MRPLNFIKIIMKNLNLHINIIKRLINGIFNINHTIIITKFVREIYKLWDKNGFQYMIVYMKTVRLHITRYMCGRPLKSNKSNVSLDLSGFPSKFLYLKPYVKGTLNEKKFILTLLSLTRGLKPTKKENKLIEYKLNSITDPFKGTTMGSVPTWFIKEFVKENNLYLEKPEYSVKDHYLSTKGGPCGKSTWNSTRSHLFYKQDLILNIQNIFGNGFKELFFTPFLKNMHLSYDKERWPNGKLGIVEDPECKRRIIAMVDYHSQLALRSIHDGLLKLLGKLKCDRTFTQDPKHNWHTDTNDKFYSLDLSSATDRFPVKLQARLLGEIYNDYKFAQNWLELLLNRDYIGPKGETCRYSVGQPMGAYSSWAAFTLTHHLVVSWSAYKSRKTMNFDQYIILGDD…	AHI43533.1
Fusarium poae mitovirus 2	MCPLKGLTHRFGGMHITSRYVFMLITYCGRNKLLIIYMKNTKIIIVLIKRLILGIFGVDHTKLITEFVKEVQKLWINNGFMYMISYMKVVRLHITRYVCGKPLYSNASNVSLDSSGFPTRFLFLKHLLDEGDTGIKIVFTLLSLTRGLKPTKAEDKKIKYDLGPIIAPHKGTTMGSVPGWFIKEFVRRNNLGRKLPEYSVKDHYLSTKGGPSGKSTWASQWSHLFYKQDLILSLAYILGEGFKELFYTPFLKNMHLSYGKDRWPNGKLSIVKDPEGKRRVIAMVDYHSQLALRKVHEDLLSMLGKFSTDRTFSQNPRHNWNYNNSELFYSLDLSSATDRFPVRLQARLVGEIYGNHRFGEQWANLLLNRDYMDPEGNNCRYAVGQPMGAYSSWAAFTLT…	YP_009272899.1

## Sheet: Supplementary Table 4
host plant species	survey project name	at least 10 aligns and 20% seqcov	whole genome or segment	estimate of virus richness	aid	accession	vname	vlength	seqcov	avgdepth	aligns	avgMAPQ	avgScore	avgEditDist	type	family	species	genome	lineage
Raphanus sativus	Raphanus sativus cryptic virus 2	yes	genome; RdRp of Raphanus sativus cryptic virus 2	conservative; but Raphanus sativus cryptic virus 2 counted only once in Raphanus sativus	TLA04	NC_010343.1	Raphanus sativus cryptic virus 2 segment 1, complete sequence	1717	100	276.091	6308	32.2421	-11.7211	2.39807	virus	Partitiviridae	Raphanus sativus cryptic virus 2	dsRNA,linear,segmented	Viruses; dsRNA viruses; Partitiviridae; unclassified Partitiviridae; Raphanus sativus cryptic virus 2
Raphanus sativus	Raphanus sativus cryptic virus 2	yes	genome; capsid of Raphanus sativus cryptic virus 2	conservative; but Raphanus sativus cryptic virus 2 counted only once in Raphanus sativus	TLA04	NC_010344.1	Raphanus sativus cryptic virus 2 segment 2, complete sequence	1521	99.474	170.78	3471	14.6186	-23.6065	4.62115	virus	Partitiviridae	Raphanus sativus cryptic virus 2	dsRNA,linear,segmented	Viruses; dsRNA viruses; Partitiviridae; unclassified Partitiviridae; Raphanus sativus cryptic virus 2
Podophyllum peltatum	Prunus necrotic ringspot virus	yes	segment; movement and coat of Prunus necrotic ringspot virus	conservative, but Prunus necrotic ringspot virus counted only once in Podophyllum peltatum	SE10	NC_004364.1	Prunus necrotic ringspot virus RNA 3, complete sequence	1957	43.2805	2.71589	71	6.33803	-29.1127	5.56338	virus	Bromoviridae	Prunus necrotic ringspot virus	ssRNA(+),linear,segmented	Viruses; ssRNA viruses; ssRNA positive-strand viruses, no DNA stage; Bromoviridae; Ilarvirus; Ilarvirus subgroup 3; Prunus necrotic ringspot virus
Podophyllum peltatum	Prunus necrotic ringspot virus	yes	segment; RdRp of Prunus necrotic ringspot virus	conservative, but Prunus necrotic ringspot virus counted only once in Podophyllum peltatum	SE10	NC_004363.1	Prunus necrotic ringspot virus RNA 2, complete genome	2591	12.9294	0.404477	14	0.857143	-34.0714	6.85714	virus	Bromoviridae	Prunus necrotic ringspot virus	ssRNA(+),linear,segmented	Viruses; ssRNA viruses; ssRNA positive-strand viruses, no DNA stage; Bromoviridae; Ilarvirus; Ilarvirus subgroup 3; Prunus necrotic ringspot virus
Aquilegia canadensis	Prunus necrotic ringspot virus	yes	segment; movement and coat of Prunus necrotic ringspot virus	conservative	SE13	NC_004364.1	Prunus necrotic ringspot virus RNA 3, complete sequence	1957	36.0756	1.53347	40	9.35	-29	5.75	virus	Bromoviridae	Prunus necrotic ringspot virus	ssRNA(+),linear,segmented	Viruses; ssRNA viruses; ssRNA positive-strand viruses, no DNA stage; Bromoviridae; Ilarvirus; Ilarvirus subgroup 3; Prunus necrotic ringspot virus
Aquilegia canadensis	Brome mosaic virus	yes	segment; helicase and methyltransferase of Brome mosaic virus	conservative, but Brome mosaic virus counted only once in Aquilegia candensis	SE13	NC_002026.1	Brome mosaic virus RNA 1, complete sequence	3234	23.7477	0.670996	29	41.5172	-4.24138	0.724138	virus	Bromoviridae	Brome mosaic virus	ssRNA(+),linear,segmented	Viruses; ssRNA viruses; ssRNA positive-strand viruses, no DNA stage; Bromoviridae; Bromovirus; Brome mosaic virus
Aquilegia canadensis	Brome mosaic virus	yes	segment; movement and coat of Brome mosaic virus	conservative, but Brome mosaic virus counted only once in Aquilegia candensis	SE13	NC_002028.2	Brome mosaic virus RNA 3, complete sequence	2111	31.4069	0.787305	22	33.8182	-7.31818	1.45455	virus	Bromoviridae	Brome mosaic virus	ssRNA(+),linear,segmented	Viruses; ssRNA viruses; ssRNA positive-strand viruses, no DNA stage; Bromoviridae; Bromovirus; Brome mosaic virus
Packera aurea	Prunus necrotic ringspot virus	yes	genome; movement and coat of Prunus necrotic ringspot virus	conservative, but Prunus necrotic ringspot virus counted only once in Packera aurea	SE4	NC_004364.1	Prunus necrotic ringspot virus RNA 3, complete sequence	1957	66.9903	225.511	5884	11.2847	-27.4551	5.3812	virus	Bromoviridae	Prunus necrotic ringspot virus	ssRNA(+),linear,segmented	Viruses; ssRNA viruses; ssRNA positive-strand viruses, no DNA stage; Bromoviridae; Ilarvirus; Ilarvirus subgroup 3; Prunus necrotic ringspot virus
Packera aurea	Prunus necrotic ringspot virus	yes	genome; helicase and methyltransferase of Prunus necrotic ringspot virus	conservative, but Prunus necrotic ringspot virus counted only once in Packera aurea	SE4	NC_004362.1	Prunus necrotic ringspot virus RNA 1, complete genome	3332	48.4994	8.41146	374	11.8128	-26.1417	5.27005	virus	Bromoviridae	Prunus necrotic ringspot virus	ssRNA(+),linear,segmented	Viruses; ssRNA viruses; ssRNA positive-strand viruses, no DNA stage; Bromoviridae; Ilarvirus; Ilarvirus subgroup 3; Prunus necrotic ringspot virus
Packera aurea	Prunus necrotic ringspot virus	yes	genome; RdRp of Prunus necrotic ringspot virus	conservative, but Prunus necrotic ringspot virus counted only once in Packera aurea	SE4	NC_004363.1	Prunus necrotic ringspot virus RNA 2, complete genome	2591	54.3805	8.78811	303	1.51815	-35.8944	7.26403	virus	Bromoviridae	Prunus necrotic ringspot virus	ssRNA(+),linear,segmented	Viruses; ssRNA viruses; ssRNA positive-strand viruses, no DNA stage; Bromoviridae; Ilarvirus; Ilarvirus subgroup 3; Prunus necrotic ringspot virus
Packera aurea	Apple mosaic virus	yes	segment; movement and coat of Apple mosaic virus	conservative, but Apple mosaic virus counted only once in Packera aurea	SE4	NC_003480.1	Apple mosaic virus RNA 3, complete sequence	2056	61.5759	6.37792	174	17.2816	-17.9655	3.51724	virus	Bromoviridae	Apple mosaic virus	ssRNA(+),linear,segmented	Viruses; ssRNA viruses; ssRNA positive-strand viruses, no DNA stage; Bromoviridae; Ilarvirus; Ilarvirus subgroup 3; Apple mosaic virus
Packera aurea	Apple mosaic virus	yes	segment; RdRp of Apple mosaic virus	conservative, but Apple mosaic virus counted only once in Packera aurea	SE4	NC_003465.1	Apple mosaic virus RNA 2 putative polymerase gene, complete cds	2979	20.6109	0.885532	35	9.34286	-29.2571	6	virus	Bromoviridae	Apple mosaic virus	ssRNA(+),linear,segmented	Viruses; ssRNA viruses; ssRNA positive-strand viruses, no DNA stage; Bromoviridae; Ilarvirus; Ilarvirus subgroup 3; Apple mosaic virus
Tiarella cordifolia	Pelargonium ringspot virus	yes	genome of Pelargonium ringspot virus	conservative	SE7	NC_026240.1	Pelargonium ringspot virus isolate DSMZ-PV-0304, complete genome	3865	35.4722	5.35188	274	3.75182	-32.8175	6.64599	virus	Tombusviridae	Viruses; ssRNA viruses; ssRNA positive-strand viruses, no DNA stage; Tombusviridae; Pelarspovirus; Pelargonium ringspot virus	ssRNA(+),linear,nonsegmented	Viruses; ssRNA viruses; ssRNA positive-strand viruses, no DNA stage; Tombusviridae; Pelarspovirus; Pelargonium ringspot virus
Tiarella cordifolia	Prunus necrotic ringspot virus	yes	genome; movement and coat of Prunus necrotic ringspot virus	conservative, but Prunus necrotic ringspot virus counted only once in Tiarella cordifolia	SE7	NC_004364.1	Prunus necrotic ringspot virus RNA 3, complete sequence	1957	37.0976	3.6234	94	12.0745	-28.0319	5.61702	virus	Bromoviridae	Prunus necrotic ringspot virus	ssRNA(+),linear,segmented	Viruses; ssRNA viruses; ssRNA positive-strand viruses, no DNA stage; Bromoviridae; Ilarvirus; Ilarvirus subgroup 3; Prunus necrotic ringspot virus
Tiarella cordifolia	Brome mosaic virus	yes	genome; RdRp of Brome mosaic virus	conservative, but Brome mosaic virus counted only once in Tiarella cordifolia	SE7	NC_002027.1	Brome mosaic virus RNA 2, complete sequence	2865	29.0052	0.789529	30	27.5333	-14.3333	2.73333	virus	Bromoviridae	Brome mosaic virus	ssRNA(+),linear,segmented	Viruses; ssRNA viruses; ssRNA positive-strand viruses, no DNA stage; Bromoviridae; Bromovirus; Brome mosaic virus
Tiarella cordifolia	Brome mosaic virus	yes	genome; movement and coat of Brome mosaic virus	conservative, but Brome mosaic virus counted only once in Tiarella cordifolia	SE7	NC_002028.2	Brome mosaic virus RNA 3, complete sequence	2111	32.3543	0.990526	28	30.8929	-3.92857	0.785714	virus	Bromoviridae	Brome mosaic virus	ssRNA(+),linear,segmented	Viruses; ssRNA viruses; ssRNA positive-strand viruses, no DNA stage; Bromoviridae; Bromovirus; Brome mosaic virus
Tiarella cordifolia	Prunus necrotic ringspot virus	yes	genome; RdRp of Prunus necrotic ringspot virus	conservative, but Prunus necrotic ringspot virus counted only once in Tiarella cordifolia	SE7	NC_004363.1	Prunus necrotic ringspot virus RNA 2, complete genome	2591	20.2624	0.663064	23	1.56522	-36.6522	7.34783	virus	Bromoviridae	Prunus necrotic ringspot virus	ssRNA(+),linear,segmented	Viruses; ssRNA viruses; ssRNA positive-strand viruses, no DNA stage; Bromoviridae; Ilarvirus; Ilarvirus subgroup 3; Prunus necrotic ringspot virus
Tiarella cordifolia	Brome mosaic virus	yes	genome; helicase and methyltransferase of Brome mosaic virus	conservative, but Brome mosaic virus counted only once in Tiarella cordifolia	SE7	NC_002026.1	Brome mosaic virus RNA 1, complete sequence	3234	17.8108	0.419295	18	41.7778	-2.38889	0.5	virus	Bromoviridae	Brome mosaic virus	ssRNA(+),linear,segmented	Viruses; ssRNA viruses; ssRNA positive-strand viruses, no DNA stage; Bromoviridae; Bromovirus; Brome mosaic virus
Tiarella cordifolia	Prunus necrotic ringspot virus	yes	genome; helicase and methyltransferase of Prunus necrotic ringspot virus	conservative, but Prunus necrotic ringspot virus counted only once in Tiarella cordifolia	SE7	NC_004362.1	Prunus necrotic ringspot virus RNA 1, complete genome	3332	9.18367	0.22599	10	4.9	-28.7	5.8	virus	Bromoviridae	Prunus necrotic ringspot virus	ssRNA(+),linear,segmented	Viruses; ssRNA viruses; ssRNA positive-strand viruses, no DNA stage; Bromoviridae; Ilarvirus; Ilarvirus subgroup 3; Prunus necrotic ringspot virus
Oenothera biennis	Tobacco ringspot virus	yes	genome; helicase, vpg, protease, RdRp of Tobacco ringspot virus	conservative, but Tobacco ringspot virus counted only once in Oenothera biennis	P10	NC_005097.1	Tobacco ringspot virus RNA 1, complete sequence	7514	96.2869	4462.21	877004	13.9581	-23.011	4.69691	virus	Secoviridae	Tobacco ringspot virus	ssRNA(+),linear,segmented	Viruses; ssRNA viruses; ssRNA positive-strand viruses, no DNA stage; Picornavirales; Secoviridae; Comovirinae; Nepovirus; Tobacco ringspot virus
Oenothera biennis	Tobacco ringspot virus	yes	genome; movement, coat, coat of Tobacco ringspot virus	conservative, but Tobacco ringspot virus counted only once in Oenothera biennis	P10	NC_005096.1	Tobacco ringspot virus RNA 2, complete sequence	3929	93.8916	5218.45	784429	23.3564	-16.2633	3.35005	virus	Secoviridae	Tobacco ringspot virus	ssRNA(+),linear,segmented	Viruses; ssRNA viruses; ssRNA positive-strand viruses, no DNA stage; Picornavirales; Secoviridae; Comovirinae; Nepovirus; Tobacco ringspot virus
Oenothera biennis	Tobacco streak virus	yes	genome; movement and coat of Tobacco streak virus	conservative, but Tobacco streak virus counted only once in Oenothera biennis	P10	NC_003845.1	Tobacco streak virus RNA 3, complete sequence	2205	96.8254	2117.76	63873	12.5055	-26.7785	5.45055	virus	Bromoviridae	Tobacco streak virus	ssRNA(+),linear,segmented	Viruses; ssRNA viruses; ssRNA positive-strand viruses, no DNA stage; Bromoviridae; Ilarvirus; Ilarvirus subgroup 1; Tobacco streak virus
Oenothera biennis	Tobacco streak virus	yes	genome; RdRp of Tobacco streak virus	conservative, but Tobacco streak virus counted only once in Oenothera biennis	P10	NC_003842.1	Tobacco streak virus putative viral polymerase and putative 2b protein genes, complete cds	2926	98.7355	920.456	35863	40.4078	-4.03301	0.835039	virus	Bromoviridae	Tobacco streak virus	ssRNA(+),linear,segmented	Viruses; ssRNA viruses; ssRNA positive-strand viruses, no DNA stage; Bromoviridae; Ilarvirus; Ilarvirus subgroup 1; Tobacco streak virus
Oenothera biennis	Tobacco streak virus	yes	genome; helicase and methyltransferase of Tobacco streak virus	conservative, but Tobacco streak virus counted only once in Oenothera biennis	P10	NC_003844.1	Tobacco streak virus RNA 1, complete sequence	3491	99.7708	498.728	23169	38.3291	-6.36337	1.28551	virus	Bromoviridae	Tobacco streak virus	ssRNA(+),linear,segmented	Viruses; ssRNA viruses; ssRNA positive-strand viruses, no DNA stage; Bromoviridae; Ilarvirus; Ilarvirus subgroup 1; Tobacco streak virus
Oenothera biennis	Blackberry chlorotic ringspot virus	yes	segment; movement and coat of Blackberry chlorotic ringspot virus	conservative, but Blackberry chlorotic ringspot virus counted only once in Oenothera biennis	P10	NC_011555.2	Blackberry chlorotic ringspot virus	2290	63.0131	11.3323	347	18.0778	-21.4323	4.4755	virus	Bromoviridae	Blackberry chlorotic ringspot virus	ssRNA(+),linear,segmented	Viruses; ssRNA viruses; ssRNA positive-strand viruses, no DNA stage; Bromoviridae; Ilarvirus; Blackberry chlorotic ringspot virus
Oenothera biennis	Blackberry chlorotic ringspot virus	yes	segment; helicase and methyltransferase of Blackberry chlorotic ringspot virus	conservative, but Blackberry chlorotic ringspot virus counted only once in Oenothera biennis	P10	NC_011553.1	Blackberry chlorotic ringspot virus RNA1, complete genome	3478	36.8603	1.56354	73	8.9726	-28.3836	5.9726	virus	Bromoviridae	Blackberry chlorotic ringspot virus	ssRNA(+),linear,segmented	Viruses; ssRNA viruses; ssRNA positive-strand viruses, no DNA stage; Bromoviridae; Ilarvirus; Blackberry chlorotic ringspot virus
Solidago sp.	Tobacco streak virus	yes	genome; helicase and methyltransferase of Tobacco streak virus	conservative, but Tobacco streak virus counted only once in Solidago sp.	P13	NC_003844.1	Tobacco streak virus RNA 1, complete sequence	3491	99.513	350.342	16311	26.9254	-14.8315	3.02072	virus	Bromoviridae	Tobacco streak virus	ssRNA(+),linear,segmented	Viruses; ssRNA viruses; ssRNA positive-strand viruses, no DNA stage; Bromoviridae; Ilarvirus; Ilarvirus subgroup 1; Tobacco streak virus
Solidago sp.	Tobacco streak virus	yes	genome; movement and coat of Tobacco streak virus	conservative, but Tobacco streak virus counted only once in Solidago sp.	P13	NC_003845.1	Tobacco streak virus RNA 3, complete sequence	2205	99.6825	505.116	14837	15.2058	-24.2588	4.93799	virus	Bromoviridae	Tobacco streak virus	ssRNA(+),linear,segmented	Viruses; ssRNA viruses; ssRNA positive-strand viruses, no DNA stage; Bromoviridae; Ilarvirus; Ilarvirus subgroup 1; Tobacco streak virus
Solidago sp.	Tobacco streak virus	yes	genome; RdRp of Tobacco streak virus	conservative, but Tobacco streak virus counted only once in Solidago sp.	P13	NC_003842.1	Tobacco streak virus putative viral polymerase and putative 2b protein genes, complete cds	2926	98.6671	256.934	10010	26.7908	-14.5075	2.97193	virus	Bromoviridae	Tobacco streak virus	ssRNA(+),linear,segmented	Viruses; ssRNA viruses; ssRNA positive-strand viruses, no DNA stage; Bromoviridae; Ilarvirus; Ilarvirus subgroup 1; Tobacco streak virus
Solidago sp.	Tobacco ringspot virus	yes	genome; helicase, vpg, protease, RdRp of Tobacco ringspot virus	conservative, but Tobacco ringspot virus counted only once in Solidago sp.	P13	NC_005097.1	Tobacco ringspot virus RNA 1, complete sequence	7514	91.9484	24.596	2460	19.8175	-19.5098	3.99065	virus	Secoviridae	Tobacco ringspot virus	ssRNA(+),linear,segmented	Viruses; ssRNA viruses; ssRNA positive-strand viruses, no DNA stage; Picornavirales; Secoviridae; Comovirinae; Nepovirus; Tobacco ringspot virus
Solidago sp.	Tomato ringspot virus	yes	genome; helicase, vpg, protease, RdRp of Tomato ringspot virus	conservative, but Tomato ringspot virus counted only once in Solidago sp.	P13	NC_003840.1	Tomato ringspot virus RNA 1, complete sequence	8214	49.5252	21.3404	2339	1.83326	-20.1749	4.10646	virus	Secoviridae	Tomato ringspot virus	ssRNA(+),linear,segmented	Viruses; ssRNA viruses; ssRNA positive-strand viruses, no DNA stage; Picornavirales; Secoviridae; Comovirinae; Nepovirus; Tomato ringspot virus
Solidago sp.	Tomato ringspot virus	yes	genome; movement, coat, coat of Tomato ringspot virus	conservative, but Tomato ringspot virus counted only once in Solidago sp.	P13	NC_003839.2	Tomato ringspot virus RNA 2, complete sequence	7271	39.0318	22.9442	2227	2.05433	-19.5227	3.96722	virus	Secoviridae	Tomato ringspot virus	ssRNA(+),linear,segmented	Viruses; ssRNA viruses; ssRNA positive-strand viruses, no DNA stage; Picornavirales; Secoviridae; Comovirinae; Nepovirus; Tomato ringspot virus
Solidago sp.	Tobacco ringspot virus	yes	genome; movement, coat, coat of Tobacco ringspot virus	conservative, but Tobacco ringspot virus counted only once in Solidago sp.	P13	NC_005096.1	Tobacco ringspot virus RNA 2, complete sequence	3929	95.7241	33.2922	1738	23.9971	-14.5581	2.99827	virus	Secoviridae	Tobacco ringspot virus	ssRNA(+),linear,segmented	Viruses; ssRNA viruses; ssRNA positive-strand viruses, no DNA stage; Picornavirales; Secoviridae; Comovirinae; Nepovirus; Tobacco ringspot virus
Solidago sp.	Blackberry chlorotic ringspot virus	yes	genome; RdRp of Blackberry chlorotic ringspot virus	conservative, but Blackberry chlorotic ringspot virus counted only once in Solidago sp.	P13	NC_011554.1	Blackberry chlorotic ringspot virus RNA2, complete genome	2879	13.1643	5.35464	210	1.3	-32.3714	6.64762	virus	Bromoviridae	Blackberry chlorotic ringspot virus	ssRNA(+),linear,segmented	Viruses; ssRNA viruses; ssRNA positive-strand viruses, no DNA stage; Bromoviridae; Ilarvirus; Blackberry chlorotic ringspot virus
Solidago sp.	Blackberry chlorotic ringspot virus	yes	genome; movement and coat of Blackberry chlorotic ringspot virus	conservative, but Blackberry chlorotic ringspot virus counted only once in Solidago sp.	P13	NC_011555.2	Blackberry chlorotic ringspot virus	2290	71.048	6.74367	209	17.5885	-21.7321	5.10048	virus	Bromoviridae	Blackberry chlorotic ringspot virus	ssRNA(+),linear,segmented	Viruses; ssRNA viruses; ssRNA positive-strand viruses, no DNA stage; Bromoviridae; Ilarvirus; Blackberry chlorotic ringspot virus
Solidago sp.	White clover mosaic virus	yes	genome of White clover mosaic virus	conservative	P13	NC_003820.1	White clover mosaic virus, complete genome	5845	71.5141	2.30197	180	24.3611	-17.3889	3.41667	virus	Alphaflexiviridae	White clover mosaic virus	ssRNA(+),linear,nonsegmented	Viruses; ssRNA viruses; ssRNA positive-strand viruses, no DNA stage; Tymovirales; Alphaflexiviridae; Potexvirus; White clover mosaic virus
Solidago sp.	Plantago mottle virus	yes	genome of Plantago mottle virus	conservative	P13	NC_011539.1	Plantago mottle virus, complete genome	6154	61.1635	2.12106	174	16.4655	-22.2299	4.63793	virus	Tymoviridae	Plantago mottle virus	ssRNA(+),linear,nonsegmented	Viruses; ssRNA viruses; ssRNA positive-strand viruses, no DNA stage; Tymovirales; Tymoviridae; Tymovirus; Plantago mottle virus
Solidago sp.	Fusarium globosum mitovirus 1	yes	genome of Fusarium globosum mitovirus 1	conservative	P13	NC_026621.1	Fusarium globosum mitovirus 1 gene for RNA-dependent RNA polymerase, complete cds	2414	35.7912	4.3749	141	4.48227	-32.0213	6.50355	virus	Narnaviridae	Fusarium globosum mitovirus 1	Unknown	Viruses; ssRNA viruses; ssRNA positive-strand viruses, no DNA stage; Narnaviridae; Mitovirus; unclassified Mitovirus; Fusarium globosum mitovirus 1
Solidago sp.	Alternaria arborescens mitovirus 1	yes	genome of Alternaria arborescens mitovirus 1	conservative	P13	NC_030747.1	Alternaria arborescens mitovirus 1 genomic RNA, complete genome	2506	55.9856	2.69992	90	17.3111	-21.2222	4.36667	virus	Narnaviridae	Alternaria arborescens mitovirus 1	Unknown	Viruses; ssRNA viruses; ssRNA positive-strand viruses, no DNA stage; Narnaviridae; Mitovirus; unclassified Mitovirus; Alternaria arborescens mitovirus 1
Solidago sp.	Brome mosaic virus	yes	genome; RdRp of Brome mosaic virus	conservative, but Brome mosaic virus counted only once in Solidago sp.	P13	NC_002027.1	Brome mosaic virus RNA 2, complete sequence	2865	41.9546	1.38918	53	35.1887	-9.09434	1.86792	virus	Bromoviridae	Brome mosaic virus	ssRNA(+),linear,segmented	Viruses; ssRNA viruses; ssRNA positive-strand viruses, no DNA stage; Bromoviridae; Bromovirus; Brome mosaic virus
Solidago sp.	Brome mosaic virus	yes	genome; helicase and methyltransferase of Brome mosaic virus	conservative, but Brome mosaic virus counted only once in Solidago sp.	P13	NC_002026.1	Brome mosaic virus RNA 1, complete sequence	3234	39.7959	1.16327	50	35.82	-8.64	1.6	virus	Bromoviridae	Brome mosaic virus	ssRNA(+),linear,segmented	Viruses; ssRNA viruses; ssRNA positive-strand viruses, no DNA stage; Bromoviridae; Bromovirus; Brome mosaic virus
Solidago sp.	Blackberry chlorotic ringspot virus	yes	genome; helicase and methyltransferase of Blackberry chlorotic ringspot virus	conservative, but Blackberry chlorotic ringspot virus counted only once in Solidago sp.	P13	NC_011553.1	Blackberry chlorotic ringspot virus RNA1, complete genome	3478	37.0328	0.992237	47	10.0213	-27.5319	6.51064	virus	Bromoviridae	Blackberry chlorotic ringspot virus	ssRNA(+),linear,segmented	Viruses; ssRNA viruses; ssRNA positive-strand viruses, no DNA stage; Bromoviridae; Ilarvirus; Blackberry chlorotic ringspot virus
Solidago sp.	White clover cryptic virus 1	yes	segment; RdRp of White clover cryptic virus 1	conservative	P13	NC_006275.1	White clover cryptic virus 1 RNA1, complete genome	1955	54.9361	1.14936	30	40.9667	-4.36667	0.833333	virus	Partitiviridae	White clover cryptic virus 1	dsRNA,linear,segmented	Viruses; dsRNA viruses; Partitiviridae; Alphapartitivirus; White clover cryptic virus 1
Solidago sp.	White clover cryptic virus 2	yes	genome; RdRp of White clover cryptic virus 2	conservative, but White clover cryptic virus 2 counted only once in Solidago sp.	P13	NC_021094.1	White clover cryptic virus 2 isolate IPP_Lirepa segment RNA 1, complete sequence	2435	25.2977	0.744969	24	21.3333	-15.7917	3.20833	virus	Partitiviridae	White clover cryptic virus 2	dsRNA,linear,segmented	Viruses; dsRNA viruses; Partitiviridae; Betapartitivirus; White clover cryptic virus 2
Solidago sp.	White clover cryptic virus 2	yes	genome; capsid of White clover cryptic virus 2	conservative, but White clover cryptic virus 2 counted only once in Solidago sp.	P13	NC_021095.1	White clover cryptic virus 2 isolate IPP_Lirepa segment RNA 2, complete sequence	2348	27.7683	0.572828	18	30.3889	-13.5556	2.88889	virus	Partitiviridae	White clover cryptic virus 2	dsRNA,linear,segmented	Viruses; dsRNA viruses; Partitiviridae; Betapartitivirus; White clover cryptic virus 2
Solidago sp.	Hubei narna-like virus 25	yes	genome of Hubei narna-like virus 25	conservative	P13	NC_032727.1	Hubei narna-like virus 25 strain SCM51430 RNA-dependent RNA polymerase gene, complete cds	2375	27.4947	0.541895	17	6.41176	-32.0588	6.64706	virus	NoFamily	Hubei narna-like virus 25	Unknown	Viruses; unclassified RNA viruses; unclassified RNA viruses ShiM-2016; Hubei narna-like virus 25
Solidago sp.	Brome mosaic virus	yes	genome; movement and coat of Brome mosaic virus	conservative, but Brome mosaic virus counted only once in Solidago sp.	P13	NC_002028.2	Brome mosaic virus RNA 3, complete sequence	2111	19.0431	0.354808	10	23.1	-9.8	1.8	virus	Bromoviridae	Brome mosaic virus	ssRNA(+),linear,segmented	Viruses; ssRNA viruses; ssRNA positive-strand viruses, no DNA stage; Bromoviridae; Bromovirus; Brome mosaic virus
Vernonia gigantea	Deformed wing virus	yes	genome of Deformed wing virus	conservative	P16	NC_004830.2	Deformed wing virus, complete genome	10140	99.5266	12.6403	1711	36.3524	-7.04208	1.77732	virus	Iflaviridae	Deformed wing virus	ssRNA(+),linear,nonsegmented	Viruses; ssRNA viruses; ssRNA positive-strand viruses, no DNA stage; Picornavirales; Iflaviridae; Iflavirus; Deformed wing virus
Vernonia gigantea	Tobacco ringspot virus	yes	genome; helicase, vpg, protease, RdRp of Tobacco ringspot virus	conservative, but Tobacco ringspot virus counted only once in Vernonia gigantea	P16	NC_005097.1	Tobacco ringspot virus RNA 1, complete sequence	7514	77.8147	5.15864	524	13.9141	-22.6317	4.97137	virus	Secoviridae	Tobacco ringspot virus	ssRNA(+),linear,segmented	Viruses; ssRNA viruses; ssRNA positive-strand viruses, no DNA stage; Picornavirales; Secoviridae; Comovirinae; Nepovirus; Tobacco ringspot virus
Vernonia gigantea	Tobacco ringspot virus	yes	genome; movement, coat, coat of Tobacco ringspot virus	conservative, but Tobacco ringspot virus counted only once in Vernonia gigantea	P16	NC_005096.1	Tobacco ringspot virus RNA 2, complete sequence	3929	79.8167	8.86918	469	22.7249	-16.3603	3.6951	virus	Secoviridae	Tobacco ringspot virus	ssRNA(+),linear,segmented	Viruses; ssRNA viruses; ssRNA positive-strand viruses, no DNA stage; Picornavirales; Secoviridae; Comovirinae; Nepovirus; Tobacco ringspot virus
Vernonia gigantea	Tomato ringspot virus	yes	genome; helicae, vpg, protease, RdRp of Tomato ringspot virus	conservative, but Tomato ringspot virus counted only once in Vernonia gigantea	P16	NC_003840.1	Tomato ringspot virus RNA 1, complete sequence	8214	35.8778	3.16314	347	2.06052	-20.4524	4.21902	virus	Secoviridae	Tomato ringspot virus	ssRNA(+),linear,segmented	Viruses; ssRNA viruses; ssRNA positive-strand viruses, no DNA stage; Picornavirales; Secoviridae; Comovirinae; Nepovirus; Tomato ringspot virus
Vernonia gigantea	Tomato ringspot virus	yes	genome; movement, coat, coat of Tomato ringspot virus	conservative, but Tomato ringspot virus counted only once in Vernonia gigantea	P16	NC_003839.2	Tomato ringspot virus RNA 2, complete sequence	7271	26.5301	2.73181	265	3.11698	-19.2	3.91698	virus	Secoviridae	Tomato ringspot virus	ssRNA(+),linear,segmented	Viruses; ssRNA viruses; ssRNA positive-strand viruses, no DNA stage; Picornavirales; Secoviridae; Comovirinae; Nepovirus; Tomato ringspot virus
Vernonia gigantea	Blackberry chlorotic ringspot virus	yes	segment; movement and coat of Blackberry chlorotic ringspot virus	conservative, but Blackberry chlorotic ringspot virus counted only once in Vernonia gigantea	P16	NC_011555.2	Blackberry chlorotic ringspot virus	2290	57.3799	3.36114	104	15.2981	-23.7885	5.67308	virus	Bromoviridae	Blackberry chlorotic ringspot virus	ssRNA(+),linear,segmented	Viruses; ssRNA viruses; ssRNA positive-strand viruses, no DNA stage; Bromoviridae; Ilarvirus; Blackberry chlorotic ringspot virus
Vernonia gigantea	Blackberry chlorotic ringspot virus	yes	segment; helicase and methyltransferase of Blackberry chlorotic ringspot virus	conservative, but Blackberry chlorotic ringspot virus counted only once in Vernonia gigantea	P16	NC_011553.1	Blackberry chlorotic ringspot virus RNA1, complete genome	3478	26.567	1.00633	47	4.12766	-33.6596	7.19149	virus	Bromoviridae	Blackberry chlorotic ringspot virus	ssRNA(+),linear,segmented	Viruses; ssRNA viruses; ssRNA positive-strand viruses, no DNA stage; Bromoviridae; Ilarvirus; Blackberry chlorotic ringspot virus
Vernonia gigantea	Tobacco streak virus	yes	genome; RdRp of Tobacco streak virus	conservative, but Tobacco streak virus counted only once in Vernonia gigantea	P16	NC_003842.1	Tobacco streak virus putative viral polymerase and putative 2b protein genes, complete cds	2926	51.162	0.71121	28	36.9643	-7.35714	1.82143	virus	Bromoviridae	Tobacco streak virus	ssRNA(+),linear,segmented	Viruses; ssRNA viruses; ssRNA positive-strand viruses, no DNA stage; Bromoviridae; Ilarvirus; Ilarvirus subgroup 1; Tobacco streak virus
Vernonia gigantea	Tobacco streak virus	yes	genome; movement and coat of Tobacco streak virus	conservative, but Tobacco streak virus counted only once in Vernonia gigantea	P16	NC_003845.1	Tobacco streak virus RNA 3, complete sequence	2205	44.9887	0.840363	25	13.52	-25.12	5.64	virus	Bromoviridae	Tobacco streak virus	ssRNA(+),linear,segmented	Viruses; ssRNA viruses; ssRNA positive-strand viruses, no DNA stage; Bromoviridae; Ilarvirus; Ilarvirus subgroup 1; Tobacco streak virus
Vernonia gigantea	Tobacco streak virus	yes	genome; helicase and methyltransferase of Tobacco streak virus	conservative, but Tobacco streak virus counted only once in Vernonia gigantea	P16	NC_003844.1	Tobacco streak virus RNA 1, complete sequence	3491	16.4136	0.492123	23	11.6522	-30.6522	6.26087	virus	Bromoviridae	Tobacco streak virus	ssRNA(+),linear,segmented	Viruses; ssRNA viruses; ssRNA positive-strand viruses, no DNA stage; Bromoviridae; Ilarvirus; Ilarvirus subgroup 1; Tobacco streak virus
Vernonia gigantea	Alternaria arborescens mitovirus 1	yes	genome of Alternaria arborescens mitovirus 1	conservative	P16	NC_030747.1	Alternaria arborescens mitovirus 1 genomic RNA, complete genome	2506	22.0271	0.564246	19	12.6842	-24.6842	5.10526	virus	Narnaviridae	Alternaria arborescens mitovirus 1	Unknown	Viruses; ssRNA viruses; ssRNA positive-strand viruses, no DNA stage; Narnaviridae; Mitovirus; unclassified Mitovirus; Alternaria arborescens mitovirus 1
Vernonia gigantea	Peanut stunt virus	yes	segment; movement and coat of Peanut stunt virus	conservative	P16	NC_002040.1	Peanut stunt virus RNA 3, complete sequence	2188	31.3071	0.6234	18	18.8889	-18.7778	3.66667	virus	Bromoviridae	Peanut stunt virus	ssRNA(+),linear,segmented	Viruses; ssRNA viruses; ssRNA positive-strand viruses, no DNA stage; Bromoviridae; Cucumovirus; Peanut stunt virus
Lotus corniculatus	Ageratum latent virus	yes	genome; helicase and methyltransferase of Ageratum latent virus	conservative, but Ageratum latent virus counted only once in Lotus corniculatus	P3	NC_022127.1	Ageratum latent virus isolate 1998 segment RNA 1, complete sequence	3481	20.023	23.7228	1122	0.656863	-35.6462	7.62656	virus	Bromoviridae	Ageratum latent virus	ssRNA(+),linear,segmented	Viruses; ssRNA viruses; ssRNA positive-strand viruses, no DNA stage; Bromoviridae; Ilarvirus; unclassified Ilarvirus; Ageratum latent virus
Lotus corniculatus	Ageratum latent virus	yes	genome; movement and coat of Ageratum latent virus	conservative, but Ageratum latent virus counted only once in Lotus corniculatus	P3	NC_022129.1	Ageratum latent virus isolate 1998 segment RNA 3, complete sequence	2224	8.85791	7.42941	278	1.51799	-30.482	6.60791	virus	Bromoviridae	Ageratum latent virus	ssRNA(+),linear,segmented	Viruses; ssRNA viruses; ssRNA positive-strand viruses, no DNA stage; Bromoviridae; Ilarvirus; unclassified Ilarvirus; Ageratum latent virus
Lotus corniculatus	Ageratum latent virus	yes	genome; RdRp of Ageratum latent virus	conservative, but Ageratum latent virus counted only once in Lotus corniculatus	P3	NC_022128.1	Ageratum latent virus isolate 1998 segment RNA 2, complete sequence	2872	12.0474	1.71344	66	0	-42.7727	9.33333	virus	Bromoviridae	Ageratum latent virus	ssRNA(+),linear,segmented	Viruses; ssRNA viruses; ssRNA positive-strand viruses, no DNA stage; Bromoviridae; Ilarvirus; unclassified Ilarvirus; Ageratum latent virus
Lotus corniculatus	Blackberry chlorotic ringspot virus	yes	genome; helicase and methyltransferase of Blackberry chlorotic ringspot virus	conservative, but Blackberry chlorotic ringspot virus counted only once in Lotus corniculatus	P3	NC_011553.1	Blackberry chlorotic ringspot virus RNA1, complete genome	3478	65.8424	373.224	344694	0.35891	-36.0027	7.40153	virus	Bromoviridae	Blackberry chlorotic ringspot virus	ssRNA(+),linear,segmented	Viruses; ssRNA viruses; ssRNA positive-strand viruses, no DNA stage; Bromoviridae; Ilarvirus; Blackberry chlorotic ringspot virus
Lotus corniculatus	Blackberry chlorotic ringspot virus	yes	genome; movement and coat of Blackberry chlorotic ringspot virus	conservative, but Blackberry chlorotic ringspot virus counted only once in Lotus corniculatus	P3	NC_011555.2	Blackberry chlorotic ringspot virus	2290	79.5197	673.421	201717	2.7623	-35.0451	7.18104	virus	Bromoviridae	Blackberry chlorotic ringspot virus	ssRNA(+),linear,segmented	Viruses; ssRNA viruses; ssRNA positive-strand viruses, no DNA stage; Bromoviridae; Ilarvirus; Blackberry chlorotic ringspot virus
Lotus corniculatus	Blackberry chlorotic ringspot virus	yes	genome; RdRp of Blackberry chlorotic ringspot virus	conservative, but Blackberry chlorotic ringspot virus counted only once in Lotus corniculatus	P3	NC_011554.1	Blackberry chlorotic ringspot virus RNA2, complete genome	2879	25.495	4.82633	188	0.81383	-29.1596	6.43085	virus	Bromoviridae	Blackberry chlorotic ringspot virus	ssRNA(+),linear,segmented	Viruses; ssRNA viruses; ssRNA positive-strand viruses, no DNA stage; Bromoviridae; Ilarvirus; Blackberry chlorotic ringspot virus
Lotus corniculatus	Strawberry necrotic shock virus	yes	genome; RdRp of Strawberry necrotic shock virus	conservative, but Strawberry necrotic shock virus counted only once in Lotus corniculatus	P3	NC_008707.1	Strawberry necrotic shock virus RNA 2, complete genome	2876	42.2809	638.296	257486	0.0131347	-42.846	8.81342	virus	Bromoviridae	Strawberry necrotic shock virus	ssRNA(+),linear,segmented	Viruses; ssRNA viruses; ssRNA positive-strand viruses, no DNA stage; Bromoviridae; Ilarvirus; Strawberry necrotic shock virus
Lotus corniculatus	Strawberry necrotic shock virus	yes	genome; helicase and methyltransferase of Strawberry necrotic shock virus	conservative, but Strawberry necrotic shock virus counted only once in Lotus corniculatus	P3	NC_008708.2	Strawberry necrotic shock virus RNA 1, complete genome	3429	29.4255	274.684	131468	0.902858	-36.4073	7.59408	virus	Bromoviridae	Strawberry necrotic shock virus	ssRNA(+),linear,segmented	Viruses; ssRNA viruses; ssRNA positive-strand viruses, no DNA stage; Bromoviridae; Ilarvirus; Strawberry necrotic shock virus
Lotus corniculatus	Cherry rasp leaf virus	yes	segment; helicase, vpg, protease, RdRp of Cherry rasp leaf virus	conservative	P3	NC_006271.1	Cherry rasp leaf virus, complete genome	7034	20.7421	0.685385	65	34.6923	-8.8	1.84615	virus	Secoviridae	Cherry rasp leaf virus	ssRNA(+),linear,segmented	Viruses; ssRNA viruses; ssRNA positive-strand viruses, no DNA stage; Picornavirales; Secoviridae; Cheravirus; Cherry rasp leaf virus
Lotus corniculatus	Strawberry necrotic shock virus	yes	genome; movement and coat of Strawberry necrotic shock virus	conservative, but Strawberry necrotic shock virus counted only once in Lotus corniculatus	P3	NC_008706.1	Strawberry necrotic shock virus RNA 3, complete genome	2245	12.1604	62.1768	1904	0.555672	-41.3451	8.8083	virus	Bromoviridae	Strawberry necrotic shock virus	ssRNA(+),linear,segmented	Viruses; ssRNA viruses; ssRNA positive-strand viruses, no DNA stage; Bromoviridae; Ilarvirus; Strawberry necrotic shock virus
Lotus corniculatus	Tobacco streak virus	yes	genome; helicase and methyltransferase of Tobacco streak virus	conservative, but Tobacco streak virus counted only once in Lotus corniculatus	P3	NC_003844.1	Tobacco streak virus RNA 1, complete sequence	3491	22.2572	378.6	151497	0.0263768	-42.436	8.72492	virus	Bromoviridae	Tobacco streak virus	ssRNA(+),linear,segmented	Viruses; ssRNA viruses; ssRNA positive-strand viruses, no DNA stage; Bromoviridae; Ilarvirus; Ilarvirus subgroup 1; Tobacco streak virus
Lotus corniculatus	Tobacco streak virus	yes	genome; RdRp of Tobacco streak virus	conservative, but Tobacco streak virus counted only once in Lotus corniculatus	P3	NC_003842.1	Tobacco streak virus putative viral polymerase and putative 2b protein genes, complete cds	2926	3.72522	7.77136	303	0.574257	-33.0165	6.86139	virus	Bromoviridae	Tobacco streak virus	ssRNA(+),linear,segmented	Viruses; ssRNA viruses; ssRNA positive-strand viruses, no DNA stage; Bromoviridae; Ilarvirus; Ilarvirus subgroup 1; Tobacco streak virus
Lotus corniculatus	Tobacco streak virus	yes	genome; movement and coat of Tobacco streak virus	conservative, but Tobacco streak virus counted only once in Lotus corniculatus	P3	NC_003845.1	Tobacco streak virus RNA 3, complete sequence	2205	6.93878	0.655329	23	0.0869565	-34.8696	7.30435	virus	Bromoviridae	Tobacco streak virus	ssRNA(+),linear,segmented	Viruses; ssRNA viruses; ssRNA positive-strand viruses, no DNA stage; Bromoviridae; Ilarvirus; Ilarvirus subgroup 1; Tobacco streak virus
Convolvulus arvensis	Tomato ringspot virus	yes	genome; RdRp of Tomato ringspot virus	conservative, but Tomato ringspot virus counted only once in Convolvulus arvensis	P4	NC_003840.1	Tomato ringspot virus RNA 1, complete sequence	8214	45.179	95.6997	10469	2.18311	-19.4035	4.0021	virus	Secoviridae	Tomato ringspot virus	ssRNA(+),linear,segmented	Viruses; ssRNA viruses; ssRNA positive-strand viruses, no DNA stage; Picornavirales; Secoviridae; Comovirinae; Nepovirus; Tomato ringspot virus
Convolvulus arvensis	Tomato ringspot virus	yes	genome; capsid of Tomato ringspot virus	conservative, but Tomato ringspot virus counted only once in Convolvulus arvensis	P4	NC_003839.2	Tomato ringspot virus RNA 2, complete sequence	7271	39.5819	96.9886	9393	1.53966	-18.6575	3.84648	virus	Secoviridae	Tomato ringspot virus	ssRNA(+),linear,segmented	Viruses; ssRNA viruses; ssRNA positive-strand viruses, no DNA stage; Picornavirales; Secoviridae; Comovirinae; Nepovirus; Tomato ringspot virus
Convolvulus arvensis	Plantago mottle virus	yes	genome of Plantago mottle viruse	conservative	P4	NC_011539.1	Plantago mottle virus, complete genome	6154	34.6441	4.68703	383	21.1906	-18.8277	3.94778	virus	Tymoviridae	Plantago mottle virus	ssRNA(+),linear,nonsegmented	Viruses; ssRNA viruses; ssRNA positive-strand viruses, no DNA stage; Tymovirales; Tymoviridae; Tymovirus; Plantago mottle virus
Convolvulus arvensis	Tobacco ringspot virus	yes	genome; RdRp of Tobacco ringspot virus	conservative, but Tobacco ringspot virus counted only once in Convolvulus arvensis	P4	NC_005097.1	Tobacco ringspot virus RNA 1, complete sequence	7514	28.9992	1.98323	198	10.3838	-27.202	5.65657	virus	Secoviridae	Tobacco ringspot virus	ssRNA(+),linear,segmented	Viruses; ssRNA viruses; ssRNA positive-strand viruses, no DNA stage; Picornavirales; Secoviridae; Comovirinae; Nepovirus; Tobacco ringspot virus
Convolvulus arvensis	Blackberry chlorotic ringspot virus	yes	segment; movement and coat of Blackberry chlorotic ringspot virus	conservative, Blackberry chlorotic ringspot virus counted only once in Convolvulus arvensis	P4	NC_011555.2	Blackberry chlorotic ringspot virus	2290	63.2314	3.63755	113	16.7345	-22.3009	5.20354	virus	Bromoviridae	Blackberry chlorotic ringspot virus	ssRNA(+),linear,segmented	Viruses; ssRNA viruses; ssRNA positive-strand viruses, no DNA stage; Bromoviridae; Ilarvirus; Blackberry chlorotic ringspot virus
Convolvulus arvensis	Tobacco ringspot virus	yes	genome; capsid of Tobacco ringspot virus	conservative, but Tobacco ringspot virus counted only once in Convolvulus arvensis	P4	NC_005096.1	Tobacco ringspot virus RNA 2, complete sequence	3929	24.6628	1.96182	102	28.549	-11.3235	2.40196	virus	Secoviridae	Tobacco ringspot virus	ssRNA(+),linear,segmented	Viruses; ssRNA viruses; ssRNA positive-strand viruses, no DNA stage; Picornavirales; Secoviridae; Comovirinae; Nepovirus; Tobacco ringspot virus
Convolvulus arvensis	Blackberry chlorotic ringspot virus	yes	segment; helicase and methyltransferase of Blackberry chlorotic ringspot virus	conservative, Blackberry chlorotic ringspot virus counted only once in Convolvulus arvensis	P4	NC_011553.1	Blackberry chlorotic ringspot virus RNA1, complete genome	3478	29.2409	1.01639	48	5.39583	-31.2292	7.16667	virus	Bromoviridae	Blackberry chlorotic ringspot virus	ssRNA(+),linear,segmented	Viruses; ssRNA viruses; ssRNA positive-strand viruses, no DNA stage; Bromoviridae; Ilarvirus; Blackberry chlorotic ringspot virus
Impatiens capensis	Blackberry chlorotic ringspot virus	yes	genome; movement and coat of Blackberry chlorotic shock virus	conservative, but Blackberry chlorotic ringspot virus counted only once in Impatiens capensis	P7	NC_011555.2	Blackberry chlorotic ringspot virus	2290	96.7686	5009.5	20653066	18.5427	-21.0907	4.26978	virus	Bromoviridae	Blackberry chlorotic ringspot virus	ssRNA(+),linear,segmented	Viruses; ssRNA viruses; ssRNA positive-strand viruses, no DNA stage; Bromoviridae; Ilarvirus; Blackberry chlorotic ringspot virus
Impatiens capensis	Blackberry chlorotic ringspot virus	yes	genome; helicase and methyltransferase of Blackberry chlorotic shock virus	conservative, but Blackberry chlorotic ringspot virus counted only once in Impatiens capensis	P7	NC_011553.1	Blackberry chlorotic ringspot virus RNA1, complete genome	3478	86.8028	3702.91	4700390	8.57339	-29.2551	6.00809	virus	Bromoviridae	Blackberry chlorotic ringspot virus	ssRNA(+),linear,segmented	Viruses; ssRNA viruses; ssRNA positive-strand viruses, no DNA stage; Bromoviridae; Ilarvirus; Blackberry chlorotic ringspot virus
Impatiens capensis	Strawberry necrotic shock virus	yes	genome; RdRp of Strawberry necrotic shock virus	conservative, but Strawberry necrotic shock virus counted only once in Impateins capensis	P7	NC_008707.1	Strawberry necrotic shock virus RNA 2, complete genome	2876	57.7538	1263.92	784607	1.57187	-30.5587	6.25996	virus	Bromoviridae	Strawberry necrotic shock virus	ssRNA(+),linear,segmented	Viruses; ssRNA viruses; ssRNA positive-strand viruses, no DNA stage; Bromoviridae; Ilarvirus; Strawberry necrotic shock virus
Impatiens capensis	Strawberry necrotic shock virus	yes	genome; helicase and methyltransferase of Strawberry necrotic shock virus	conservative, but Strawberry necrotic shock virus counted only once in Impateins capensis	P7	NC_008708.2	Strawberry necrotic shock virus RNA 1, complete genome	3429	61.9423	1019.84	483030	2.41167	-30.4225	6.23753	virus	Bromoviridae	Strawberry necrotic shock virus	ssRNA(+),linear,segmented	Viruses; ssRNA viruses; ssRNA positive-strand viruses, no DNA stage; Bromoviridae; Ilarvirus; Strawberry necrotic shock virus
Impatiens capensis	Blackberry chlorotic ringspot virus	yes	genome; RdRp of Blackberry chlorotic shock virus	conservative, but Blackberry chlorotic ringspot virus counted only once in Impatiens capensis	P7	NC_011554.1	Blackberry chlorotic ringspot virus RNA2, complete genome	2879	42.48	989.762	470785	0.467079	-27.7072	5.52702	virus	Bromoviridae	Blackberry chlorotic ringspot virus	ssRNA(+),linear,segmented	Viruses; ssRNA viruses; ssRNA positive-strand viruses, no DNA stage; Bromoviridae; Ilarvirus; Blackberry chlorotic ringspot virus
Impatiens capensis	Parietaria mottle virus	yes	segment; RdRp of Parietaria mottle virus	conservative, but Parietaria mottle virus counted only once in Impatiens capensis	P7	NC_005849.1	Parietaria mottle virus RNA 2, complete genome	2922	22.6557	208.608	69875	0.0067263	-43.6885	8.91503	virus	Bromoviridae	Parietaria mottle virus	ssRNA(+),linear,segmented	Viruses; ssRNA viruses; ssRNA positive-strand viruses, no DNA stage; Bromoviridae; Ilarvirus; Ilarvirus subgroup 1; Parietaria mottle virus
Impatiens capensis	Ageratum latent virus	yes	segment; RdRp of Ageratum latent virus	conservative, but Ageratum latent virus counted only once in Impatiens capensis	P7	NC_022128.1	Ageratum latent virus isolate 1998 segment RNA 2, complete sequence	2872	22.11	229.335	23257	0.0285075	-42.4132	8.89934	virus	Bromoviridae	Ageratum latent virus	ssRNA(+),linear,segmented	Viruses; ssRNA viruses; ssRNA positive-strand viruses, no DNA stage; Bromoviridae; Ilarvirus; unclassified Ilarvirus; Ageratum latent virus
Impatiens capensis	Ageratum latent virus	yes	segment; helicase and methyltransferase of Ageratum latent virus	conservative, but Ageratum latent virus counted only once in Impatiens capensis	P7	NC_022127.1	Ageratum latent virus isolate 1998 segment RNA 1, complete sequence	3481	9.88222	349.578	22809	0.159893	-41.1152	8.44785	virus	Bromoviridae	Ageratum latent virus	ssRNA(+),linear,segmented	Viruses; ssRNA viruses; ssRNA positive-strand viruses, no DNA stage; Bromoviridae; Ilarvirus; unclassified Ilarvirus; Ageratum latent virus
Impatiens capensis	Strawberry necrotic shock virus	yes	genome; movement and coat of Strawberry necrotic shock virus	conservative, but Strawberry necrotic shock virus counted only once in Impateins capensis	P7	NC_008706.1	Strawberry necrotic shock virus RNA 3, complete genome	2245	33.853	8.82405	280	0.114286	-38.8393	8.41786	virus	Bromoviridae	Strawberry necrotic shock virus	ssRNA(+),linear,segmented	Viruses; ssRNA viruses; ssRNA positive-strand viruses, no DNA stage; Bromoviridae; Ilarvirus; Strawberry necrotic shock virus
Impatiens capensis	Parietaria mottle virus	yes	segment; helicase and methyltransferase of Parietaria mottle virus	conservative, but Parietaria mottle virus counted only once in Impatiens capensis	P7	NC_005848.1	Parietaria mottle virus RNA 1, complete genome	3518	8.15804	0.888573	42	0	-42.5238	10.2857	virus	Bromoviridae	Parietaria mottle virus	ssRNA(+),linear,segmented	Viruses; ssRNA viruses; ssRNA positive-strand viruses, no DNA stage; Bromoviridae; Ilarvirus; Ilarvirus subgroup 1; Parietaria mottle virus

## Sheet: Supplementary Table 5
host plant species	survey project virus name	Include	Coding-complete, partial, or extension	estimate of virus richness	aid	seqID	seq	seqLength	nsf	ra	pid	coverage	e	accession	desc	type	family	species	genome	algorithm	db	qstart	qend	sstart	ssend	qent	qshp_ent	shsp_ent	shsp_%lc	extensions	extended_contigs	numORFS	ORFwithCD	ORFstrand	ORFframe	ORFstart	ORFstop	ORFlengthnt	ORFlengthaa	numCDs	CDidentity	CDfunction	CDaccession	CDinterval	CDEvalue	ORFandCDnotes
Ranunculus californicus	Ranunculus californicus partitivirus 1	yes	coding-complete	conservative, but Ranunculus californicus partitivirus 1 counted only once in Ranunculus californicus	TLA02	contig_2199	TCTTTTGTTTGCAGCCCTTAGATGACTTTGGGTCAGGATTTTACATGTTCATGTAAGAGTGACGAGGGGAAAATTTAGTTTTACGAGAAAACTATGTCCGTCACGAACAAAAAAGTCCTAGCCGAGCTTATCTAAGGGCTGCAAACAAAAGATTGACTTACAAAGGAGTTTCCATAAAGAATGGAGTGCACCAGTGTCGGTCGGTCAAAAGATGACGACGATCGTCGAGTAAGTGTCGTTGTGTTTCAAAATAAGTAGGAAAACTAGTCATATCAATGTCATTGACAGGTGATATAACATCTGATGTTGTCCTAAGGGGAAGGGAGGTGAAACCAGTGATGTCTTCAGGTACCGAGGTCGGTGTGAAGAGTTCTGAAAATTGAAAAAGTCCGGGAAGAC…	2005	0	4.68329	49	7.63092	6.1e-163	ANQ45203.1	RNA-dependent RNA polymerase [Rose partitivirus]	virus	Partitiviridae	Rose partitivirus	dsRNA,linear,segmented	rapsearch	nr	316	164	533	583	85	83	-1	0	no extension found	-	8	ORF5	negative	1	1912	158	1755	584	1	RT_like	Reverse transcriptase	cl02808	194 - 426	0.00235	coding-complete genome with contig 1434
Ranunculus californicus	Ranunculus californicus partitivirus 1	yes	coding-complete	conservative, but Ranunculus californicus partitivirus 1 counted only once in Ranunculus californicus	TLA02	contig_1434	TGATTTTTTTTCATAAAAATAACAAGGAAAAAGGATCCTTGAAAACAAAAAAGGCGGGGGGAAAACCGATTAGGGGAAGAGACAGCAGAGAGTCGGTCTCTATAATTGGAAAATCTTTGAAAATTAAAGAAAACTCAAAAAACGGGACTCAGTCGTTAGAGCACAAAAAATGAGATAGCCATTCTATAAAAAAGTCGACATATAGAATAGATAGGGTGACCTATTGAGCTTTGTGATCAACAAGGCCGCGAATGATAGAGCGGACCTTTTGGTAATCGTTTTCAGATACTTCTGAAAACTCAAGAGGAGCGAGGGCCCAGTAAGATCCATGACGAGTAACACCGATTTGGCCGAAGGTAGGGGCGTAGGGGTGGTTGAGGGGGAAGGTGACGTTGGTTT…	1890	0	1.00529	42.4	67.619	2e-88	ANQ45204.1	capsid protein [Rose partitivirus]	virus	Partitiviridae	Rose partitivirus	dsRNA,linear,segmented	rapsearch	nr	1507	230	66	486	83	84	-1	0	no extension found	-	12	none	-	-	-	-	-	-	-	-	-	-	-	-	coding-complete genome with contig 2199
Fragaria chiloensis	Fragaria chiloensis narnavirus 1	yes	coding-complete	conservative	TLA05	contig_1007	CATCCTGGCCCCAGACTGATCTACAGAGAGTCCGCGTCGAGGTGACAAACCTCGACTTTGGATGGCCGTGATAGTGCTCAGACACACCTAAAGTCTTATGGTGTCAATGGGTCTCCTCTGAAGGGTAGCAAACCCTCCAGAGTCGGGAAGGGTGCGAAACTGGATCGGAAGGAGGAAGCCTTCCAACCCCCAGGAACCCAAGCCTGTGGTTCACAATGCGCCTTCGCCACTTGAACAAGCGGCCAAAGGTACGCACGGACCGAGATCCATCCACCCTCTCCGCTTTCCGAAACGGGTCAGATGGAAGACCTAGAGGCTCTTTATCCCAGAGCTCAAAGGAAAATACATCACCCGAGGGTAATAAGGTTAAGAACGCAGACCAAAGTCTAAGCTCCTGGG…	2624	0	0.182546	39.3	13.1479	8.2e-44	YP_009408146.1	RNA-dependent RNA polymerase [Ocimum basilicum mitovirus 1] >ASL68498.1 RNA-dependent RNA polymerase [Ocimum basilicum mitovirus 1]	virus	Narnaviridae	Ocimum basilicum RNA virus 2	Unknown	rapsearch	nr	2308	1964	9	125	86	86	-1	0	no extension found	-	19	ORF16	negative	2	2323	104	2220	739	1	Mitovir_RNA_pol	Reverse transcriptase	cl05469	267 - 519	3.94e-58	na
Calystegia macrostegia	Calystegia macrostegia amalgavirus 1	yes	coding-complete	conservative	TLA06	contig_1159	GTAATATTTAAGTTATACAAGGAAAGTGGCCCACTATGCAGAGTGCCCCTTCCAAAAAAGTGGTTTTTACAGGTATGGAAAAAACGTTGATATGCATTAATTGACAGTAAATTACAAGATTATCAATACATAATATTAGGACTTACTACGATAGCTATCGCTAATCCAGAGGCAAAAGTTGTCTGCTGAAGCGCAAACATCTGTACCTAGGATGCCCAAAATGCTTTGACAACAACATCTAAAGAGAGCTAAGGAAGCAGTGTCAGCTGTTACCTCGGTTCGCTGTTGACGAAATTGTCGGAGTGGCCTCAGGTACTTGGTGAGAGGGTTTTTGCTCAGGAATTCGAGCCATTTCCACATCTCATTGCCAAATTGCCCACGGCCGAGGTCGGACTCACC…	3465	0	7.52266	59.3	58.961	1.5e-239	DAB41439.1	TPA_inf: ORF1+2p [Allium cepa amalgavirus 1]	virus	Amalgaviridae	Allium cepa amalgavirus 1	Unknown	rapsearch	nr	2304	262	335	1016	85	86	-1	0	no extension found	-	19	ORF8	negative	1	2778	136	2643	880	1	RT_like	Reverse transcriptase	cl02808	417 - 613	4.67e-09	ORF13: phosphatase
Packera aurea	Prunus necrotic ringspot virus (novel variant 1)	yes	coding-complete	conservative, but Prunus necrotic ringspot virus (novel variant 1) counted only once in Packera aurea	SE4	contig_3228	CCTAACGGGGCATCTACAACTTCTCGTTGTAGGCATCTGCAAACGCAGGTAAATTCTCTGAATAATAAAGTAGGAAACGACTTTAACGAGAATTAACCGATAAATCCACACGGTGGTACGGTTCTTCCATATTCTGGGAATTCGGGTGCATTCATCTCACCCTAGATCTTATGATCTCGATGTATATAACTCGCGATAGTATCATCGCTACTGTTACTTACATCTCTAATTGCCTTGGCAATCAAATCGTCTGAATCTGTATCAGCAACAGTAAAGTAGACAAACTGTCTCTTGAATCGAGATAGTGCTACTAAACTATGACACGGTCCCATCAACGGGTCCTTACCAGTAAACAGATTCATACTAGTTCTAGACAATCGAACTAGAGCAGCTCTACCT…	3314	0	0.656608	87.229	100	0	JN416774.1	Prunus necrotic ringspot virus isolate Pch12 segment RNA1, complete sequence	virus	Bromoviridae	Prunus necrotic ringspot virus	ssRNA(+),linear,segmented	blastn	nt	1	3314	3327	15	86	86	86	9	none found	-	15	ORF11	negative	1	3299	162	3138	1045	2	Vmethyltransf, Viral_helicase	Viral methyltransferase, viral RNA helicase	pfam01660, pfam01443	51 - 387, 754 - 1010	3.84e-55, 4.42e-40	the nucleotide sequence is >80% identical to the corresponding segment of Prunus necrotic ringspot virus
Packera aurea	Prunus necrotic ringspot virus (novel variant 1)	yes	coding-complete	conservative, but Prunus necrotic ringspot virus (novel variant 1) counted only once in Packera aurea	SE4	contig_9067	CCTAACGGGGCATCTACAACTTCACGTTGTAGGCATCTGCTAACGCAGGTAAATCCTTTGAATACGAGAGTAGGAAACATTCTCAAAGATTCGATCGTAAAACCCACACGGTGGTACGATCCTTCTCTTAACGAGGAAATTCGGACGTATTCATCTCGTCCTAGATCGCGGAACTTCGACGTCTATCACTCTTCGGTGGCCTAGACTTCTTTTCGTTCCTTGAACATTCGGTTCTATTCGAACCATTCCCACTGTGCTTCGTGGGTAACATCCTTTCCAAATCTTTGGAAGTAATACCAAATAAGGACTTCAAGCACTTCTCTTTACTCGAGAAAATCGTCCTATAGGCTAACATCGCTCCTTCCTGGTAACATGTTGGTTTTCTTAAATATCGATGGC…	2577	0	0.850601	84.779	99	0	KT444702.1	Prunus necrotic ringspot virus isolate ChrYL segment RNA2, complete sequence	virus	Bromoviridae	Prunus necrotic ringspot virus	ssRNA(+),linear,segmented	blastn	nt	1	2568	2587	17	85	85	85	0	none found	-	20	ORF20	negative	3	2557	161	2397	798	1	RdRP_2	Reverse transcriptase	pfam00978	310 - 750	4.07e-162	the nucleotide sequence is >80% identical to the corresponding segment of Prunus necrotic ringspot virus
Packera aurea	Prunus necrotic ringspot virus (novel variant 1)	yes	coding-complete	conservative, but Prunus necrotic ringspot virus (novel variant 1) counted only once in Packera aurea	SE4	contig_1488	AATCCACTAGCGGTGGTGCGAACAGATTTCTTGAAGTTGCTTCCCTAACGGGGCATCCACAACTTCACGTTGTGGGCATCTGCTAACGCAGGTAAGATTTCCAAGCAAGAAGTTGGGAAGCAACTTCAAGAAATCTATTCGCATAATCCACTAGCGGTGGTGCGAACTTTCCTATCGGAGGAAATTCGAGTGTGCTTATCTCACTCTAGATCTCAAGCAGGTCTTCATCGACCAGCAAGACATCAGTCGGAATCTGCACTCGTGGTAAATCACTTACCACTACGTACAGGTCCCTAACCAAGACCTTCGCCCCAGCGGGCACTTCGGTCTTGAATTCGATAACGATACGATGCGTTCTAGCAAAGGTATCGAAATCTAAATCGGAAGGTGGTTCGAATT…	1976	0	9.26619	93.371	98	0	L38823.1	Prunus necrotic ringspot virus movement protein gene, complete cds and coat protein gene, complete cds	virus	Bromoviridae	Prunus necrotic ringspot virus	ssRNA(+),linear,segmented	blastn	nt	39	1976	1941	15	85	85	85	12	none found	-	9	ORF4, ORF7	negative	1, 2	1814, 880	960, 206	855, 675	284, 224	1	Bromo_MP, Ilar_coat	Movement protein, coat protein	cl03270, pfam01787	45 - 263, 12 - 219	3.68E-28, 5.44e-70	the nucleotide sequence is >80% identical to the corresponding segment of Prunus necrotic ringspot virus
Packera aurea	Packera aurea partitivirus 1	yes	coding-complete	conservative, but Packera aurea partitivirus 1 counted only once in Packera aurea	SE4	contig_19	GATTAATTAGACAAATGTTTACAAAATATATAAAATACATTAAGTAAATACATAACGTCTAAGTACTATTGGAACTTCTTCTTCTGAAGCTATTCCATAGATCCTCTTAAGTCTTCGCGCAATATTGTTGAGCAATTCGCCTGTGCCTCCTGCATCTTCGGCAATTGCTTCAGCTCTATACGCTGAAATCCTTCCATCTTCGACTGGGTACTCTGGTAAGATAAGTAACCTAAGACATCGTTTTAGATCTCTTTGGTTCATACCTCCTTTAATAGTACGTCCAAGAAAAGTGACTTGACTCGGAAATGTTGAACATTCCGTCTTATCAGGATTCATTAACCAGTTTAGGTTGAATGCTTGTGCAGCAATCTCGTTTGGATCGTAGAATTGATGATCTCC…	1582	0	584.446	59.4	89.3173	2.6e-160	YP_002364401.1	putative RNA-dependent RNA polymerase [Raphanus sativus cryptic virus 3] >ACJ76981.1 putative RNA-dependent RNA polymerase [Raphanus sativus cryptic virus 3]	virus	Partitiviridae	Raphanus sativus cryptic virus 3	dsRNA,linear,segmented,1.4-3kb each	rapsearch	nr	1461	49	8	478	85	86	-1	3	none found	-	14	ORF11	negative	2	1479	40	1440	479	1	RT_like	Reverse transcriptase	cl02808	172 - 402	4.75e-26	coding-complete genome with contig 105
Packera aurea	Packera aurea partitivirus 1	yes	coding-complete	conservative, but Packera aurea partitivirus 1 counted only once in Packera aurea	SE4	contig_105	ATGGACCGTTAAGGTTCATGTGAAAATTAAATTAATTTTCACATGGATCTTATCGACCTGTAGTCATTCAAAATGCTGTTTTCATTAATATCAATTGTGAGTACAAAATGGGCAGTCATAGACTGAATTACATCAATTgaaaacaaaagtaaacaaaagaaagtaacgtaaagtactaactaaactaatgaaaagaaGTTGGTGCTGGTGGTTGCATCAAAATCTTGTGAGCAGCGAATCGCGTGGCGACGTCCATCTTGTGGATGACTTTGCAGTGATAAATATAATCACAGACGCGTATGCGAACGCATTTACGAACAGCGGTTTCGGCTAATTGCGAGCGTGTAAATGGCCTAGGTGATTCAGGCACATAATCAGGCTGTTGAGTTTGAGAGGTTG…	1543	0	69.1089	36.2	40.8296	1.6e-29	YP_009255400.1	capsid protein [Sinapis alba cryptic virus 1] >ALT00591.1 capsid protein [Sinapis alba cryptic virus 1]	virus	Partitiviridae	Sinapis alba cryptic virus 1	dsRNA,linear,segmented,1.4-3kb each	rapsearch	nr	1138	509	107	314	85	86	-1	0	none found	-	8	none	-	-	-	-	-	-	-	-	-	-	-	-	likely contains a coat protein; coding-complete genome with contig 19
Oenothera biennis	Tobacco ringspot virus (novel variant 1)	yes	coding-complete	conservative, but Tobacco ringspot virus (novel variant 1) counted only once in Oenothera biennis	P10	contig_27	GTACAGCGCAGCTTCCAAAAAATAAATGCCTGCAGTGCTACCAATCCTGGTTGGAAGAATCAAAACACAAAACACCTAATTAAAGGCATTTAAAAGCAAGACTGCCTAAACAGATCTACAACCATTTTGTCAAATGACGTGTTACAGGACATCAAATGCCCATCACACATATCTGAACAGACCAGCTTGGCTGCAGTTCTGCCTAGGCCACGAACTATATACATTGCCTTACCTCCGTCTACCCCAGGATCTGTACATTTACGCAATTGGGTAGTAGGTTTTGATGCAAACTCAGGGTCATATTCACAATGCTTGCATTGAACCTGTGGAAGCAGGCGTTCGACTTGTTTAGCGATAGCTGATGTTGTATGAATCTCACAACGACGCGCACAGCCATCA…	7123	0	259.762	91.476	99	0	KJ556849.1	Tobacco ringspot virus isolate SK segment RNA1, complete sequence	virus	Secoviridae	Tobacco ringspot virus	ssRNA(+),linear,segmented	blastn	nt	13	7102	7090	1	85	85	85	8	c56_c27; 7517 nt	TTTTTTTTTTTTTTTTGTGTTGGACAAACACGACACTAGGAAACATAAAAGGCCCCAAACCAAATATGAACAGTGGGCTCAAACAACAGCAAATAGCAAAGCAGCTTTAGAAAACTCAATAGACCCAACAAAGCTGCCAGAAACAACGGTCTAACTCGTGCGCTTCACTATGCAACGCACAACATTTCACTTGTGCCCAGGAGAGCTATCCTGGGAGAAAGCTCATTTACACAAGCAGCTGACAGACAGACATTCTTGGGCTCTCACCCCCAAGAAGCTGAGTTTATACAGCTTCCCAACTCACCTAAGAGCCGGACCATCCTAGTAAGGACGGGAACTAAAGAAGGAATCAATTAAGACCCCTGTTTATTGACGCTTCTAACCAACCAACTGCGTACA…	47	47	negative	3	7395	484	6912	2303	2	RNA_dep_RNAP, RNA_helicase	RdRp, helicase	cd01699, pfam00910	1668 - 1968, 809 - 911	1.95e-79, 6.27e-36	novel variant of Tobacco ringspot virus as the amino acid sequence of the contig is >80% identical to the pro-pol polyprotein of Tobacco ringspot virus
Oenothera biennis	Tobacco ringspot virus (novel variant 1)	yes	coding-complete	conservative, but Tobacco ringspot virus (novel variant 1) counted only once in Oenothera biennis	P10	contig_25	AAACCAACTGCGTACAGCGCAGTTTCCAACAAATAACTGACAGAAGTGATACCAATCCTGGTTGGAAGAATCAAAGCAAAAACAAATGCCTAATTAAAGGCATTTTAAAACAAAGTGGCGGAGCGACCCCAGAATTTTATGGATTTAGGCCGCAAGCACACCCGCAATGCGACTATGTCCTTAGCATTAACAATTGAGATCCGGACATAGTTTTGCTTACCCAAGGCACCAGATGGCGTCGCACCAGCGTAAGAACCCAAGAAAATGGGAATTTCCGCTTCAGTACGTCGCAAATCATAAATCCGAGCCTGGCCTTGCCAGTAAGCACCCCAATCTCTATAATTAGTGGTAATGGAAACACTACCCTCCTGAGCCTGGGCCTGTTTAGACCTTGACCAG…	3527	0	285.17	92.136	99	0	KJ556850.1	Tobacco ringspot virus isolate SK segment RNA2, complete sequence	virus	Secoviridae	Tobacco ringspot virus	ssRNA(+),linear,segmented	blastn	nt	2	3526	3527	1	85	85	85	5	none found	-	25	14	negative	1	3404	105	3300	1099	3	Nepo_coat, Nepo_coat_C, Nepo_coat_N	coat	pfam03391, pfam03688, pfam03689	763 - 928, 939 - 1095, 596 - 687	5.80e-70, 1.28e-51, 5.12e-32	novel variant of Tobacco ringspot virus as the amino acid sequence of the contig is >75% identical to the coat protein segment of Tobacco ringspot virus
Solidago sp.	Solidago narnavirus 1	yes	coding-complete	conservative	P13	contig_9328	CTCTAATCGGGATTCGTCCCACTCTTCTTATTCAGAAGAGTCCACTAGTTTATTGAAACTAGTAACAGCCTGGCTGGTCTTGATTATTTCTAATAATAAACTCGGACTAGTGTGTGCTAACCGGAAGAGAAGATCTTTGGATAACTCCATAGATTTTACCTTCCGTCTAGTACTAGGTGAATCGAAGGCTCAAGATAAACGACCTAACTCACTATAAGCCAATCGGACTTTTTCCGCTTGACTAAGTGACTGTCAGTCGTGTAAGTAGTGACTTGCTGATTGCATAAGCAATTCAGAGAAGTTTCTAATTACATCTTGAGTACTTGGAAAATCACGAGTATAAGCATCCAAAGATAAGAATCGTCTATATCTTCGGTATGTTTTCTCGTCAGCTTCCAA…	2445	0	0.256851	67	12.638	1e-283	YP_009272901.1	RNA-dependent RNA polymerase [Fusarium poae mitovirus 4] >BAV56292.1 RNA-dependent RNA polymerase [Fusarium poae mitovirus 4]	virus	Narnaviridae	Fusarium poae mitovirus 4	ssRNA(+),linear,nonsegmented,2.5-2.9kb	rapsearch	/zfs2/jpipas/pgc92/refs/blast/nr	1056	748	372	474	85	86	-1	0	none found	-	12	9; 8	negative; negative	1; 1	867; 1032	586; 952	282; 81	93; 26	1; 1	Mitovir_RNA_pol super family; Mitovir_RNA_pol super family	RdRp; RdRp	cl05469; cl05469	1 - 52; 1 - 26	0.00000000552; 3.85e-14	na
Solidago sp.	Fusarium globosum mitovirus 1 (novel variant 1)	yes	coding-complete	conservative	P13	contig_3033	AATTTTCATTAATTATACAAAAATCATAAACTATTCATTATCTGAAAAAAACATCTTGATTGAATCAATTGATCTAGAATTAAATCTTTTTAATTCGTCAGATCAAATTGGTCGAACAATGATGTCAGATCTTGTAATGTCTAATGAATCTAAACTACCATATAGTGTCTTAGATTCCAGATCTCTATAATAAGAGTCTGGGAATCTTTGTTCTGAGAAATGCTTTTTAAAGGATTTCTTTCACAAAGAATCTAAGAAACTCACCCGCATATTCAAATCCCGATCTTTTCGGGATAATGAATCTACGGATGGTGTGGAGAAGAGATTAATAAAATCAACAATTGTTTGATTTTCTTCTTCAAATCTCTCACACATATGTTCTAGTTTAGTTAGTCTATT…	2364	0	0.419205	84.541	100	0	LC006128.1	Fusarium globosum mitovirus 1 gene for RNA-dependent RNA polymerase, complete cds	virus	Narnaviridae	Fusarium globosum mitovirus 1	ssRNA(+),linear,nonsegmented,2.5-2.9kb	blastn	nt	1	2364	2372	14	82	82	83	9	none found	-	10	9; 7; 8	negative; negative; negative	1; 1; 1	1065; 1461; 1221	907; 1348; 1129	159; 114; 93	52; 37; 30	1; 1; 1	Mitovir_RNA_pol super family; Mitovir_RNA_pol super family; Mitovir_RNA_pol super family	RdRp; RdRp; RdRp	cl05469; cl05469; cl05469	3 - 52; 1 - 37; 1 - 30	9.58E-23; 7.27e-9; 2.10e-11	novel variant of Fusarium globosum mitovirus 1 as the contig is >90% identical to the amino acid sequence of the Fusarium globosum mitovirus 1 RdRp
Solidago sp.	Solidago narnavirus 2	yes	coding-complete	conservative	P13	contig_3049	CCCACAACGGTACCCACCCCGTAGGGTTAACTCCTGCGCTCCCGCAGGTCGGGAGAAAACTTACGTTCCCTCATCAGACAAGCTGACATACTCGACACCTTTCAGTGAAGAGCACCCCGAAGGGCCAGAGGTTATGGGCCTGTCTAACCTTTTCTTATCAGTTCTGATTAAATCGAGCATAAACTCGATACGGCTCAGGTCGGTCGGAGGTAGGTTTACCACCTCCGGCGGATCAGCCGCGAGAAGCTCTTCCTTTCTTTTCCGTTCCCAGAACCGGGCGAAGATGGACAATACAACGTCCTCCCGGGCTGGTCGTTTTGCCGGCTTGAGAAGTGCCAAAGGCTTGCACTTCTCCTCACGCACGTAACTCGTGACCCGTTTCCTTAAAACGTTTATGCG…	1431	0	0.642208	60.4	11.1111	1e-96	YP_009345044.1	RNA-dependent RNA polymerase [Phomopsis longicolla RNA virus 1] >AMB21743.1 RNA-dependent RNA polymerase [Phomopsis longicolla RNA virus 1]	virus	Narnaviridae	Phomopsis longicolla RNA virus 1	ssRNA(+),linear,nonsegmented,2.5-2.9kb	rapsearch	/zfs2/jpipas/pgc92/refs/blast/nr	1431	1273	246	297	86	85	-1	0	c3049_c4363; 2199 nt	CCCACAACGGTACCCACCCCGTAGGGTTAACTCCTGCGCTCCCGCAGGTCGGGAGAAAACTTACGTTCCCTCATCAGACAAGCTGACATACTCGACACCTTTCAGTGAAGAGCACCCCGAAGGGCCAGAGGTTATGGGCCTGTCTAACCTTTTCTTATCAGTTCTGATTAAATCGAGCATAAACTCGATACGGCTCAGGTCGGTCGGAGGTAGGTTTACCACCTCCGGCGGATCAGCCGCGAGAAGCTCTTCCTTTCTTTTCCGTTCCCAGAACCGGGCGAAGATGGACAATACAACGTCCTCCCGGGCTGGTCGTTTTGCCGGCTTGAGAAGTGCCAAAGGCTTGCACTTCTCCTCACGCACGTAACTCGTGACCCGTTTCCTTAAAACGTTTATGCG…	8	6	negative	1	1746	61	1686	561	1	Mitovir_RNA_pol super family	RdRp	cl05469	104 - 273	1.43e-05	na

## Sheet: Supplementary Table 6
host plant species	survey project virus name	Include	Coding-complete, partial, or extension	estimate of virus richness	aid	seqID	seq	seqLength	nsf	ra	pid	coverage	e	accession	desc	type	family	species	genome	algorithm	db	qstart	qend	sstart	ssend	qent	qshp_ent	shsp_ent	shsp_%lc	extensions	extended_contigs	numORFS	ORFwithCD	ORFstrand	ORFframe	ORFstart	ORFstop	ORFlengthnt	ORFlengthaa	numCDs	CDidentity	CDfunction	CDaccession	CDinterval	CDEvalue	ORFandCDnotes
Carpobrotus edulis	Carpobrotus edulis no family 1	yes	partial	relaxed	TLA01	contig_21231	GGCCAAACGCCCTCCCGGTAGCCACGTCTAGTGACTATCCTACGCATGGTCAGCTGGATCCCTAGCCGTGGACTATTTTATCAGCCCACAACAAGGGACGCAGCTCGTACCCCATCGCACGGATTAACCCGCGTAGGAAATCACGATCACTAGACATATGGTACATGAGTGCGTAGGAGTCAAGTGTCTCCTGCGCAAACTTGTCATCGAGGTGTAGTAACACAAAGGCATGCTTGCCTCGGTACAACGGCTCGATTCTCCTGACCATGAACCTGTACCCTGCAAACTCTGGGGACTCCTGCGCCGACTTAACGTGGCAGTATTCTCCGAGTTTCTCGAGGTAGCGATCTTTACCTCGAGGAGTACTTTGGTAAACGTCGTCACCCATCGTGTAGATTT…	3094	0	0.313833	68.9	36.7485	1.6e-157	YP_009330120.1	hypothetical protein 2 [Hubei sobemo-like virus 25] >APG75796.1 hypothetical protein 2 [Hubei sobemo-like virus 25]	virus	NoFamily	Hubei sobemo-like virus 25	Unknown	rapsearch	nr	1201	65	2	380	86	87	-1	0	no extension found	-	23	ORF15	negative	1	1117	62	1056	351	1	RT_like	Reverse transcriptase	cl02808	64 - 263	1.97e-14	na
Ranunculus californicus	Ranunculus californicus mononegavirales 1	yes	partial	relaxed	TLA02	contig_21458	GGCGGAGTTCATAAGTAAGCACAGCAAAAATCCTGGATTTCTCATATTTCATTTCTGTTCCTTTCATACTAGCAGAATTTGCAAGCCAATCGTCAGGTATCTTACCCATCATGATTATCTTAAAAATCTCAAGTACTGACAAATTATCTTTGCGTAAGAACTCTAAAATCAGTCGCCGCTGATTAGCAAGTTCTCTAGGAGGAGGGTCAGATTGTCTGGTTCTTTCGTAAATGTGTTCTAATTTGCTTTTCGGCAGACTCACAGATTTGTCACCAAGAAGAGACAACGAGTCTGCAAACGAGGATATGACGCAGTTGACACCAAATTTTAGATGTGCCCAATGTTCATGCCGGTGGTTCAAAGTGTTTTCAGGCAGCCTGCAATTTCCAGTCCGGTGAG…	1429	1	0.158153	34.8	19.3142	9e-10	YP_009304420.1	RNA-dependent RNA polymerase [Tacheng Tick Virus 6] >AJG39142.1 RNA-dependent RNA polymerase [Tacheng Tick Virus 6]	virus	Mononegavirales	Tacheng Tick Virus 6	Unknown	rapsearch	nr	667	392	319	409	85	86	-1	0	c21458 and c14802 overlap (~21bp; 2300bp contig)	GAGGTAAATACTTGCAAAACATTAAAAACATTCCCAACTAGCATAGGGATTACACTGGGATGACTGTATAGGTTTGCTGCAAATTCTGTACCACTCATTGTTTTCAATAAACTTTCACTGGTAGGATAAGAGTCATTTGGCTCTGTCATGACTTTGGAGAGCCTTTTTAGAGTCATAGACAGTTCGACCCCATTGAAATATAAGCGCTTCCCATAGTTAAAATATGCAAGACTTCTACAAGATTCCCCCGTCTTGATCCTTAAGCCTATAAGCGCACATTGTCTTTCAAGATGTTTATAAAAGCCGTCAAGAAGAGAACGGACTTCTATTTTCTTATAAGATATCCACTCACTAGGGTTCCTGAATTCTCCAGGTACTTTAAATTTCGATAACAACACC…	13	ORF10	negative	1	2219	3	2217	738	1	Mononeg_RNA_pol	Reverse transcriptase	cl15638	105 - 732	1.8e-82	no other conserved domains found
Ranunculus californicus	Ranunculus californicus chrysovirus 1	yes	partial	relaxed	TLA02	contig_289	TAGCGCTAAGTTATTATGACTACGATAAAAAACTATAATAATGTCCCTGACCTGACGATGTGAAACACTTCGGTGTAGTCTGCGGACATTTTGAGATATATATAAGCGCTAAGTTATTATGACTACTAAAGTGCGAAACAGAGAACTAAGTGAGAGCGTTAAAGCTAGTGTTATTGATGCTGAGAGAGTAGTGGGTGCTGCTGAAGTCGGTTCGTTGAGCCGAGAGAAGAGTGCCGAGAAGATGAAAGTAGACAATTACAGAAGAGCGGTAAAGTATTACATGGCTCACAGTACGTCTATAGATACCCATAAGAAAAGGTTAGTCAGCTCGTTAGATTATTACAGATCTAAGACGAGGAAGAATTTGTATGCCTTTGTTATGCCTGGTGGGCATGGTAA…	3081	0	1.43525	55	91.6261	0	AKU48197.1	putative RNA-dependent RNA polymerase [Brassica campestris chrysovirus 1]	virus	Chrysoviridae	Brassica campestris chrysovirus 1	Unknown	rapsearch	nr	245	3067	78	1017	85	85	-1	0	c289 & c18587 (<500bp contig) overlap (~22bp; ~3.5kb contig)	TAGCGCTAAGTTATTATGACTACGATAAAAAACTATAATAATGTCCCTGACCTGACGATGTGAAACACTTCGGTGTAGTCTGCGGACATTTTGAGATATATATAAGCGCTAAGTTATTATGACTACTAAAGTGCGAAACAGAGAACTAAGTGAGAGCGTTAAAGCTAGTGTTATTGATGCTGAGAGAGTAGTGGGTGCTGCTGAAGTCGGTTCGTTGAGCCGAGAGAAGAGTGCCGAGAAGATGAAAGTAGACAATTACAGAAGAGCGGTAAAGTATTACATGGCTCACAGTACGTCTATAGATACCCATAAGAAAAGGTTAGTCAGCTCGTTAGATTATTACAGATCTAAGACGAGGAAGAATTTGTATGCCTTTGTTATGCCTGGTGGGCATGGTAA…	17	ORF1	positive	2	119	3457	3339	1112	1	RT_like	Reverse transcriptase	cl02808	410 - 827	6.96e-52	no other conserved domains found
Ranunculus californicus	Ranunculus californicus no family 1	yes	partial	relaxed	TLA02	contig_86	CGGGCGTCAGGAGTAATGCCCATAGATTGCAGGTATTCGTAAATTAGTTTGCAAACTCGGTAGAGATGTGGGTCTCTGTACAAGTCAGCGTAAACTATTCCAACGCAGCGTCCCATGAGGGATTGGTAGGTTGGGGAAGGTGATTCAGGATACAGTAGTTGTGCTAGTAAGCGGATTGGGTCGCGGTAGGCGGCACCAAAGATGTTTCGATAGCCAAGAAGTTCCATTTTCCATAAGGAATTGGAGATCTCAGTCTTTTCGAATGATAATTTTGCATTGAATCGTATTTGTGCTCGGGTTGACATGAATTCTTTAAGTTCGTCATATTTGTTCGGTGGAACATAATGAAAGATGACTGACAAGGAGTCGTCACCTAAGACTTTTAAGATTAGGCGGTTA…	962	1	64.3222	74.4	99.7921	1.9e-137	YP_009130618.1	RNA dependent RNA polymerase [Black grass cryptic virus 2] >CEK42600.1 RNA dependent RNA polymerase [Black grass cryptic virus 2]	virus	NoFamily	Black grass cryptic virus 2	Unknown	rapsearch	nr	962	3	135	454	86	86	-1	0	contig_253-contig_86 overlap (920bp; extended only by 40bp)	-	9	ORF6	negative	1	881	3	879	292	1	RT_like	Reverse transcriptase	cl02808	47 - 204	0.000564	na
Ranunculus californicus	Ranunculus californicus no family 1	yes	partial	na	TLA02	contig_253	CGGGCGTCAGGAGTAATGCCCATTGAGTGCAGGTATTCATAAATTAGTTTGCAAACTCGGTAGAGATGAGGATCTCTGCATAAGTCAGCGTAAACTATTCCAACGCAACGTCCCATGAGGGATTGGTAGGTTGGTGATACTGATTCAGGATACAATAATTGTGCTAGTAAGCGGATGGGGTCGCGGTATGCGGCACCAAAGATATTTCGGTAACCAAGAAGTTCCATTTTCCATAAGGAATTGGAAATTTCGGTCTTTTCGAAGGATAATTTTGCATTGAATCTGAGTAGTGCTCGGTTCGACATGAATTCTTTGAGTTCGTCATATTTGTTGGGTGGAACATAATGAAAGATGATAGACAAGGAGTCGTCACCTAAAACTTTTAAGATGAGGCGGTTA…	920	1	48.9152	73.2	99.7826	3.9e-129	YP_009130618.1	RNA dependent RNA polymerase [Black grass cryptic virus 2] >CEK42600.1 RNA dependent RNA polymerase [Black grass cryptic virus 2]	virus	NoFamily	Black grass cryptic virus 2	Unknown	rapsearch	nr	920	3	149	454	85	85	-1	0	contig_253-contig_86 overlap (920bp; extended only by 40bp)	-	8	ORF5	negative	1	881	3	879	292	1	RT_like	Reverse transcriptase	cl02808	47 - 195	0.000379	same as contig 86; not counted twice; makes up Ranunculus californicus no family 1 with contig_86
Ranunculus californicus	Ranunculus californicus no family 3	yes	partial	na	TLA02	contig_31920	GCAAACACCGCCTCTTGTAAGAGAGGGTGCTGGCTAAGTAGGGCGTCCACATGCCAAGTGGAAACGCGGTCTGATGCATCCTTAAGATCTAAGGTAGCATGAGAACGTGTCAGCGATGCTAATGCGGCCAGATCCCTATTAGGGGACTGGTCGGTAAAATTAACACAGCGCACGCCTGGAAGGGCAGAAGAATAACTTTCTCCCTCCAGCAACTCGACAAGTCGAACGTGTAGAGCTTGTTGCATGTATTGCATACAAGTTGGCTCAACGGCGATAATGCGAGGCGTTTTCAGCGTCTTAGGAACAGAGATCACCTTAACGGGGATCTCAGCATCCGGAGTCGCGAAGTTAACTGAATCCTGTGCGGACCAATAAGAGTGGGAAGGGAGAGCATATTCC…	1059	0	0.173749	41.4	48.4419	1.1e-39	APG77239.1	hypothetical protein [Hubei levi-like virus 1]	virus	NoFamily	Hubei levi-like virus 1	Unknown	rapsearch	nr	743	231	105	275	87	87	-1	0	contig_29495-contig_31920 overlap (75bp; ~2kb contig)	-	8	ORF5	negative	2	845	3	843	280	1	RNA_replicase_B	Viral RNA replicase	cl27276	177 - 273	2.49e-11	na
Ranunculus californicus	Ranunculus californicus no family 3	yes	partial	na	TLA02	contig_29495	CCTTCTCCTAGTGGTATGACGTCATCATGTCGTCAGTGACCACCACTGCCCTTTAATAGGGCGTGCCATACCCAAGCTTGATATGAACGGCTTGGGGTCGTCCACTCTTCATGAGGTGATCTGGTGACATCGGCTCAACACCGGTGTACAGAAGACACTTCATTAGGGCGGGCCATCCATCAACAGAGTTGATAGGCGGCTTGGATCTAACAACGAACCCTTTGGCAAGGGGACGATGAAGATCTCGGTCCATCTTATCTACCTGATATGGCAGATAAGTAAACCGACCTAATAAAGGAGAAGTAGCATGAACCATTGGGAAGAACTTAAGCATTCGTTCAACCTTCTGATCACAGTAACTAGTCGCAATCCAATAACCTGCTCGATAGAGCTGGTTAC…	900	0	0.141111	51.2	83.3333	5.5e-64	APG77239.1	hypothetical protein [Hubei levi-like virus 1]	virus	NoFamily	Hubei levi-like virus 1	Unknown	rapsearch	nr	898	149	323	576	87	87	-1	0	contig_29495-contig_31920 overlap (75bp; ~2kb contig)	-	4	ORF4	negative	3	760	53	708	235	1	RNA_replicase_B	Viral RNA replicase	cl27276	1 - 163	3.01e-23	same as contig 31920; not counted twice; makes up Ranunculus californicus no family 3 with contig_31920
Ranunculus californicus	Gaillardia latent virus (novel variant 1)	yes	partial	relaxed	TLA02	contig_14887	GGCAAAGTTGATCGTGAGTACAATCCAATGATCAATGCAGCACTAAACCCAATTGCCAAACTAAGCACGGCCTTAGAGTAATCAGGTGGAGGTGTAAGTGGCATTTGGACACAATATCAGTAAACTAGTCCTGTGTCTGGTGAGGCACTGGAATGCAGCCACTTTGTTGATCGTTGGTGTATTCTCGCTAGTGACGAAAGTAACTGAATCAAAAGTCTGACCAATTATATCTTTGTAGCTCTTAGCTTCCACTCGATGGTTAGCCAACAAACACCCGATCTCTGGTTCGAAATAAACTATAGTTCCCTTCGGATCGACTTCGTATATATCAGCAATCTGCACAACGTCGTTTCTTTTTGATTCTATTTGGAAACCTAATTCTTTTAATAAAGCGGTTGT…	1685	0	0.193472	80.2	51.276	3.9e-133	YP_009022064.1	replicase [Gaillardia latent virus] >AHN84511.1 replicase [Gaillardia latent virus]	virus	Betaflexiviridae	Gaillardia latent virus	ssRNA(+),linear,nonsegmented	rapsearch	nr	1683	820	1698	1985	85	85	-1	0	no extension found	-	10	ORF9, ORF10, ORF8	negative	3, 3, 1	1575, 774, 104	808, 82, 3	768, 693, 102	255, 230, 33	1, 1, 1	RdRP_2, Viral_helicase1, Plant_vir_prot	Reverse transcriptase, viral RNA helicase, plant viral movement protein	cl03049, pfam01443, cl03157	1 - 171, 25 - 222, 4 - 34	2.9E-30, 2.70e-39, 8.68e-5	partial novel variant of a known virus
Ranunculus californicus	Ranunculus californicus betaflexivirus 1	yes	partial	na	TLA02	contig_20587	CTCTTGAACAAATTTGATTTCTGCTCCGGTTGGTTCAGCTTTAATCTGGCTCAATTTCGCCATGGCAGATTGTTCATCAGGTTTTTTGAGGGCTCGTAAATACCGGTAGATCCGAGAGACCACGCCGTACGGAACTTGGAAACAGCTACCAACATTCCGAGTTATACGATCTAGTCCTTTACAACTTGTCGCTTCAAATGGCCCAAATGTCCTGTAATTACGCACGACAGCGTCTCCTTTTGTTATTGCGATCAAGTGGTGGGAGAATTTACTACTTATGATGTCCACGCAATACACAGAACCATCTGACAACTTAATTTTATTGCACTTAAGCAATTCGCCAAAAGCAATCGGTTGTTCGTAACTTTCACCAACTACTCCATCAGGGTTGTACAGTAA…	782	1	0.167519	59.5	99.3606	7.4e-82	YP_002302557.1	RdRp polyprotein replicase [Potato latent virus] >ACJ14318.1 RdRp polyprotein replicase [Potato latent virus]	virus	Betaflexiviridae	Potato latent virus	ssRNA(+),linear,nonsegmented	rapsearch	nr	780	4	107	364	86	86	-1	0	no extension found	-	7	ORF7	negative	3	600	1	600	199	1	Vmethyltransf	Viral methyltransferase	pfam01660	5 - 189	1.92e-62	na
Ranunculus californicus	Verbena latent virus (novel variant 1)	yes	partial	relaxed	TLA02	contig_9479	AGGGTGAAGAGCATATTAGTCATGGTGTTGAACAGGAATGTGCTAGCTTCACCGGAAAATATCATGATAGCAAAATTCCCCAATTTTGACCCAAGATGAGTTTTGATGTACACATAGTCAGCAATCAAGTCCCTTGGAAGCCCCAAGTACTCCATAATTGCAATCTCGAAAGCAACGATGAATTGGTCTTGTGACGCATCGAAAGCCTCATAATCTGATTCGGTACAAATTCCATCAAACTTCCCACTAAGCACCCATTTATTCAATTCTTCGAGGCCTTTGCCAGAATGAATGTAGAAATTCTTTGGCAGACTTTCACCTAATTTCATTTCAATGTACCTCATGTACGGCGCAAAGCGACAAAGCACAGAGTGCTGGAAGCAAACTATGGACTGCGCT…	679	1	0.114875	85.8	99.4109	5.2e-109	AAF97924.2	RNA dependent RNA polymerase, partial [Verbena latent virus]	virus	Betaflexiviridae	Verbena latent virus	ssRNA(+),linear,nonsegmented	rapsearch	nr	677	3	122	346	85	84	-1	0	no extension found	-	8	ORF8	negative	3	569	3	567	188	1	RdRP_2	Reverse transcriptase	cl03049	7 - 189	3.74e-33	partial novel variant of a known virus
Ranunculus californicus	Ranunculus californicus no family 2	yes	partial	relaxed	TLA02	contig_4986	GAGCCAAACGCCCTCCCGGTAGCCACGTCTAGTGACTATCCTACGCATGGTCAGCTGGATCCCTAGCCGTGGACTATTTTGTCAGCCCACAACAAGGGACGCAGCTCGTACCCCATCGCACGGATTAACCCGCGTAGGAAGTCACGGTCACTAGACATATGGTACATGAGTGCGTAGGAGTCAAGTGTCTCCTGCGCAAACTTGTCATCGAGGTGTAGTAACACAAAGGCATGCTTGCCTCGGTACAACGGCTCGATTCTCCTGACCATGAACCTGTACCCAGCAAACTCTGGAGACTCCTGCGCCGACTTAACGTGGCAGTATTCTCCGAGTTTCTCGAGGTAGCGATCTTTACCTCGAGGAGTACTTTGGTAAACGTCGTCACCCATCGTGTAGATT…	3337	0	1.33623	68.6	34.0725	6.8e-157	YP_009330120.1	hypothetical protein 2 [Hubei sobemo-like virus 25] >APG75796.1 hypothetical protein 2 [Hubei sobemo-like virus 25]	virus	NoFamily	Hubei sobemo-like virus 25	Unknown	rapsearch	nr	1202	66	2	380	86	87	-1	0	no extension found	-	25	ORF25	negative	3	1118	63	1065	351	1	RT_like	Reverse transcriptase	cl02808	64 - 263	2.16e-14	na
Eschscholzia californica	Eschscholzia californica secovirus 2	yes	partial	na	TLA03	contig_334	ACAAGAAAAAAAAGAAGAGTATATAACAAGTATAAGAACTAAAGCTGCCACAATTGTCAGCAACTTACCTCCATGCTGGCATACAGCATCATACCCACCCCGCAAACTGGTGAGAATACGATGTTTAATGTCAACTTTAAAGGCAAAGTCTGGCATATCGCGTATAGCATGCAATTGTTTTTGCAAACAACGCAAGTATACACGCTCCAAGAGTGGCAACTCTAGGAAAAATTCACGCTGAGAGGTTGTCGAAGCGGCGTTTAATTTATGCACACTTTCCACTTCGCATGGACCCTCTATTAGCGCATTAAGAAATGTATTCAACATTCCATCACAAGCTCGATTTGATATTTCTTGACGCAAGCTTGCTATGAAATGTTGTGCGCACATTTCATATTC…	1891	1	0.334744	63.6	3.01428	1.8e-294	YP_004429248.1	polyprotein segment 1 [Grapevine Bulgarian latent virus] >CBL43395.1 polyprotein segment 1 [Grapevine Bulgarian latent virus]	virus	Secoviridae	Grapevine Bulgarian latent virus	ssRNA(+),linear,segmented	rapsearch	nr	1562	1506	562	583	86	85	-1	0	c334 & c172 overlap (~16bp).	ACAAGAAAAAAAAGAAGAGTATATAACAAGTATAAGAACTAAAGCTGCCACAATTGTCAGCAACTTACCTCCATGCTGGCATACAGCATCATACCCACCCCGCAAACTGGTGAGAATACGATGTTTAATGTCAACTTTAAAGGCAAAGTCTGGCATATCGCGTATAGCATGCAATTGTTTTTGCAAACAACGCAAGTATACACGCTCCAAGAGTGGCAACTCTAGGAAAAATTCACGCTGAGAGGTTGTCGAAGCGGCGTTTAATTTATGCACACTTTCCACTTCGCATGGACCCTCTATTAGCGCATTAAGAAATGTATTCAACATTCCATCACAAGCTCGATTTGATATTTCTTGACGCAAGCTTGCTATGAAATGTTGTGCGCACATTTCATATTC…	28	ORF20	negative	2	3297	1	3297	1098	1	RNA_helicase	RNA helicase	pfam00910	722 - 825	2.67e-38	ORF14: protein kinase
Eschscholzia californica	Eschscholzia californica secovirus 2	yes	partial	na	TLA03	contig_172	CAAAATCAACCCAAGTGCCCACCACGTCGATTCAAACAACGCATGGACCTCGATTGATAATTTGTCCCACATGGACATTACCCAAGCCTTCGCTCTCCGCCAATAGTTTTCAATTTGTTCACGGGCGTGAGAAAGGGTACGAAGGTAAGGTCCAAGACAGGACTCAAAAGTTTTGGAGACCATATCCCACATGGTTTCTCCAAATTTTCTTGTAGCGGCTTCAACCGTATCTACCACTTTATCACAACATTTACCAAATGCTGCGACACCCTGGTCCATAATACGCTTGGAACCTGCGATACCACACATAAGTGTACTCGCAGCACCAGAAGCTAAGCCTGCTACAAACAAGAGAGGACTGTTTGCTGTCAAGTCCTTCTTGAAAATGGCTCTGAGCAT…	1471	0	0.353501	50	81.3732	3.5e-95	YP_004429248.1	polyprotein segment 1 [Grapevine Bulgarian latent virus] >CBL43395.1 polyprotein segment 1 [Grapevine Bulgarian latent virus]	virus	Secoviridae	Grapevine Bulgarian latent virus	ssRNA(+),linear,segmented	rapsearch	nr	1197	1	71	457	85	85	-1	17	c334 & c172 overlap (~16bp).	ACAAGAAAAAAAAGAAGAGTATATAACAAGTATAAGAACTAAAGCTGCCACAATTGTCAGCAACTTACCTCCATGCTGGCATACAGCATCATACCCACCCCGCAAACTGGTGAGAATACGATGTTTAATGTCAACTTTAAAGGCAAAGTCTGGCATATCGCGTATAGCATGCAATTGTTTTTGCAAACAACGCAAGTATACACGCTCCAAGAGTGGCAACTCTAGGAAAAATTCACGCTGAGAGGTTGTCGAAGCGGCGTTTAATTTATGCACACTTTCCACTTCGCATGGACCCTCTATTAGCGCATTAAGAAATGTATTCAACATTCCATCACAAGCTCGATTTGATATTTCTTGACGCAAGCTTGCTATGAAATGTTGTGCGCACATTTCATATTC…	28	-	-	-	-	-	-	-	-	-	-	-	-	-	same as contig_334; not counted twice
Eschscholzia californica	Eschscholzia californica secovirus 1	yes	partial	na	TLA03	contig_114	GCGTTACGCTAAGATTCATGCCTCGCCAATCGGCAACAACCCTATATAACCCCAACACCTATTTAATAGGTGTTACACTTCTCCCATAGATGCGGAAGCCGGGTTTGATTTCAACGCTAATTGTGAAAGCCTCAATAGATTTCCACTCAATTCCTTCAATCTCTATAAAAGGTTGATGGTGCGCTGGTCCCAAACCCCCAGAGGAGTTAAAACCGGGAAAGTCAGCAGCCAACATAGGCACGCGCAACTCATATTTCTTCCCTAACTGAGCATAATACGTTTGGAACACACTTACAACCTTCATAGGTGAGAGTGTTCCAACGCACGTACGTGCAGTAAGTGAAGAAGTTGGTTTCAACATATTTGTCTTCAACCCCCATTGAAAAACAAATACCATTT…	4851	0	1.03958	62.8	35.6215	0	YP_004429249.1	polyprotein segment 2 [Grapevine Bulgarian latent virus] >CBL43396.1 polyprotein segment 2 [Grapevine Bulgarian latent virus]	virus	Secoviridae	Grapevine Bulgarian latent virus	ssRNA(+),linear,segmented	rapsearch	nr	1789	62	921	1499	85	86	-1	0	no extension found	-	35	ORF35	negative	3	4759	59	4701	1566	3	Nepo_coat_C, Nepo_coat_N, Nepo_coat	Viral coat protein	pfam03688, pfam03689, cl04041	1397 - 1561, 1064 - 1149, 1224 - 1386	8.47e-39, 4.81e-26, 7.97e-23	ORF2: envelope biogenesis
Eschscholzia californica	Grapevine Bulgarian latent virus (novel variant 1)	yes	partial	relaxed	TLA03	contig_223	GCGTTACGCTAAGATTCATGTCTCGCTAATCGACAACAACCCTAGATATAGTTAATAGAAATTAATTTCTACTAACCATAGGAGGGGGTAGATACCGATCTACCCGCCTAAATCGTGCCTGCTGAAAGTATACATCCAAACATTGGGCATCTGGAGTGCATACATTATGATATAGATGCAGGATCGCACGATAATCCATACCTAACCCCATTGCAAAACTAGCTGCACTCAGCCAGTTTGTTACATATGGTTGTTCTGCACGGAAATACACATTACAGCCTCTATTATAAGCGTCTAATATCAGGGCTGTATTGTGATGCTTTGGGGAGCGAAAAGCATTAACCCAATGTTGCGTGGGCAATCGGCCTTTACCTTCCGCATTGAAACTCACAGGACAAA…	3106	0	0.318416	81.3	66.5486	0	YP_004429254.1	RNA-dependent RNA-polymerase (RdRp) [Grapevine Bulgarian latent virus]	virus	Secoviridae	Grapevine Bulgarian latent virus	ssRNA(+),linear,segmented	rapsearch	nr	2134	68	1	689	86	87	-1	0	no extension found	-	25	ORF15	negative	1	3082	62	3021	1006	1	RNA_dep_RNAP	Reverse transcriptase	cd01699	486 - 758	1.66e-84	partial novel variant of a known virus
Raphanus sativus	Raphanus sativus no family 1	yes	partial	relaxed	TLA04	contig_12	ACAAAGGTCCCCAAACTTTGACGAGTTATCTAAGCGCTTAAGACGAACAATGAGCTTTGGAGCACTACGCCCTGATTCTAATTTCTCTATTGGTCACCTGGAACTGGTGCCTCTTGATGACCCTGTGATGTACACATGTGGCAATCTCCCTGAACCAAGATACACTGTTGATTATAATGGCGAGATTTTCACCATCTTTGTAAATGGTAGAAGTGCTCATCTATTGTCAAGCTCAAGAGAACTCAGAATGATTCGTCATGAGATAGTTGCTAATGTCATGTGTTTTGATTCTGACATGCCACTCAATATCATTGGTGTCGAGGGTGAAGAATCTGAGCTAACACCTGATTTTATTAATACAAACGCTCGAACTGTACTTGAGTTAACCACAACTGCTAA…	4410	1	2.33673	58.9	98.5034	0	ASY01343.1	RdRp [Watermelon crinkle leaf-associated virus 2]	virus	NoFamily	Watermelon crinkle leaf-associated virus 2	Unknown	rapsearch	nr	65	4408	3	1451	83	83	-1	0	extended with C12, C572 and C120 (~6.8kb; 75 bp overlaps)	ACAAAGGTCCCCAAACTTTGACGAGTTATCTAAGCGCTTAAGACGAACAATGAGCTTTGGAGCACTACGCCCTGATTCTAATTTCTCTATTGGTCACCTGGAACTGGTGCCTCTTGATGACCCTGTGATGTACACATGTGGCAATCTCCCTGAACCAAGATACACTGTTGATTATAATGGCGAGATTTTCACCATCTTTGTAAATGGTAGAAGTGCTCATCTATTGTCAAGCTCAAGAGAACTCAGAATGATTCGTCATGAGATAGTTGCTAATGTCATGTGTTTTGATTCTGACATGCCACTCAATATCATTGGTGTCGAGGGTGAAGAATCTGAGCTAACACCTGATTTTATTAATACAAACGCTCGAACTGTACTTGAGTTAACCACAACTGCTAA…	29	ORF2	positive	2	50	6652	6603	2200	1	Bunya_RdRp	Reverse transcriptase	cl20265	582 - 1203	7.06e-42	makes up Raphanus sativus no family 1 with contig_572 and contig_120
Raphanus sativus	Raphanus sativus no family 1	yes	partial	na	TLA04	contig_572	TCTTTCATAAACGCAAAATTTAAGACAAGAAGCAAGCAAAAAATCTGTGTCTTTGAGAAAGCTATAGATGATATTCCAATAGTAGATCTTTGTAGAAGACAGTGGTTTAGCTTAGGCAAGCTTCCTTTATCAAAAAGGCAGGAACGTAGCTTTTGGAGTGAAGCCAAACTCAAGTACCCGTTCTTAGATGATGATAGACAAGTGACAAAATCAACACTAAAGATGAATGAAGTTGAACTCAAAAATTTCTTAGAGTCTATCACTTCAAAACCTAGACACATTGTTCTGCTTGATACAAGTGCTAAGTCAGCGTCATTATTTAATTCTATAACTAGAGTCTTTTGGACAGGAACTAAAATTGTGATTAGAGGAGTGAGTGACTCAGAAGAGAGCTCATTT…	1309	1	1.50267	53.5	99.2361	6.5e-135	YP_009422199.1	RNA-dependent RNA polymerase [Citrus concave gum-associated virus] >AST13127.1 RNA-dependent RNA polymerase [Citrus concave gum-associated virus]	virus	Phenuiviridae	Citrus concave gum-associated virus	Unknown	rapsearch	nr	1	1299	1426	1859	83	83	-1	3	extended with C12, C572 and C120 (~6.8kb; 75 bp overlaps)	ACAAAGGTCCCCAAACTTTGACGAGTTATCTAAGCGCTTAAGACGAACAATGAGCTTTGGAGCACTACGCCCTGATTCTAATTTCTCTATTGGTCACCTGGAACTGGTGCCTCTTGATGACCCTGTGATGTACACATGTGGCAATCTCCCTGAACCAAGATACACTGTTGATTATAATGGCGAGATTTTCACCATCTTTGTAAATGGTAGAAGTGCTCATCTATTGTCAAGCTCAAGAGAACTCAGAATGATTCGTCATGAGATAGTTGCTAATGTCATGTGTTTTGATTCTGACATGCCACTCAATATCATTGGTGTCGAGGGTGAAGAATCTGAGCTAACACCTGATTTTATTAATACAAACGCTCGAACTGTACTTGAGTTAACCACAACTGCTAA…	29	-	-	-	-	-	-	-	-	-	-	-	-	-	same as contig_12; not counted twice
Raphanus sativus	Raphanus sativus no family 1	yes	partial	na	TLA04	contig_120	TGGAGAATTTATTTTGGCACTGAACAAGATGATGGTAAAAGACATGTCAATTCCAAATGTTGTTTTACCTGAAGATAACCCAGCAGTCATGGATGAAAATGAACTTAGTGCTGATCTTGAAGCATTTATGGATGACATGAACTGTGATATTCAGACTCAACTCAATGTTGACTTTACTGAAGAGTTTGATGAAGATAATGATTTAGATCAAGACCTATTCGATATAGATCCTGCAATGCTTGCCAGACTAGAAACACAACTAGCATTATTTGACATGAACATCACCAAGAGTAGTGATGAATACACAGACAACTCTTTCATGCCTCGAACTAATCTCTGCTTCACAAATCTTGATAGATTATCTCACTTAATGCATGGTGCATCAGGTTTTGGAGATCT…	1211	0	2.15442	31.8	43.8481	8.9e-19	YP_009422199.1	RNA-dependent RNA polymerase [Citrus concave gum-associated virus] >AST13127.1 RNA-dependent RNA polymerase [Citrus concave gum-associated virus]	virus	Phenuiviridae	Citrus concave gum-associated virus	Unknown	rapsearch	nr	95	625	1865	2042	84	84	-1	21	extended with C12, C572 and C120 (~6.8kb; 75 bp overlaps)	ACAAAGGTCCCCAAACTTTGACGAGTTATCTAAGCGCTTAAGACGAACAATGAGCTTTGGAGCACTACGCCCTGATTCTAATTTCTCTATTGGTCACCTGGAACTGGTGCCTCTTGATGACCCTGTGATGTACACATGTGGCAATCTCCCTGAACCAAGATACACTGTTGATTATAATGGCGAGATTTTCACCATCTTTGTAAATGGTAGAAGTGCTCATCTATTGTCAAGCTCAAGAGAACTCAGAATGATTCGTCATGAGATAGTTGCTAATGTCATGTGTTTTGATTCTGACATGCCACTCAATATCATTGGTGTCGAGGGTGAAGAATCTGAGCTAACACCTGATTTTATTAATACAAACGCTCGAACTGTACTTGAGTTAACCACAACTGCTAA…	29	-	-	-	-	-	-	-	-	-	-	-	-	-	same as contig_12; not counted twice
Raphanus sativus	Raphanus latent virus (novel variant 1)	yes	partial	na	TLA04	contig_1	ACTTCGTGCGGCTTCTCACAAGAGGAGTAGGTTCGCTTCTCATTAGAGGCATCACAATGTACATTAGTATATTGTGGAATAGAGTAGGGAGAGCGAACCTACTCCTCAACGCACTTCGTGCGGCTTCTCACATAGTGAGGTAAATGGACTTCATCAGTCCACTAATCTAACACCATCTAACATACCACGGTCTAATCCAGTGGAATAATTGATGGCCTTCACAACTTGATCATCGAAATCGTTAGGAGCAACGGTATAATACCGCAACGATTTCCTATGTCTAGATATGGCAACAAGATTGTGACAAGGACCCAAAGTTGGACTCTTCCCAGAGTGCAACAAAGTTGTCGTCCTCGACAATCTGAATAAAATAACATTATCCCAGGTATCTCCTTGGGC…	3530	0	69.2433	99.487	66	0	JN107637.1	Raphanus latent virus isolate NZ segment RNA 1 replicase gene, partial cds	virus	Bromoviridae	Raphanus latent virus	ssRNA(+),linear,segmented	blastn	nt	728	3066	2339	1	86	86	85	13	no extension found	-	20	ORF20	negative	3	3483	154	3330	1109	2	Viral_helicase, Vmethyltransferase	RNA helicase, RNA methyltransferase	pfam01443, pfam01660	820 - 1077, 82 - 442	5.26e-46, 4.48e-45	partial novel variant of a known virus
Raphanus sativus	Raphanus sativus bromovirus 1	yes	partial	relaxed	TLA04	contig_7	GTTGAGAAATAGGTTCGCTTCTCAAAAGAGGCATCACAATATACATTAGTATATTGTGGAATAAAATAGGGAGAGCGAACCTATTTCTCAACACAACCACCAACACAAGATTCCACCTTGGAACCTAGTGAAGGCAATGGTGGTAATTCAAGTCCGGCAACAACATCGGACAACTTCAAAACTTGACTCCAACCAAGTTTCGGAATGGAAACATGAACTTCATATGAAGCTAATGCTTTCAACTTCAATCTAACATCTTCGGTGGGAACACCGTAAGAGAAGATCGGCATCTTTCTGACACTAGAAACTATATCATTAACGATTAATTTCGCAGAAGGAAACTCTTTAACCTCAAAATTGATATTCAATTTTGGAATCTTAACCGAGAAATAACTCTCG…	2869	0	106.163	73.2	62.1122	1.4e-262	ARS65724.1	replicase P2a [Blackberry chlorotic ringspot virus]	virus	Bromoviridae	Blackberry chlorotic ringspot virus	ssRNA(+),linear,segmented	rapsearch	nr	2394	613	146	735	85	85	-1	0	no extension found	-	15	ORF11	negative	2	2844	421	2424	807	1	RdRP_2	Reverse transcriptase	pfam00978	261 - 697	1.23e-169	na
Raphanus sativus	Raphanus latent virus (novel variant 2)	yes	partial	na	TLA04	contig_4	CTTCTCCTAAGAGGCATCACTAGTATATAATACTAGTGGCAACATTTAAAACCAACGACCATTACTGGTCTCACATAAAGTGGAAATCGTCCGATTCGGATTGGTTTCTTACGGGTTAGACTTACGCTCGGAAGCACAGCAGCTAACTATTTTCATATTGAACTTCACTGTTTCGATTACGAAACAGTGGGATCAACCGTCCCATTATGATGGGTCATCAGCATAGACAAAATCGCCTATGTAGGCATCCACTTCATCATCGAAGTAGGACATCGAAATTTCGGCATCGATCTCAGGATCGGAAACACTGTCATCACTATAAGTGGCATCAACCAAGTTGGATAATTGACTAAATAGTCAATTACTATTCTCCAGGAAATCTTCTGGAGGCATCAACAT…	2352	0	258.037	99.629	57	0	JN107639.1	Raphanus latent virus isolate NZ segment RNA 3 movement protein gene, partial cds; and coat protein gene, complete cds	virus	Bromoviridae	Raphanus latent virus	ssRNA(+),linear,segmented	blastn	nt	291	1638	1348	1	86	86	86	13	no extension found	-	9	ORF6, ORF7	negative	1	2127, 1020	1213, 358	915, 663	304, 220	1	Bromo_MP, Ilar_coat	Movement protein, viral coat protein	cl03270, cl03355	8 - 260, 49 - 216	1.35E-94, 2.21e-36	partial novel variant of a known virus
Raphanus sativus	Raphanus sativus cryptic virus 2 (novel variant 1)	yes	partial	relaxed	TLA04	contig_48	ACATGATATTGGAATAAGAAGCTCTAAGCGCTTCATGTTCTGACATTTGTTATTGTACTGCATGAACTATTACTACTGTAATAATCGCACGCAGCACAATTTAAAATTTTAATCTTTTATTGATAAAGAGTAACTTAATAAATAGTGTTACATGATATTGGAATAAGAAGCTCTAAGAGCTTCATGTTCTGTGGGATCCCAGGTCCTCAGGTTGTGAGGGAGGGTATCGGCTAATCCATATTTTTGTTTCAAATACAAGAAAACATGGTACAAGTATTGGGAATGTATTCCGGCATCGACATAGATGCTTTTGGCACGGAGGGCTGAGATGCTTCCATCTTCCACTTCGTATTCGGGATACAAGAGCATACGCAGGCAAACGAATTCGTCACGGTAGTT…	1774	0	3.99662	96.917	97	0	DQ218036.1	Raphanus sativus cryptic virus 2 dsRNA 1, complete sequence	virus	Partitiviridae	Raphanus sativus cryptic virus 2	dsRNA,linear,segmented	blastn	nt	42	1759	1717	1	86	86	85	4	no extension found	-	10	ORF7	negative	2	1581	148	1434	477	1	RT_like	Reverse transcriptase	cl02808	177 - 358	1.29e-21	partial novel variant of a known virus
Raphanus sativus	Raphanus sativus phenuivirus 1	yes	partial	na	TLA04	contig_18	AGACTAACTAAACCATGGGTGATGTCAAACACAAAGACCCCCTTGCTTACACAAGCTGACTAAACGCGAAAGACTAACTAAACCATGGGTGATGTCAACGCCTTCTTTGCTGGCTGTCCTGACTTTGAGACTTTTAAGGTCAAGTTTGCTACTCTGAATGAACACGATCAGGGTCGTGTTAGGCTTGAAGTCAGAGCTAAGTACATTGGGTTCCAAGGAGATTCCACTAAAGTGATATCTTATGGACCAGAACTTGTTGACTTTCTGGGTATTGCTCCCATTTCTCGACCAGGCACTCCTCTTGGTCAGCTCCCGACTGCTAGTGTCTTAGTTGGCCCTTCTCAGGATTCATCTACTACTCCTGTCACAACTCCTTCCTCTGTCAACACTCCTCTTATC…	3138	0	3.71319	43.5	33.174	2.3e-74	YP_009407930.1	p46 [Citrus concave gum-associated virus] >AST13126.1 p46 [Citrus concave gum-associated virus]	virus	Phenuiviridae	Citrus concave gum-associated virus	Unknown	rapsearch	nr	3056	2016	3	355	84	84	-1	0	no extension found	-	15	ORF11	positive	1	85	1725	1641	546	2	Tenui_N, Atrophin-1	Nucleocapsid, atrophin-1	cl05345, cl26464	308 - 504, 67 - 132	4.40e-14, 9.56e-3	na
Calystegia macrostegia	Calystegia macrostegia betaflexivirus 2	yes	partial	na	TLA06	contig_18793	CTTTCCCAACATTTTCCCACAAAATCGTTTCACATGATCTGTGCATATCATGTCATTTATTATGCTTGTTTGGATAACCAACTTGCTAAATTCGTCCACAAACCTTATTTCAAGCCCCGTCGGTTCGGGCACTAACTGGCTCAGCTTAGCCATGGCAGATTGCTCATCTGGTTTTTTGAGAGTCCGCAAATACCGGTAAATTCTGGAAACCACTCTGAATGACACAGGGAAGCACTGATCCGGTTTGCGCATGATGTTTGACAAACCCCTACTTGTGACAGCTTCAAAAGGTCCAAAGGTGCGATTCTGTGCAGTTGCCTCACCACCTCGCGTGAGCATAACCACATGATGCGCGAACTTACTGCACAATAGATCAACATTGTAGAGGGTCCCATCAGG…	575	1	0.0765217	66.3	99.1304	2.2e-67	AFI61525.1	putative viral replicase [American hop latent virus]	virus	Betaflexiviridae	American hop latent virus	ssRNA(+),linear,nonsegmented	rapsearch	nr	573	4	210	399	87	87	-1	0	extended with c18793, c24180, and c12227 (1.2kb). C24180 and C12227 are <500bp contigs. Each overlap ~20bp.	CTTTCCCAACATTTTCCCACAAAATCGTTTCACATGATCTGTGCATATCATGTCATTTATTATGCTTGTTTGGATAACCAACTTGCTAAATTCGTCCACAAACCTTATTTCAAGCCCCGTCGGTTCGGGCACTAACTGGCTCAGCTTAGCCATGGCAGATTGCTCATCTGGTTTTTTGAGAGTCCGCAAATACCGGTAAATTCTGGAAACCACTCTGAATGACACAGGGAAGCACTGATCCGGTTTGCGCATGATGTTTGACAAACCCCTACTTGTGACAGCTTCAAAAGGTCCAAAGGTGCGATTCTGTGCAGTTGCCTCACCACCTCGCGTGAGCATAACCACATGATGCGCGAACTTACTGCACAATAGATCAACATTGTAGAGGGTCCCATCAGG…	6	ORF4	negative	2	1185	1	1185	394	1	Vmethyltransferase	Viral methyltransferase	pfam01660	43 - 354	2.6e-105	extensions not included in the dataset since they are <500 bp and the extended contig is included in the dataset
Calystegia macrostegia	Calystegia macrostegia betaflexivirus 1	yes	partial	na	TLA06	contig_23977	CCTCTGCATATCAGCTGTTGGTTGTAACTGGGGTCTCCCAATCTCGAAACTCACATTTGATATATGAGCATTGTTCCTCTGAGCCCGCATAGCGTCCATCAACCTGGCTAGTCTCATCTCTAGGATACTTTCATTATTCACCCGACTAGGTTCGAAACCTGAGTCCAACTGAGCGCCCTCAGGCGGTGCTTGGGGTACAACTTCAACAGGTGGCGCGCTTTCAGGGGATCCCGCTTGTGGGGTCACCGGCTCACTTGGCCCAGCTGATGGTTCTCCACCTCTCTCTCTAAATCCCAACATTTCTTTATCGAACTAAGCTGTAAACCTAAAGCACTTCAAATTTGAAGGGCTTTAACTCCTTACTTAGTGCAATAAGATTCCGATCAATAACACACCCGA…	717	0	0.0864714	52.2	28.0335	2.6e-11	CAM12351.1	triple gene block protein 2 [Lily symptomless virus]	virus	Betaflexiviridae	Lily symptomless virus	ssRNA(+),linear,nonsegmented	rapsearch	nr	714	514	41	106	86	87	-1	20	no extension found	-	2	ORF1; ORF2	negative	1; 3	300; 529	1; 326	300; 204	99; 67	2; 1	Flexi_CP, DNA_pol3_gamma3; 7kD_coat	Viral coat protein, DNA polymerase III subunits; Viral coat protein	cl07103, cl26386; pfam02495	63 - 100, 1 - 44; 6 - 63	3.63e-11, 3.75e-3; 1.44e-8	na
Calystegia macrostegia	Kalanchoe latent virus (novel variant 1)	yes	partial	relaxed	TLA06	contig_11462	CTTCAACTTGAGCTTTCCTAGGAAGCCCTCATGCTTCTGGCTCTTTATTAGCCGTTTGTTAGCGCACATGTCATCGCCTGCGAAGCATATGCGCTCATTCCCATGTATCTCATAGCGCAGAAAGGTGAATAACATGTTCGCCATAGTGTTGAAGAGGAAGGTACTTGCCTCCCCTGAGAATCTCATGATGGCGAAGGATCCCAGCTTTGATCCCAAGTGCGTCTTAATGTACTTGTAATCCTCAATAAGATCATTGGGTAACCCAAGGTACCGCATGAGGTGCAGCTCAAATGCTACGATGTACTGATCTTGACTAGCATCAAACGCCTCGTAATCAGACTCAGTGCATATCCCCTCGAATTCCCCTTTGATCACCCAGGCATTAAGCTCTTCAAGACC…	543	1	0.0773481	86.7	100	1.5e-86	ACL01040.1	putative replicase polyprotein [Kalanchoe latent virus]	virus	Betaflexiviridae	Kalanchoe latent virus	ssRNA(+),linear,nonsegmented	rapsearch	nr	543	1	1716	1896	86	86	-1	0	no extension found	-	3	ORF3	negative	1	465	1	465	154	1	RdRP_2	Reverse transcriptase	cl03049	1 - 145	9.38e-29	partial novel variant of a known virus
Calystegia macrostegia	Calystegia macrostegia partitivirus 1	yes	partial	relaxed	TLA06	contig_1044	TGAGTAACATTATAATAATATGGTGGGGGTTTAATAGCCCTTCCTGTAAAAATTACAGGTTTCGTTAATTACATAATGTAACGCTTGTGATACAAGGGTACATCGCTGTCTTTAGCGATTCCGTATTTTCTACGAAGCCTACGAGCTATGGTGTTTATAACCTCGCTGAGAAATCCGCAATCTTGCGCAATTGACTCTGCTCGATAAGCTGAAATACTACCGGACTCGACTGGATATTCGGGGTAAATTAATAATCTTAAACATTTGTCTAGTTCTCTTGAATTAAAGAGACCATAAGCTGTTCTGCCTAGAAAACTAACTAACTCGATATTAGTTGAGTACTCTGTCTTTTCGGGGTGGATCGTCCATCCACATTTTGCCGCTTCTTCAGAAATTATC…	1632	0	10.5533	71	86.9485	1.4e-196	AAB27624.1	putative RNA-dependent RNA polymerase [Beet cryptic virus 3]	virus	Partitiviridae	Beet cryptic virus 3	dsRNA,linear,segmented	rapsearch	nr	1493	75	5	477	85	86	-1	0	no extension found	-	7	ORF6	negative	2	1502	69	1434	477	1	RNA_dep_RNAP	Reverse transcriptase	cd01699	187 - 401	2.04e-35	na
Calystegia macrostegia	Calystegia macrostegia partitivirus 2	yes	partial	relaxed	TLA06	contig_752	GGTTTACAATTTCTCTCATAGGAGGGTTCTGTGTAGCCCCCTATGAGAGAAATTGTAAACCTTTCATTAAATTTAAATTTTATGGTACATAAAGTTTAAAATGCCTAGGTACATCGGATTCTTTTGCGATTCCGTATTTTCTTCTCAGTCTTCGAGCGATGTCGTTCAAGACCTGGCTTGTGCCTCCAGCGTCTTCTGCGATCGACTTTGCTCTGTATGCGGATATTTCACCGGATGGTACCTCAAATTCAGGGAATATGAGTAATCTTAGACACTTCTTAAGGTCTCTTTGATTAATACCTCCGTATGTAGTGCGTCCTAGAAAAGACACGTACTCTGGGAGTCGTGAAACTTCACACTTTGCAGGATTTAACATCCAATTTAATGGAGTTGCTAACT…	1615	0	41.5201	71.8	88.4211	7.8e-200	ASU87378.1	putative RNA-dependent RNA polymerase [Pepper cryptic virus 2]	virus	Partitiviridae	Pepper cryptic virus 2	dsRNA,linear,segmented	rapsearch	nr	1510	83	3	478	86	86	-1	0	no extension found	-	7	ORF7	negative	1	1510	80	1431	476	1	RT_like	Reverse transcriptase	cl02808	154 - 400	3.98e-25	na
Podophyllum peltatum	Podophyllum peltatum rhabdovirus 1	yes	partial	relaxed	SE10	contig_54308	AAACAATCGAAATTTCAATCGAAACCGAACTCTCGATCCTTGATTATGATACTACCTCCTACTGATGTTGGTACCATAAGAAGCATACATGAAAGAGCTCGGATATTAATGCCTCCGGCTAGTGTTAGGTCAAATTCTCCTGATCCGGGAATTTTAACTGAAGATTGAGCATAATCTTTCAACCTCTTCCTAGTGAACGGATGGTAGGTTAATAAATAACTCAGTGACCATTCTTCGAAAAATAGATAAATGAAATACATAACATCAGTAGATTCTGAGACAGATGCTGCTGCAGACATGTTTGTTGTTATAGTTCCTATCACAAATAGTCATTGTGGCTTCATTAGAGAGAGCATATGATCTAAGCATCTTTTTATTCCACTGAGGAAGTGTTTTCCC…	1053	0	0.347578	54.1	27.9202	2.4e-31	YP_002308576.1	L protein [Lettuce big-vein associated varicosavirus] >Q8B0U2.1 RecName: Full=RNA-directed RNA polymerase L; Short=Protein L; AltName: Full=Large structural protein; AltName: Full=Replicase; AltName: Full=Transcriptase; Includes: RecName: Full=RNA-directed RNA polymerase; Includes: RecName: Full=mRNA (guanine-N(7)-)-methyltransferase; Includes: RecName: Full=mRNA guanylyltransferase >BAC16226.1 L…	virus	Rhabdoviridae	Lettuce big-vein associated varicosavirus	ssRNA(-),linear,nonsegmented	rapsearch	nr	618	325	695	792	84	84	-1	0	none found	-	10	ORF7	negative	1	498	255	234	77	1	Mononeg_RNA_pol	Mononegavirales reverse transcriptase	cl15638	10 - 72	9.17e-06	na
Podophyllum peltatum	Prunus necrotic ringspot virus (novel variant 3)	yes	partial	na	SE10	contig_18679	CTTCCCTAACGGGGCATCCACAACTTCAAGTTGTGGGCATCTGCTAACGCAGGTAAGATTTCCAAGCAAGAAGTTAGGAAGCAACTTCAAGAAATCTATTCGCATAATCCACTAACGGTGGTGCGAACTTTCCTCTCGGAGGAATTTCGAGTGTGCTTATCTCACTCTAGATCTCAAGCAGGTCTTCATCGACCAACAAGACATCAGTCGGGATTTGCACTCGTGGTAAATCACTTACCACTACATACAGATCCCTAACCAAGACCTTTGCCCCAGCGGGCACTTCGGTCTTGAATTCGATAACGATACGATGCGTTCTAGCAAAAGTATCGAAATCTAAATCGGAAGGTGGTTCGAATTGCCAACTTCTCGGTTGGTCCTTCAGAAAACCCTTCCTAG…	906	0	0.207506	93.501	97	0	AJ133207.1	Prunus necrotic ringspot virus cp gene, isolate PchIt.mry1	virus	Bromoviridae	Prunus necrotic ringspot virus	ssRNA(+),linear,segmented	blastn	nt	1	875	879	9	86	86	86	20	none found	-	3	ORF3	negative	3	841	167	675	224	1	Ilar_coat	Ilarvirus coat protein	pfam01787	12 - 219	5.26e-72	partial novel variant of a known virus
Aquilegia canadensis	Aquilegia canadensis bromovirus 1	yes	partial	na	SE13	contig_566	CTCCTTTGAAGGCATCTAAATTTTTCTCAGGAGAGAAAAATTTAGGCATCTATGATATTTCAATCATAGGCATTCATAAGCAATATAAACATCCACCCGGAGCAGCATAGGTGGGCATATGAACTTAGCTTAGGCTAGGTGCTGAGCACATCCCGGAGGACCCTTCACTAGGACTCATGTAGAGTCACTCTTCACACACCAGAAAATCAACTGGTGGCTTCACGCTCGATAACGGCGTGGTAGAAACCCAGAAACTGACCACTGAAACTTGGTTTACAGTGCCAGCCATTGGGGCGGTATCAAACTGCCAGACAAAAGACCAACCGGTCTTTAAATCGGCAATTGTGGTACCAGGGGGGCATCGTAGCTGACGAGCTGCATACTTCCCCGCCTTCACAC…	966	0	0.354037	64.4	67.7019	2.1e-75	AKA64362.1	coat protein [Tomato necrotic streak virus] >AMN16532.1 coat protein [Tomato necrotic streak virus]	virus	Bromoviridae	Tomato necrotic streak virus	ssRNA(+),linear,segmented	rapsearch	nr	841	188	4	213	85	86	-1	0	none found	-	3	ORF3	negative	3	844	185	660	219	1	Ilar_coat	Ilarvirus coat protein	pfam01787	26 - 219	1.96e-71	na
Aquilegia canadensis	Aquilegia canadensis bromovirus 2	yes	partial	na	SE13	contig_1723	AAGTTCACACCGGCAACTGCCGATGATCCCTCCACCGTATATGCCAAACATAAAGAATGGCTAAGGTGAACCGATCTTGACCAGTTAGTGATAATCATTACTGGAAGACCCAACGGATGTTGGTCTAAGATCAGTTTAGAATCCGAAGTACTCGTATTTACGAGAGACATGGATATAGTTCCGGGATGCTTTGAAGTAGTAAAAGGAGCATAAACCACCGCAATTCGGGGATGAGACGTAAACGCCTTAGCTCTATTACTAGCATGTATGACCCTTTTTAAATAATTTTTGGATTCAACCGAAACTAATGGCACGATTTCCATATATGGAACATTTCGTACCGCAACATTCTCGCAGAGTCTACCCGATATGGGCACATCATTGAGAGCATTGAAGCGA…	693	0	0.10101	31.5	61.9048	5.5e-13	ABS19899.1	movement protein [American plum line pattern virus]	virus	Bromoviridae	American plum line pattern virus	ssRNA(+),linear,segmented	rapsearch	nr	452	24	11	149	86	86	-1	7	none found	-	6	ORF4	negative	2	524	3	522	173	1	Bromo_MP	Bromovirus movement protein	cl03270	29 - 174	0.000126	na
Aquilegia canadensis	Aquilegia canadensis bromovirus 3	yes	partial	na	SE13	contig_1041	TCCATCCCACAAACACTAACGTCATTTCCAGGGTATTGCGTTTTTGTCCCTACGAAGCAGAGACGGCTCGATCCCCTGACACACCATTCCCAGACTGAACAACTCCCAGATTACTGGGGGTTCCAACGGCCTTAACAGCACCCTTAAGGGAAATATCTTTGGGTTTTTCTTCGGAAATCGTTAACGCAGTAAAGTCAGGATATTCCGGTAGATCGTCTGACAACTGGACCTCGCCAGGGCCCAGAAACTTCGGCACTTGTTCACGGCAAGCATACTCCTTTGCCATGACCGAACTCAAGAGACTGCGCGTGGTACGCTCGGAAAGTACAGTCTTCACACGCATCTCATGAGCTTTTGTCATCGAAGATCCGACATCTTCGGTATACCGCATCTTCTGTG…	583	0	0.150943	60.5	78.2161	1e-41	AKA64361.1	movement protein [Tomato necrotic streak virus] >AMN16531.1 movement protein [Tomato necrotic streak virus]	virus	Bromoviridae	Tomato necrotic streak virus	ssRNA(+),linear,segmented	rapsearch	nr	583	128	111	261	87	87	-1	0	none found	-	5	ORF2	negative	1	514	50	465	154	1	Bromo_MP	Bromovirus movement protein	cl03270	2 - 133	0.000109	na
Aquilegia canadensis	Prunus necrotic ringspot virus (novel variant 2)	yes	partial	na	SE13	contig_789	AGGGGCATCCACAACTTCACGTTGTGGGCATCTGCTAACGCAGGTAAGATTTCCAAGCAAGAAGTTGGGAAGCAACTTCAAGAAATCTATTCGCATGATCCACTAACGGTGGAGCGAACTTTCCTATCGGAGGAATTTCGAGTGTGCTTATCTCACTCTAGATCTCAAGCAGGTCTTCATCGACCAACAAGACATCAGTCGGGATTTGCACTCGTGGTAAATCACTTACCACTACGTACAGATCCCTAACCAAGACCTTTGCCCCAGCGGGCACTTCGGTCTTGAATTCGATAACGATACGATGCGTTCTAGCAAAAGTATCGAAATCTAAATCGGAAGGCGGTTCGAATTGCCAACCTCTCGGTTGGTCCTTCAGGAAACCCTTCCTAGACAGGGCAT…	519	0	0.104046	95.551	99	0	AJ133210.1	Prunus necrotic ringspot virus cp gene, isolate ChrIt.bla1	virus	Bromoviridae	Prunus necrotic ringspot virus	ssRNA(+),linear,segmented	blastn	nt	2	517	869	354	86	86	86	0	none found	-	2	ORF2	negative	3	511	158	354	117	1	Ilar_coat	Ilarvirus coat protein	cl03355	2 - 112	2.39e-46	partial novel variant of a known virus
Trillium grandiflorum	Trillium grandiflorum endornavirus 3	yes	partial	relaxed	SE16	contig_81	ATTGTGAAAGGGCATTTAAAATGCTATTAAATTTAGCAAAAGAAAAATTTTCTAGAAGTGGCAAGGATTTAGAGGAAATGCAAGTGGAATCTTCTGAATTAAGTGGACCAATAAGCGAGAGCGGTGAGATGGTAACACAAGAGCACAGAGAAAGTGAAACCACAAAAACAACAGAAAAAGGAACACAATCAAAACATGAGAGAGTGAGCAAATGGAAATCAAAGCTTAAAAGAGCAAAATCAGTGGTCCCGCAACGAGGAACAATCAAAGAAAGTGAATATAAACAAACCGAAAAATTACCAATAAGTCAAGCTGTTAGTCATGATGACTCCACACCGAGTGAATCAACAACCATGATGTCAATAATGGCATCAGCAACCGCATTGTTACCCTCAATGC…	4157	0	159.678	45.8	1.73202	1.1e-127	YP_009212849.1	polyprotein [Hordeum vulgare alphaendornavirus] >ALT66307.1 polyprotein [Hordeum vulgare alphaendornavirus]	virus	Endornaviridae	Hordeum vulgare alphaendornavirus	dsRNA,linear,nonsegmented,14-17.6kb	rapsearch	nr	1773	1844	3881	3904	83	85	-1	0	contig_115rc-contig_81 overlap 1557 1612 (5.7kb)	AAAGAAAGTTGAAAAACCAGCGCCGGTGGTTGACGATGATTGGCCATCCGACGGAGATGATGATGACATGAGCGAATCAACTATGGAGGAAGACAGGCAAACAGAAGATAGTGTAGAAAGCCCAACAACTAAAGCCAAAGAAACGCAGACTGAATTGCCCAAACCCAGCGAGGAAACAACATCAGGCTCAAATGTGGAAGCCATGGACCAATCTGCCCTAATGGAAAATTTAATAAACAAGATGAAACAATTGGTGAATGACCCAGAAATTGTAGGCAGGCCGGATACAATTGAAATTGACGATGACTCAAAATCAAAAAGTGTGGATGACAATCAAGCATCGAAGACTGACGAAATTACATCAACTGTTAAAGTAATGAGTGGAGCAGAATTGAGCAG…	31	ORF2	positive	2	68	5695	5628	1875	2	RdRP_2, SMC_N	Reverse transcriptase, RecF/RecN/SMC N terminal domain	cl03049, cl25732	1569 - 1726, 7 - 493	6.40e-13, 2.13e-8	na
Trillium grandiflorum	Trillium grandiflorum endornavirus 1	yes	partial	na	SE16	contig_29	CAATCATTGATGCAGGCAGTTGGTTGAGTGAAACAAGAATGCCAGTTGTTAAAACTAGATCAATACAAATAGATGCAAAATTGATGCGCACGCTATTAATCAGGAATTTAAATATGAGTTTAACATTTGATGAGATGCTTAAGTATGCCATTGGAATAGCTCACAGCAGGTATCAAATTAAGGATAAAGCAGTGGGCAACACTTACATAAGTGCTGATATGGCCATGGATCATGCGTTAATAGCCACAATAATTTCCAGACGAAATGACTCCATGGTGAGAATGGCTTTGAATGAAGGGAGATTAATCAGCGCTCCATTCACAACTTACAACAATATGACAACTAAAGAATGTGTAGCAATGATAATACAATTAACAGGTGGGCTCGTGGAAGAAATCA…	3001	1	239.853	34.5	22.8924	1.3e-26	AFM10600.1	RNA-dependent RNA polymerase [Bell pepper alphaendornavirus]	virus	Endornaviridae	Bell pepper alphaendornavirus	dsRNA,linear,nonsegmented,14-17.6kb	rapsearch	nr	2283	2969	1371	1601	83	84	-1	0	none found	-	18	ORF2	positive	3	39	2999	2961	986	1	Viral_helicase1	Viral RNA helicase	cl26263	791 - 973	7.6e-09	na
Trillium grandiflorum	Trillium grandiflorum no family 1	yes	partial	na	SE16	contig_5525	CTGGGTTCAAAAGTGAAGACTAAGGTGATAAGCCAACAAGATGAGGGTGCTAGATCTGAACCGCTCATATGCACAAATGCACGAATAGCTAGATATATTAACTGGCTGGGAGTTGGGAAGAATTTAAAGAGTGTGGTCGAACAATCAACTAAAGCTGTTTGTGATATTGAAATATTTGACAAGTTCTTTGATGAGGATCCATATGGAGAGATGTACTCCGGGAGCGTTGAGCACAGATTTAACCCGTCTGCAGCTTCAGAGGGGTGCTTTATAAATTACAGTCCTCAACTTGGATCAAGCGTGATGATGTCAAGTGATCACATGCCCACTTTCGGAAAAGGCAAAGCTAATTACACACTTCATTTCCAAGCATTGTATTGTTTCCTACAATATATTGGG…	2023	1	0.291646	50.3	28.3243	3.3e-83	YP_009130620.1	polyprotein [Black grass varicosavirus-like virus] >CEK42597.1 polyprotein [Black grass varicosavirus-like virus]	virus	NoFamily	Black grass varicosavirus-like virus	Unknown	rapsearch	nr	1	573	1136	1326	85	85	-1	0	contig_5525-contig_48270 overlap 1990 2023 (2.5kb)	CTGGGTTCAAAAGTGAAGACTAAGGTGATAAGCCAACAAGATGAGGGTGCTAGATCTGAACCGCTCATATGCACAAATGCACGAATAGCTAGATATATTAACTGGCTGGGAGTTGGGAAGAATTTAAAGAGTGTGGTCGAACAATCAACTAAAGCTGTTTGTGATATTGAAATATTTGACAAGTTCTTTGATGAGGATCCATATGGAGAGATGTACTCCGGGAGCGTTGAGCACAGATTTAACCCGTCTGCAGCTTCAGAGGGGTGCTTTATAAATTACAGTCCTCAACTTGGATCAAGCGTGATGATGTCAAGTGATCACATGCCCACTTTCGGAAAAGGCAAAGCTAATTACACACTTCATTTCCAAGCATTGTATTGTTTCCTACAATATATTGGG…	17	ORF1	positive	1	211	2472	2262	753	1	G-7-Mtase	mRNA (guanine-7-)methyltransferase	cl27811	2 - 543	3.1e-21	extension not shown in the dataset, but full extended contig is included
Trillium grandiflorum	Trillium grandiflorum endornavirus 2	yes	partial	na	SE16	contig_182	CTCATTTGAGAGTTGTACTTAAAAGGGGGTTTGTTTGTGAAAAGATTAAGCCTCCAAAGCCACATGGTAAACAGCTTGGCACAGACTGTAACCTTTTCACAAACAAACCCCCTTTTTAAGTACAACTCTCATTTGAGAGTTGTACTTAAACCCCGTCACCATCATGATGCTAAATCAAGTGGTGACGGGACTTCCCATCAGGTTGCTACGCAGCGTGATGGGAAAATTAAACGGTCCACGTCATTGCGCAAGGCAAGATGTAGGACCAATGAACCCGTTAAACCAACACTGGTTGATCGGGTGAACAACAAATTGTTGAGCGAAAAATTTGGGGTGGAAGGTTATTCACCATATGACAATCTAGCCACTTACTATAATGAACATCCAGGAATACATCGT…	1894	0	64.6304	40.6	31.2038	2.6e-67	YP_009212849.1	polyprotein [Hordeum vulgare alphaendornavirus] >ALT66307.1 polyprotein [Hordeum vulgare alphaendornavirus]	virus	Endornaviridae	Hordeum vulgare alphaendornavirus	dsRNA,linear,nonsegmented,14-17.6kb	rapsearch	nr	352	942	5	199	84	85	-1	0	none found	-	10	ORF1	positive	1	64	1893	1830	609	1	Vmethyltransf	Viral methyltransferase	cl03298	372 - 510	8.56e-06	na
Trillium grandiflorum	Trillium grandiflorum no family 2	yes	partial	relaxed	SE16	contig_1415	GTCAGGGGAGGTGGAATGTACACACTTATAAGTGATGTGTACATTCAATTATCTGGTTTTGAAGTACAAATTATTGCGTAGAATAAAAGACAAACACAGATGAAAAAATGTGCACCGTCAGGGGCACGAAAATGGAACGCGAAGCGTTTCATATTCGAGTGGATCCCAGGCCTTCTGGTTTAGAGGCAGGGCATCCGCTTTTCCATATTTATACAACAAATGCTTATACACTTGATACAAATAATGGGAGTTGATTCCAGCATCTCGGTTGATTGAAAGAGCTCTAAGAGTAGAGATATTTCCTGCGTCAACGGGATATTCCGGAAATTTGAGCATCCTTAGACAAACGAGTTCATCTCGAGCGTGTTGCTGTTCGCGAACAGTGCGGCTGAGAAAGGT…	1724	0	7.16415	73.8	82.4826	1e-208	YP_009026407.1	RNA dependent RNA polymerase [Arhar cryptic virus-I] >CDL67777.1 RNA dependent RNA polymerase [Arhar cryptic virus-I]	virus	NoFamily	Arhar cryptic virus-I	Unknown	rapsearch	nr	1548	127	1	474	86	86	-1	4	none found	-	14	ORF14	negative	3	1548	118	1431	476	1	RT_like	Reverse transcriptase	cl02808	146 - 406	3.98e-19	na
Trillium grandiflorum	Trillium grandiflorum peribunyavirus 1	yes	partial	relaxed	SE16	contig_4585	GCAGAAATTCTCTAACTCTATTAATCCATGGGTCAGACATTCTTATGTAGAAAGAATTGATGCCAACTTTATTTTCATACTCACAGGTTCTTGTAATTTTAGCTAAATTAAAAACAAATTTACCTGCTGATGGATCTTTCTTTTTGAGTGTAATAAATGAATCAGGTATCTTCCACTTACTCAATTTGTGTCTTCTTTCAAATTGACTTAACCTTCTATCTGTTCTAGCTAATGACACAAAGCCTAAGGGTCCAGCAGACTTTAAAACAACGTGACTCATTATGGCTATCTTTGAATCAGGTTTTCTCTTTGAATCATTTAGATCAACTGACATAGCTGGTATCAATGTACTTTCAGTCATCATTGCAGCATATGTGTAGTTAGAACATAATTCTGACG…	1384	1	4.43208	45.3	25.1445	3.2e-96	ALD89133.1	RNA-dependent RNA polymerase [Rhizoctonia solani negative-stranded virus 4]	virus	Peribunyaviridae	Rhizoctonia solani negative-stranded virus 4	ssRNA(-),linear,segmented	rapsearch	nr	1285	938	999	1115	84	83	-1	0	none found	-	11	ORF9	negative	1	1228	2	1227	408	1	Bunya_Rdp	Reverse transcriptase	cl20265	73 - 183	4.89e-08	na
Trillium grandiflorum	Trillium grandiflorum no family 3	yes	partial	relaxed	SE16	contig_22771	ATTCTCCATTTTTACTACATCTGTCTTTTTTAAGTTGATTACACTTTGCTGATACATCAAGGCAGGCTCTTGTCCTTGTTCTATTAAGTGATAATCTGCTTTAAAGAGATCTATATATGTGCTTATATCTTTATATGTCATTTCTCCAACTACAGTCCTAACAGAAGCATTTGCAGCAGTGTAATACAACTGATTTATTCTTTTTACATTATCTACATAAGATAAAGATGCATTGAAGTCAGTGGACCCTAATTTATTATAGAAACAACATGGCATAACAGTTGCATTTGTTATATTACAATTCTTTAAAATTTCCTTATTCAGAAAATCCCCATACATGCTTTGTATTTTTGCTTTTAAATCAGTTACTGCTGACCTTCTCTCTCTTCTAACATTAAT…	1367	1	0.332114	40.5	58.5955	1.2e-103	ALD89106.2	RNA-dependent RNA polymerase, partial [Macrophomina phaseolina negative-stranded RNA virus 1]	virus	NoFamily	Macrophomina phaseolina negative-stranded RNA virus 1	Unknown	rapsearch	nr	906	106	1279	1547	82	83	-1	0	none found	-	8	ORF8	negative	3	1245	1	1245	414	1	Bunya_RdRp	Reverse transcriptase	cl20265	50 - 237	0.000125	na
Trillium grandiflorum	Trillium grandiflorum no family 4	yes	partial	relaxed	SE16	contig_3320	GTCCTATATAGGTCACCTGGGTGGTTTTGAGGGTCTGAGACAGAAAGGTTGGACAGTAGCCACAGTGTGTTTGTTAGCATTTATTGCAGAGAGCATGAGATTAGAAATGTGCTTATTGGGTCAAGGAGACAATCAAGTATTAAAATTATACATGCCAGTATCCAAATGGGACAATCTATGCTACTCAGAAGAGGATAAGATCAAAGAATCAAAAAGATTGACCAATGAATACACCCATCAGATGCAATTGAATTTTTCTGATGCAGGTTTGCCCATAAAAATTAGAGAAACGTGGATTTCCACTAGACTATTCATGTATGGGAAAATGATGTATTTAGATGGAGATAGTCTTCCTCAATGGAGCAAGAAATTACTAAGATCATATGCATTATCAAATGA…	1360	0	0.219853	51.7	97.2794	2.5e-137	YP_009130620.1	polyprotein [Black grass varicosavirus-like virus] >CEK42597.1 polyprotein [Black grass varicosavirus-like virus]	virus	NoFamily	Black grass varicosavirus-like virus	Unknown	rapsearch	nr	2	1324	656	1096	84	83	-1	3	contig_29766rc-contig_3320-contig_46656rc overlap 1924 1946 (3.4kb)	GTCCTATATAGGTCACCTGGGTGGTTTTGAGGGTCTGAGACAGAAAGGTTGGACAGTAGCCACAGTGTGTTTGTTAGCATTTATTGCAGAGAGCATGAGATTAGAAATGTGCTTATTGGGTCAAGGAGACAATCAAGTATTAAAATTATACATGCCAGTATCCAAATGGGACAATCTATGCTACTCAGAAGAGGATAAGATCAAAGAATCAAAAAGATTGACCAATGAATACACCCATCAGATGCAATTGAATTTTTCTGATGCAGGTTTGCCCATAAAAATTAGAGAAACGTGGATTTCCACTAGACTATTCATGTATGGGAAAATGATGTATTTAGATGGAGATAGTCTTCCTCAATGGAGCAAGAAATTACTAAGATCATATGCATTATCAAATGA…	30	ORF4	positive	2	95	1330	1236	411	1	Mononeg_RNA_pol	Reverse transcriptase	cl15638	7 - 376	5.96e-34	makes up Trillium grandiflorum no family 4 and 5 with contig_29766 and contig_46656
Trillium grandiflorum	Trillium grandiflorum no family 5	yes	partial	relaxed	SE16	contig_46656	AGAATTTCAGAGATATTGGGTGACACCGCTTTATCATTTAAAATATGGCAAACATCATATGTTGAAGGAAGTGCCCATATCTGCAGGATCTTTACATCTGCATAATCCCAAATAGAGAATCCTGGATAATATCTGTCAACTGGTAACCCACATCTTAATCTCTCAAAGACATATGTTTTCTTTTCTGGAATAATCAGATTTGGATAGGCTCGATTTTTTGACAAGTAAGAGCTTAGGAACATCCTCCTAAATTGGCAGATTACGAGCTTCTGTGTCGAATTGGTGCTATGTTTCATCATCATTCCCTTGTCATGGACTCTCTTCATCCCCTCATAAATGTCAACTCTTGGATGTCCCCAAATTCTGTATATACAAAATATGTTGGATAAGGTATTTGCA…	1065	1	0.23662	40.4	48.169	2.4e-52	YP_009130620.1	polyprotein [Black grass varicosavirus-like virus] >CEK42597.1 polyprotein [Black grass varicosavirus-like virus]	virus	NoFamily	Black grass varicosavirus-like virus	Unknown	rapsearch	nr	815	303	193	363	84	83	-1	0	contig_46656-contig_3320rc-contig_29766 overlap 2379 2402 (2.1kb)	AGAATTTCAGAGATATTGGGTGACACCGCTTTATCATTTAAAATATGGCAAACATCATATGTTGAAGGAAGTGCCCATATCTGCAGGATCTTTACATCTGCATAATCCCAAATAGAGAATCCTGGATAATATCTGTCAACTGGTAACCCACATCTTAATCTCTCAAAGACATATGTTTTCTTTTCTGGAATAATCAGATTTGGATAGGCTCGATTTTTTGACAAGTAAGAGCTTAGGAACATCCTCCTAAATTGGCAGATTACGAGCTTCTGTGTCGAATTGGTGCTATGTTTCATCATCATTCCCTTGTCATGGACTCTCTTCATCCCCTCATAAATGTCAACTCTTGGATGTCCCCAAATTCTGTATATACAAAATATGTTGGATAAGGTATTTGCA…	17	ORF13	negative	1	1373	3	1371	456	1	Mononeg_RNA_pol	Reverse transcriptase	cl15638	182 - 457	2.23e-28	but also makes up Trillium grandiflorum no family 4 and 5 with contig_3320 and contig_29766
Trillium grandiflorum	Trillium grandiflorum rhabdovirus 1	yes	partial	relaxed	SE16	contig_29766	CCACCCAGATGACCTATATAGGACATTGGCGGGTCAGTGATAAATCCATCATTGCAAATTTTTGGTAAATATTTTCCTGAACTAGAGTAAATATATGACCTCTTGAAGATCTCATGTGTTCTTGATATAAGATTGCTGTATCCAAACATTGTGTCCATTTGCAGAAATAGCTCTTTGGTGAACTCATCCCTCATGTTCAGATTCCACTTCTCAAAATCGATATTGATGTTAGGATTCAGAGGATGCTGTCCTTTTCCTCCAACTGACCAGATTTTCCTTAGTTGAACATGAAGAGGATCTTTCATGGTTATCTCTGGGAAGTAAGGTAGAATATGATTTGCAATCAGCTCTTCTGTGAGTACGAAGTACATCCTCATTTCCTCTGACATCAATGAGAAC…	610	1	0.172131	60.6	99.3443	6.8e-66	AFA36170.1	L-protein [Lettuce big-vein associated varicosavirus]	virus	Rhabdoviridae	Lettuce big-vein associated varicosavirus	ssRNA(-),linear,nonsegmented	rapsearch	nr	608	3	459	661	84	84	-1	0	contig_46656-contig_3320rc-contig_29766 overlap 1043 1065 (3kb)	AGAATTTCAGAGATATTGGGTGACACCGCTTTATCATTTAAAATATGGCAAACATCATATGTTGAAGGAAGTGCCCATATCTGCAGGATCTTTACATCTGCATAATCCCAAATAGAGAATCCTGGATAATATCTGTCAACTGGTAACCCACATCTTAATCTCTCAAAGACATATGTTTTCTTTTCTGGAATAATCAGATTTGGATAGGCTCGATTTTTTGACAAGTAAGAGCTTAGGAACATCCTCCTAAATTGGCAGATTACGAGCTTCTGTGTCGAATTGGTGCTATGTTTCATCATCATTCCCTTGTCATGGACTCTCTTCATCCCCTCATAAATGTCAACTCTTGGATGTCCCCAAATTCTGTATATACAAAATATGTTGGATAAGGTATTTGCA…	24	ORF22	negative	2	2902	1073	1830	609	1	Mononeg_RNA_pol	Reverse transcriptase	cl15638	9 - 574	3.31e-94	makes up Trillium grandiflorum rhabdovirus 1 with contig_46656 and contig_3320
Trillium grandiflorum	Trillium grandiflorum caulimovirus 1	yes	partial	na	SE16	contig_80041	CTTCACACATATAATGCAGAGTATTAATGGAGAGCCCTAATTCGAGGCAACGATTTTACGTCGTGTACAAAGGTCGCCAACCAAGCGTCTATCAAAGTTGGGCTCTTTGTCTCCAACAAGTCCATGGCTTCTCGGGTGCCACATACGAGAGGAAGTCGACGTTGGCGGATGCTGTCACGACATTCAATGCTTTCAACAATGCCTCAATTGGTGTCCCGAATGATCCTCTTCAGGGTTAAACTCATGCTTCTGGCATTAAGTCTCATGGTCCTATCATTAAGCCCACAAAGGGCACATGCTACTTGGCCCCATTATGGTTTCTATTTGCTCTAGTTATTGCTGTTTTGTTTGTCTAGTGGTACCTTTATTAGGTTTGTTGCATTATGTCTGTCTCTCGGT…	520	0	0.192308	46.341	24	1.92e-06	NC_020999.1	Rose yellow vein virus variant RYVV-MN1, complete genome	virus	Caulimoviridae	Rose yellow vein virus	dsDNA RT,circular,nonsegmented	tblastx	viral.1.1.genomic	54	176	447	569	84	87	84	0	none found	-	5	ORF3	positive	3	27	239	213	70	1	Cauli_VI	Caulimovirus viroplasmin	pfam01693	9 - 49	2.64e-14	na
Trillium grandiflorum	Trillium grandiflorum no family 6	yes	partial	relaxed	SE16	contig_27786	CTACAATCTAGTGTCAAATATATTTTTTCATAATTATTGTCATTGGAGTATACATTGTCAAATATCATTGAATGTATTTTAGCAATTCTTTTATTGGATGGCACTGAAATCATTTCATTATCCACCTTTTTGCAAAGAAAAGAAAATAATTGTTCTAGTGGTTGCTGGTAAGTTTTAGTATTTAAAGTCATAACATAAATTTCACGACTCCCTTTCCACTGTGTTTTATCTACTACATGAAATATTAAATCTGTTTCTGCTACATTTTTTAATCTTTTTGTATAACTGATATCCATGTCCATTAGCTTCTTAGCTTTATTCACAACTGAATCACCTAATGCATCTAAATCCATTAATTTCTTAACTGACCCATTACTTTCTAGATCTTTGATAATTGCT…	510	1	0.160784	45.5	51.7647	5.2e-30	YP_009182153.1	RNA dependent RNA polymerase [Botrytis cinerea negative-stranded RNA virus 1] >CEZ26311.1 RNA dependent RNA polymerase [Botrytis cinerea negative-stranded RNA virus 1]	virus	NoFamily	Botrytis cinerea negative-stranded RNA virus 1	Unknown	rapsearch	nr	323	60	1024	1111	80	81	-1	0	none found		3	ORF3	negative	2	470	3	468	155	1	Bunya_RdRp	Reverse transcriptase	cl20265	8 - 132	0.00431	na
Packera aurea	Packera aurea no family 1	yes	partial	na	SE4	contig_9188	GTGTTTTCCGCACATCCCTCATGGCATCGGAAGTTAGCAACTGGGCTTCTGCAACAAATTTGCGCAGAAAATCACTATTTTCTGTAATTAACCTGAGAGCAGCTACCTCCGGGTCGACAATTCCAAGTGCTTCTTTGATCGCTTCCATTAGTATGACGTAGATACGCTGGACGTATGTCAAAACTCCGTTCAAATATGTGAAAGTGGGGGCCGATGTGAGTTTTATACCCAACCCATGCGCACTACTCTCATATTTATTCGCATCCAATTGAACATTAAACAACACGCCAACAATCCCAATTAACACCCCAACAATAGTAGGCGTAGGATCAGTGGCAGCTTGAGTTTGTGCAACACGAGCCGCCTGGTGCGTTATGATATAGTTAATTTGCGTTATCC…	3886	0	0.411477	53.9	26.2481	1.3e-267	AEM65163.1	polyprotein, partial [Tomato matilda virus]	virus	NoFamily	Tomato matilda virus	Unknown	rapsearch	nr	1678	659	413	771	86	87	-1	3	-	-	23	ORF16	negative	1	3814	2	3813	1270	3	rhv_like, rhv_like, CRPV_capsid	Capsid protein	cd00205, cl13999, cl07393	543 - 686, 229 - 407, 822 - 964	2.04e-15, 5.37e-11, 8.99e-7	na
Packera aurea	Packera aurea no family 5	yes	partial	relaxed	SE4	contig_2748	CTTTTAGGATTTTATGAGGATAATATTCTAGACTAAATAATTGTATGTAAGATTAATATGTTGAAGGTAACGTTTTCGGAATTTCACCAGGAGCCTAAATCCCCGATTATGCTGGATGACGATTGCATAACATATCACAAGCTTCTTTGCTGATGATGTTACCATAATTCATGACTACCATAAATATGATTAACGCGAACTCTAATACGACGAGAACGCTCAGAATGATCATAGCCAGCACCATTTTAGATAATGATAGCAATAACAGTGGCTGCGGCAATCGCTTTCACAGCTATTTGCTTTCGTTTAGTGTAGCGGAACGCGAATAAACGTCTACCGTTCTTTACCCACTCAAATTTCGGTTCTTGAAGTCGCTTTTGTTCTTCGTAGCGACGATTG…	3579	0	2.76418	42.5	15.5909	9e-30	APG77744.1	RdRp [Hubei virga-like viurs 8]	virus	NoFamily	Hubei virga-like viurs 8	Unknown	rapsearch	nr	1466	909	2462	2642	86	86	-1	8	-	-	26	ORF26	negative	2	3464	489	2976	991	1	RdRP_2	Reverse transcriptase	cl03049	589 - 873	4.56e-41	na
Packera aurea	Packera aurea phenuivirus 1	yes	partial	relaxed	SE4	contig_8844	GATGTTATTAAGATGGCAATAAAGGAGCAGTTGAAGACTATTGAGTATAATATAAAGCCATTTGAAAGTGGAAGAGTTTTTGGTGATCATATTTTGAACCCCATGGATAGCAAGCCGGTTGTAGCAGCAAGAACATCTAGATATTATGAAACATGTCTCTTAAAAGCTATGAAGTCATCAAATAATTGTGTATTTCCAGTGGAAAAGGTTATTAATCCAAATAAGGAATGCTCAACAGCTGAGTTTAGTCAAGATGTAGAGATCATTAAAGATTTTATAGATAATCAGACTATCTTAAACCAAAGAGTTGATCCCAAAGCAGTAGTTCAAATACCACTTGTTCAAGTTGGTAAATCTAGTGCACTTCCTGGTCAAGCACATGAGAGCCATCCATATGCT…	3015	1	0.275954	39	4.0796	2.9e-168	AHH60917.1	RNA-dependent RNA polymerase [Cumuto virus]	virus	Phenuiviridae	Cumuto virus	ssRNA(-),linear,segmented	rapsearch	nr	1078	1200	592	632	83	83	-1	0	contig_6874-contig_8844 overlap 788 804 (3.8kb)	CTGCAGAGAACATTTCAGTTTTAATTAAAACTGAGGCGAGCAGAGGTAGGGTTTCTTAAGGCAGCTAATCGAACAAAGAAGAACAAATCCAATCTCAGAATGTCTGTATCATCCATTCCAGTGAGAACAAGTCAATTCACCTTCACGTCTCTATTAGATTGTATGCCATTCTTGGGAGAGTATCCTAATCGGTTAATAATGCCAGAGCCAATAATACAGCCAATGACAGAACCACTATTCTTCCCAGATGCAAAGGTTGATGTAAACAAGACTACATTAAAAGTGTCTATAGAACTACCTAGATCAGATAGAGTATCTTCAGCCACATCAATAGCCTCTGATGAGTTTGAGCAAACTTTTGATGACATGAGAAAGTTCGCACATGAGTTCACATTCGCA…	17	ORF2; ORF1	positive	2; 1	548; 100	3802; 531	3255; 432	1084; 143	2;1	Bunya_RdRp, DUF3770; L_protein_N	Reverse transcriptase, unknown viral function; viral protein terminus	cl20265, cl13978; cl20011	458 - 1084, 53 - 283; 77 - 130	2.33e-60, 5.07e-3; 1.56e-4	na
Packera aurea	Packera aurea bromovirus 4	yes	partial	relaxed	SE4	contig_5968	ATCGTCGCTCACGCGACGGCATTTCATCAAGAAGAAACTCCGGCCCCAGGCAACCGGATCTTGACTTATCTATAGCAGCTTCCCCGTAAGTTCAGCTAAGATAGATAACCGAATCGAAAGATTCGGATTGTCGCATTCAGACATAGTCTGAGCATCTGAAATATAATTTCAGGCATGTGGTCATCGACCACGAATTTAACCCTTCAATAATTTCTCAGCCCACATGGACTGAGTTGGGTTACTCCCCTTATGCTTCGAACGGGTCCTATTTTTTGACCTATTCGGGACATGAGTTTCTTTAGGTGGAAAGAACAGAAGTTCAAGACGCCTATTATTGGCAATCAACCACTTAACCTGCACAAGAGCAGGATACAAGAAACTCAAGCTTCTACGGCCGCA…	2311	0	0.594548	54.4	55.6902	1.1e-128	ASJ26558.1	polymerase P2 [American plum line pattern virus]	virus	Bromoviridae	American plum line pattern virus	ssRNA(+),linear,segmented	rapsearch	nr	1752	466	227	659	86	86	-1	0	none found	-	16	ORF10	negative	2	2289	196	2094	697	2	RdRP_2, Seadorna_Vp10	Reverse transcriptase, viral protein	pfam00978, cl06381	219 - 653, 78 - 164	1.70e-653, 5.79e-3	na
Packera aurea	Packera aurea bromovirus 5	yes	partial	relaxed	SE4	contig_4815	GCCATTGGTTTTAAACCAGCATCGTCACAAAAGTGACGGCATTTCATCAAGAAGAAAAACCTGGCCCCATGGCAACCAGTTCTTGACTTATTTCAATTCATCTCCCCGTAAGTTCGATAGAAAAGAAATAGGTGGTCGAAAGACCACACTCGCATCTAGATAGTAATCTAGGCATCTGAACAATTGTTCAGGCAAATCATCCAGACAAAGTCTGGGCATCTGAGTAAAAATACTCAGGTAATCATCCTCTTATTAGCTTTTCAGCCCAGTGGGATTGCGTTATCCCACTACCTCGAGTCTTCGATCTAACACGTTTAGTGTTTTTCGGGACATTACCCTCCTTCGGTGGAAAGAACAAAAGTTCCATTCGCTTGTTATTAGCGATTAACCACTTCACCT…	2268	0	0.380071	55.3	56.2169	6.5e-129	ASJ26558.1	polymerase P2 [American plum line pattern virus]	virus	Bromoviridae	American plum line pattern virus	ssRNA(+),linear,segmented	rapsearch	nr	1783	509	231	659	85	85	-1	0	none found	-	9	ORF8	negative	3	2233	242	1992	663	1	RdRP_2	Reverse transcriptase	pfam00978	186 - 621	6.86e-122	na
Packera aurea	Packera aurea no family 2	yes	partial	na	SE4	contig_6247	GTTTTAAATATTCAGACTAGAGAGAAGGAAGTTATATGAAAATATATATCAAAATTTAACGTTTTCTGGAATCACAACCAGAGAGCCCAAATCCCTCAGAACCTACACGAACGTATACCGTCCGCTAGTACATCTGACTTAGCTTGCGTCAGATATATGAAGTTTCGTTTTGCTCTCGTTATCGCAGTTATTATCTGATCAGAACGAGTGTATAGTCCGACCGCTTTATTGTTCGCATTGGTGCGAACCAAAATAATTGTGTCAGCTTCTGAACCTTGATACTCAGTTATTGTGTGGACGGCTATAGATTGTTTCTTGAGCAGATTTTTCAGCAAAGCTTTGTCACCTCTCGTGAACGTCAACACGGTAAGAGTGCCGCGATCCTTATACTGATTAACG…	2225	0	0.803146	39.286	11	3.48e-08	NC_035124.1	Culex negev-like virus 1 variant mosWSX37710, complete genome	virus	NoFamily	Culex negev-like virus 1	Unknown	tblastx	viral.1.1.genomic	746	579	5800	5967	86	87	86	0	-	-	7	ORF5	negative	1	2141	96	2046	681	1	Viral_helicase1	Viral RNA helicase	cl26263	379 - 665	7.16e-18	na
Packera aurea	Packera aurea no family 4	yes	partial	na	SE4	contig_904	TTTTGAGATTAATTGAATATAATTGATAAGAAATTATTGAAGATTAATATGAACGAAAATAACGTTTTCGGGAATTTAAACCCATGAGCCCAAAACCCATTATTGCCTCTCTCCACGAGGGCTCGTCTGACCAGATGGACTGTGCGGCCTTGAATGATGTCCTTCAAGGGAAGGCATAGTTATGCCTTGCTCGACAAAAGTATTGAAGTGCTCTCTAGGAGACTTCATAGTCGCGAGCATCTTATGCAGTACCACCACATAGATGGCAAACCCGCACAGAACAATGATACGCGTTGATGGTAAACGACTATGCGTAAACAAATGCAGTAGCATTGACAGCGTACAGTACTGATAAAAGTTAGCCTCTGGAAGCATAGCAATTACCAGCAACGTCACCGC…	2184	0	2.54029	40	15	1.43e-07	NC_034152.1	Big Cypress virus variant BCNP2-24 A hypothetical protein 1, hypothetical protein 2, and hypothetical protein 3 genes, complete cds	virus	NoFamily	Big Cypress virus	Unknown	tblastx	viral.1.1.genomic	381	277	8994	9098	85	86	85	0	-	-	17	ORF13	negative	1	735	100	636	211	1	SP24	Virion membrane protein	cl24916	43 - 161	1.22e-13	na
Packera aurea	Packera aurea bromovirus 3	yes	partial	na	SE4	contig_26	AAACGGGAGCAAGTTTGGTAGGGAAACTCATCGTACTCAATGACATAGTCATCCAATGAGGACGGTACGATGGGAGCATAAAGCTCACTTTCAATCGAGATAACGATCTCGATCAAACTCAATGTAACTAGTTTCATTACATTGGCATCCGATGTTATCACAAACATACGGGTAACATTCGCAGTGACAATATGGTACATAACCACACTGCGAGCATCCTAGTCATTGCTCACTTTTAAGAAAGTCACTTGAGGGCATCAAAGTTGGGGCTTTGGATGTCAAAATCCAGATCCCAACTATGGAAACTCTCCCAGCTGCGGATTGAGCGTGATCATAGTGCCACACCCAACCGAAGTTATCCTTCGTCACGTCGCTGACGGTAGTATTTTGAGGGAGAAT…	2065	0	614.435	38.3	21.6465	2.7e-17	ALO81584.1	movement protein [Fragaria chiloensis latent virus]	virus	Bromoviridae	Fragaria chiloensis latent virus	ssRNA(+),linear,segmented	rapsearch	nr	1751	1305	45	195	86	86	-1	0	none found	-	5	ORF4, ORF3	negative	3, 2	1826, 900	984, 223	843, 678	280, 225	1	Bromo_MP, Ilar_coat	Movement protein, coat protein	cl03270, clo3355	8 - 186, 26 - 224	3.16E-34, 4.67e-33	na
Packera aurea	Packera aurea bromovirus 6	yes	partial	relaxed	SE4	contig_25	AATTTCGCCTCAAAATTAAACAAGAAACAAACAAATCTTCATTTAACCTTGGTAACTCCGTGACGCTGCCGATTAATGAATCGTCTCCTGACACCACCACCATTCGTACGTTGGGATCACTTAAATTGTACACTCTGGTTAAAGCACAAAGAGTGACTATAGTGTTTCCCAAATAAGTACAAGCATCACCAGTTCTTCTTTGGTAATTCGTCGAAAAGAAAACTCCATTGGAACTATCGCTAATGTGAGATTTTCTATGAGACTCAAACCAATAATAACGAAACTCATCTGGCATTCCTAACAGAGAAAAAACTCTGTTTTGGATCTCATGATGAAGTTCACCTTGAGACTTATCAAATTTGGAGAAATCAACCTCTTTCCAATACCTCGATTCCTTAA…	1748	1	25.1322	58.1	64.7025	1.3e-126	NP_619575.1	polymerase [Elm mottle virus] >AAB97773.1 polymerase [Elm mottle virus]	virus	Bromoviridae	Elm mottle virus	ssRNA(+),linear,segmented	rapsearch	nr	1153	23	174	550	85	85	-1	3	contig_1285-contig_25 overlap 312 361 (2kb)	TTTTAAATTTCTTTTTATTAGCAAGTATATTAATCATACTGAACAAAGCCGGTAACAACCAAACCGACAATCGTCCAGTGTATCTTAAACCAACCAACGTGGCCACTTGTTCACAAACATGCAAATCTCTATAATAATGAATTACATCCACCATACTGGTGAATATTTCATCAAGATTATCTATTTGCGCATCCCTTCTACCAAATTTAATTAAAATTTTTGCGGGATTGGGAACAGCGATGATCTTTTCACCATCCACAGTATCAACCAACACTAAAAACTTCGAGCATATAAACGGTTGATTGTGGGGAAATTTCGCCTCAAAATTAAACAAGAAACAAACAAATCTTCATTTAACCTTGGTAACTCCGTGACGCTGCCGATTAATGAATCGTCTCC…	12	ORF8	negative	2	2025	274	1752	583	1	RdRP_2	Reverse transcriptase	pfam00978	237 - 564	5.19e-116	extension not shown in the dataset, but full extended contig is included
Packera aurea	Packera aurea secovirus 1	yes	partial	na	SE4	contig_18097	TAAAAGAAATAACGGATTTGAAAGCTGCAAACCCCCAACAAATCCTAACAACGGGGCTGATCAAGCTTTAAAGAAGCAAACTAAACAAACAAATTAACTAGTGCCAACTTGTGAGGCTATATACGGTCGTGGACCATAAAATGTAGCTTTTATGCACTCTAATGTAAAATGAATATTGCGTATCTGCATAGCTCCATCAATAACAATACTCAACTGAGGAATCATTTGCCCATAAGTGCCAGCATATTTGATGCCAGAGTGATTTGGAAAAGGTATAGTAAGAGCACTGTCAACACCACAATGAGCTGTTACATCAAATAAATCTAGGCCATCTGCACAAGTTTTGCCAGAGATATTGATTGTTGCATTTGTATCAGCCAATTTAACATTTGTGCACCA…	1648	0	0.231796	32.394	13	2.18e-06	NC_034215.1	Peach rosette mosaic virus isolate PRMV2 segment RNA2, complete sequence	virus	Secoviridae	Peach rosette mosaic virus	ssRNA(+),linear,segmented	tblastx	viral.1.1.genomic	570	358	3999	4211	84	83	87	0	-	-	11	ORF9	negative	2	1599	94	1506	501	3	Nepo_coat_c, Nepo_coat_N, Nepo_coat	Nepovirus coat protein	cl04211, cl04212, cl04041	337 - 490, 17 - 106, 206 - 326	4.94e-18, 4.54e-6, 1.78e-3	na
Packera aurea	Packera aurea bromovirus 1	yes	partial	na	SE4	contig_1652	ACATCCAACCTGTGGGAAAATTTAGGTCCACTTTCTTGCATCCACATTTTCCAAACATCAGAAGCTAACAAGAAAGGGGGGGGATCGACGAAGACATCTCCGTCGACATAACCGGCATCAAATCCGATCGTACTGGCGATAGCTTTCCAAGCTTCAGCCCACACGGAATGATTAATACATCGCATGGACATACCATCTTCAGAGATGGTTCTAGCACCACCAAAAAGAACTCGAAGAGGATTAAGAACTGATTTCTCAGTAAATGGAGTTCTTATGGCTTTATAAGAAGCTTCTATGCTATCAAATTGCATCTTTGCGTGAGCAAAAAAAGTCACTGCTAAAGGAACATAATCAGACACATCAACAGGAGCGCCTGATTGCATAGTAATCCCGTTAATA…	1626	0	19.2909	56.1	80.6273	7.8e-131	ARO72614.1	putative replicase [Spinach latent virus]	virus	Bromoviridae	Spinach latent virus	ssRNA(+),linear,segmented	rapsearch	nr	1580	270	8	438	85	85	-1	3	contig_436-contig_1652 overlap 1565 1622 (3.2kb)	CCAATGAGGACGGTACAATGGGAATCATTAGATTCACTTTATAAAACACGCTCGCAAATCATCATCAGTAGCATTCTTCGCTAAACCAAACAGCGGAACTAATTCATCAGACATATCATTACTGGCTACAGTATAATATCTTAAAGATTTTCTATGTCTGGAAATAGCCACAAGATTATGGCTACTTAATGTACTGGGATTTTTTCCTGAGTGCAACAAATTCGTCGTTCTTGACAAACGGAATAGAATAACCTTATCATAGGTTTTCCCTTGAGCTTCATGAGTGGTGTTTAATTCATCTATGGTCTTCACACGACCACTCATGCCTCGAATAGCTGATAACTTAGCTTTATCAGCTTTAGTATGTGTTATATATAACACATCCTTCTCAATCGGTAT…	22	ORF16	negative	2	3147	34	3114	1037	2	Viral_helicase1, Vmethyltransf	Viral RNA helicase, viral methyltransferase	pfam01443, pfam01660	745 - 1006, 95 - 400	1.31e-46, 3.07e-42	makes up Packera aurea bromovirus 3 with contig_436
Packera aurea	Packera aurea no family 6	yes	partial	relaxed	SE4	contig_12433	TGTCTCATTGCTATTGTGAAATCTACTGGACTCGCGCAAAAAACTCGTGTTGGATTTTGGCTTGCAATTTTCTTGAATTTGCGTCTCTCATCCTTTAGAGTATCGCAGAAAATAGTGTGAGGGACAATGCCTTTTTTGCGCAACGCCTCTTTCCGCATAATCTCTACTTCGAGTTCAGGATCGAGTTTACAATCAACAATTTGCAAATTTTTATCGACTATTGGTTGAATCCATGCAAGTTTGTTAGTTTCACCTTTCTTTTTAACCCATGGATATCCAGCACTGGTTGTTAATTTCATAGCGTCGTAAAATGCCATACCAGGAATTCCTACAACAGCTTCAATAGGTGTTAATCGTTGTGGTCCTGCTATAACAGGGCGCATGGGAGCGAACAATTGA…	1326	0	0.233032	57.4	71.9457	5.7e-102	AEM65163.1	polyprotein, partial [Tomato matilda virus]	virus	NoFamily	Tomato matilda virus	Unknown	rapsearch	nr	956	3	1849	2167	86	86	-1	0	-	-	10	ORF7	negative	2	1037	3	1035	344	1	RT_like	Reverse transcriptase	cl02808	166 - 345	3.01e-09	na
Packera aurea	Packera aurea solemovirus 1	yes	partial	relaxed	SE4	contig_24751	CCTGACGGCGTCCAGGTCCACGACTCGCTGAGTACTTGAAAGGCTCAGCGCTCCCCATGCAGAGTTACCCACACAGTTCGGCCATGTTGGATTGGTTACAACCACTTCCTCCCTAGTTGACCACATCTCACAGACTGCTGTGAATGGTGGCCTCATTCCCTCCAATGTCGAGGCTGTCACTCTTGGTACTTGCCCAGGCTGCTCTCGCAACTCGCTGGATCTTTCCCCACTCCGGGTTCGACGCTAATTCAAATTCCAGACCGGGAAAGTCTGGCTCCTTCTGATGAAGGAACTTGAAAAGCGTCTTACCCGCATTGAGCAAGTGACAGGAGCCCCGCCTGAAATGATGACTACAAAAGTTGAAACTCTCGAGGTCACCTGTGGCAGAAACGGGGCATG…	1221	0	0.462735	57.4	41.5233	3.3e-95	AFP67700.1	RNA-dependent RNA polymerase [Papaya lethal yellowing virus]	virus	Solemoviridae	Papaya lethal yellowing virus	Unknown	rapsearch	nr	1219	713	553	720	86	86	-1	0	short extensions	ND	6	ORF6	negative	3	1192	128	1065	354	1	RT_like	Reverse transcriptases	cl02808	5 - 285	2.61e-57	na
Packera aurea	Packera aurea rhabdovirus 1	yes	partial	na	SE4	contig_6771	TTTGTAAATAGGAACATAAAACACTGCGGCGTGGACACTTGGGTCCACTCCGGTACGGTTAACTAAGTTTAACTAAGTATTATTTGGGGGTTGGATGCGGCGTACTGGGGCATCAGCATTGGTGAATGTAACCAGTTTGAACTGGCAGCCAACCCAGACTACACTACGAAAGCGGTAAGATAGCCATATATTTAAAGTCGCGTGGACTGGAATAAGCCATGGTTAGGATCGGATGAAGATAAACGCGCGGCGGATTGTAACCAACTGACATCGACTTGTGAACCGGGTCGAGCAGAGAACGATCTAGGCAAATGTGGAGCGGGATCAGCAGAGGAGGAGGTGTCTGAACTCAGGACTTCTTCTCTGGACGGAGCGTTGATCAACCGAAGCCTGCGCACT…	1194	0	0.779732	44	47.9899	4.3e-42	ATS17310.1	4b protein [Cabbage cytorhabdovirus 1]	virus	Rhabdoviridae	Cabbage cytorhabdovirus 1	ssRNA(-),linear,nonsegmented	rapsearch	nr	1133	561	41	231	85	85	-1	0	-	-	4	ORF3	negative	2	1190	192	999	332	1	MP	Viral movement protein	cl03100	38 - 190	3.68e-19	na
Packera aurea	Packera aurea no family 3	yes	partial	na	SE4	contig_3198	CGCAATAGTTGTAAATGACTTTTCAGCAATACGAATCGTCTCAGCTGCTTGACGCTGCAAATCCTCGATCAACACGTGTCCCTGTCCACTCTCAATAACGTCATTTATCTGTTTCTCTGAAAATAACTGGTAAGGATCTTGGAAATTCAATTTCTCGACGGGTGCACCATTAATTTGCTCATATAATTCTTTAAGCTGTTTGCATTGCTTCGCACTCTCCTTTCGGTAGTGGTTAGCAAACAATTTACCGCAGTACTCCTTGAACTCGTGATAAGTAAGCACTTTTTGGAAAAATCCGCGTTTGTTGGGAGATTGATACATTCGCACTTGTAGATGATCAAAATTGGCGATTACATTCGCATCGATATCGTCAATGTCAACTTTCTCATACTGAGGCTT…	1038	0	0.249518	51.4	81.5029	8.2e-89	AEM65163.1	polyprotein, partial [Tomato matilda virus]	virus	NoFamily	Tomato matilda virus	Unknown	rapsearch	nr	876	31	1023	1306	85	86	-1	0	-	-	8	ORF5	negative	1	855	1	855	284	1	RNA_helicase	RNA helicase	pfam00910	17 - 123	1.24e-19	na
Packera aurea	Apple mosaic virus (novel variant 1)	yes	partial	na	SE4	contig_32050	GCCTCCCTAATCGGGGCATCAATTTCTTTCACAGAAATTGGAATCAACTCTATATCGAGTTGTTGTTTTCCTAGGACACGTCTAAGGAGGCGACGCTCGGAAAACTGACCGCAAACCCACTATCGGTGGTACGGTCTGACTCTAATCGAGTCTCGGGGTCCATCTCCCCTACCACGCATATCCTCTCGATATGCTTCAATTCCCTCTCGGAATTTCGAGCTTCACGCTCCTTCTGCATACGGAGCTAATCGCTCCATCAATTCGTCTAGATTGTCGAAAATCTTCACGATTTTCGACTTCTGACCTCTTGGTTGCTACAAATCTAACATATCTTCATCGATAAGTAGAACATTCGACGGTATTTGCACCGGTGGTAACTCACTCGTTATCACGTACAAA…	761	0	0.248357	94.342	99	0	AM490197.2	Apple mosaic virus segment RNA3, complete sequence, genomic RNA	virus	Bromoviridae	Apple mosaic virus	ssRNA(+),linear,segmented	blastn	nt	2	761	2093	1335	85	85	85	4	none found	-	5	ORF3	negative	1	551	315	237	78	1	Ilar_coat	Coat protein	cl03355	1 - 73	2.04e-32	partial novel variant of a known virus
Packera aurea	Packera aurea geminivirus 1	yes	partial	na	SE4	contig_24806	GTTTTGTTGTCGATTTATCGAAAGGTTGTTCCTCTTTTTCTTCAATCGTTTTCTCTAAAGGAATCCCATTTGCAGATGTGCCGGAGATTGAATTTCTAGCTTGTTGGTAAGATATTGCTCTATGAGTTGGTTGAACATAAGGTGTTCTTTTTTCTAAAGTGGAAAATGAACGACATAAAGGCGTTTTTATTGCTTTAGGTCCCACATCCCATATATCAATATCTTTGTCGGTAAATCTAGGGCATAGAATTCGTATAGCTGATGGACTGTATCCGACATCGTCTGGTCTTTTATCGGTTCGTAGTTTAAGATGTTCCTTTATCTTAGCAAAAAAATGTGGAAGAATTGATGTTTGAGTCTTCGAGTATATATTTTACCATCCATGGCCACTGTGCTTCA…	647	0	0.22102	39.1	51.0046	1.2e-16	AAA46325.1	BL1 protein [Bean golden yellow mosaic virus-[Guatemala]]	virus	Geminiviridae	Bean golden yellow mosaic virus-[Guatemala]	ssDNA,circular,both	rapsearch	nr	644	315	31	139	84	86	-1	0	none found	-	5	ORF3	negative	1	638	324	315	104	1	Gemini_BL1	Movement protein	cl02984	1 - 104	1.72e-27	na
Packera aurea	Packera aurea alphaflexivirus 1	yes	partial	na	SE4	contig_29767	GGATTATCGACCAAAAGCCTACTGTTATTAGGTTAACGGAACGGCAGGTTTAGAAAGTGATTTTTGGGGGCTCAGTTGCCCGGATAGAGTGCGCACTGGATATCTCAGCGGCAGAGGTGATGTTGGGGCCACGATAAGCACGTGCAATGGCGATACGAGCATTGAGATTGTTAGATTTGATTTCGTCATCGCTGGGCAGACGTATGAGGCCCTGTGGGGGAGTACGGGCGGCGGGGTGAAGGACACCGGAGAAGAAGTCAAAGCCAGCGTAGCGCGTCTCAAAAGTATGATTGAAGCGCTGCCAATTAGCGGGTGCAGTGCCACGTGAGACGCAATGGTTCCAGTAGTACTTTGAGTAGTACATGCAGAATTGGCGGAAAGTTACATGGAGCTGAGCAG…	512	0	0.113281	40	80.2734	1.9e-20	ABG88080.1	capsid protein [White clover mosaic virus]	virus	Alphaflexiviridae	White clover mosaic virus	ssRNA(+),linear,nonsegmented	rapsearch	nr	496	86	58	197	84	85	-1	0	none found	-	3	ORF2	negative	2	406	50	357	118	1	Flexi_CP	Viral coat protein	cl02836	7 - 75	2.04e-27	na
Packera aurea	Packera aurea bromovirus 2	yes	partial	na	SE4	contig_57466	CTTTTGTACCGCCTTTCGGCGTAGTGACACGCACAAGTCACCCAGAGGTATGTCGGACGTGGAATGAATTGCCATCACGTACGAACAAGGAACATCGCAATCCTGGAATCGTTGCCTACAGAAGTTAGGTTCTACAACTTCGTCAGGATGGGCTTTAGAATACTTAGTCAGCGTCATCATACGCTCAGTATGCCTAGCACCGTCGCGAATATCCAAAATTGGACAGCAACAGTGAACGTTGTTCCTTCTATTCCTGAAGTGGTTGGCGAAGTTTCCGCCAAGATCAACAACGGGAGCATCGGGTGGAAATAGCCCATACACGTAATCTGTCTCAAGGACCCTGTGTGCGGCTGCAAAAGAGTGCTGTGATGAATTACTACAGCTAAACTTGATTTCACG…	501	1	0.157685	59.3	99.4012	9.1e-52	YP_611154.1	putative viral replicase [Prune dwarf virus] >AAB39537.1 putative viral replicase [Prune dwarf virus]	virus	Bromoviridae	Prune dwarf virus	ssRNA(+),linear,segmented	rapsearch	nr	498	1	43	209	87	87	-1	9	none found	-	3	ORF2	negative	1	432	1	432	143	1	Vmethyltransf	Viral methyltransferase	cl03298	5 - 140	7.06e-31	na
Tiarella cordifolia	Tiarella cordifolia no family 1	yes	partial	relaxed	SE7	contig_14499	CGCAAATATGGGTAGATTGTTCAACTTTGCCTTCCAAATGTGTTTTTCTATTGGTATTAGGAATCTACTGATTTCTAAGCAATACGGATAAGTTCTAAATTGGATCAACCTGGGAGGCTTGGCACTGCGTACAGTTTCCATCTCCCATTTTTCCTGTTTAACAAATGCTGACACTCGGGACCATGATTCTGAGGGTCCGTGCCTATTCAGTGATTCAACTGCCCTTTGATATCTATGCTTCTGAAGAGGTTGCTTCTTAGCCTTAGCTATAGTCATCCTAGTCAGAGGATAGACCGCAGTTGGTGGTATCAACTCCCGTAGGGCTGATGCGACTTGTCTCAGAGCTTCGTCAGTAGGAGTACCATTAGTAATTAAATGTCTCCCCGTCAATGAATGTAA…	2311	0	0.399394	36.7	12.7218	4.9e-07	YP_009336823.1	hypothetical protein 2 [Hubei tombus-like virus 23] >APG76537.1 hypothetical protein 2 [Hubei tombus-like virus 23]	virus	NoFamily	Hubei tombus-like virus 23	Unknown	rapsearch	nr	294	1	94	189	86	85	-1	0	none found	-	14	ORF12	negative	2	555	1	555	184	1	RdRP_3	Reverse transcriptase	cl24119	67 - 176	5.76e-08	na
Tiarella cordifolia	Tiarella cordifolia no family 2	yes	partial	relaxed	SE7	contig_205	TTTTTTTGGTTTATTTAAATTAATATAAAATTACATATAAAACGTCCAATGTGTAGGAACGTTGAGTACATTGTAATTGATACTAATCAAAAAAGATAGTAAATCTTTTTCTATTTCTGAACAACAGGGAAGGTGGTCTTCATTGTGGTTGAAAGTCGGGTAGAAAGACTTCGGGTGGCCAGTAGCGATCGTTGTCATTAGTGGTCCTTCGGTATGGTAGCCGGGTCCAGACTTGAATGTCGGTCGGTAGAGGAAATCGGTTGATGTCGAAATCTAATCTGTTTTCGACGAATTTAGATCCAAAGAAGAATCTGCGGGCAGATGTGTGATCTGGAGATACTCCTTGTTCTTTGAGAAATTCGTAGATATATTTGCATACTCGGTAGAGACGGGGGTTTC…	1989	0	12.4465	68.9	77.2247	2.1e-213	YP_009130618.1	RNA dependent RNA polymerase [Black grass cryptic virus 2] >CEK42600.1 RNA dependent RNA polymerase [Black grass cryptic virus 2]	virus	NoFamily	Black grass cryptic virus 2	Unknown	rapsearch	nr	1687	152	1	512	85	85	-1	0	none found	-	16	ORF16	negative	3	1900	140	1761	586	1	RT_like	Reverse transcriptase	cl02808	214 - 426	1.97e-06	na
Tiarella cordifolia	Pelargonium ringspot virus (novel variant 1)	yes	partial	relaxed	SE7	contig_6824	CCCCAATTCATTACAGACCCGGTTCCAGCCCACTCCGAAGAGATTTTAGGTTCCGGGATTAGCTACAACTACTCCTAACACTCTGTTTTTGTATTTTTCAATATGGTTGCATGAAACTGTGAGTAACTGGCCCATGAGTGGCTGGACTCCCCTGGAGGTTCCTCGGCGATCGAAGGTTGGCGCCTTCCCGAGTATCCTGTTGCCCCAGGGATTACCACTACCCCCCCACTTCTCAGTTATCACATACGACACACATACGCCCTGAATGACATCTGCTCAGGGGCCTTAAAGTAATATACAATACTTCCGCCAGGTGCGGTTACAAGAGCTTCTACTACGTTGCTGCTATGAGTGGATGAGTCCACCTGTGATTGTTCTGCCTCGCCCAGTGCGAGTCGA…	1726	0	0.60139	84.132	99	0	AY038068.2	Pelargonium ringspot virus isolate DSMZ-PV-0304, complete genome	virus	Tombusviridae	Pelargonium ringspot virus	ssRNA(+),linear,nonsegmented	blastn	nt	1	1725	3837	2124	86	86	86	6	contig_6824-contig_27956 overlap 1701 1726 (2.4kb)	CCCCAATTCATTACAGACCCGGTTCCAGCCCACTCCGAAGAGATTTTAGGTTCCGGGATTAGCTACAACTACTCCTAACACTCTGTTTTTGTATTTTTCAATATGGTTGCATGAAACTGTGAGTAACTGGCCCATGAGTGGCTGGACTCCCCTGGAGGTTCCTCGGCGATCGAAGGTTGGCGCCTTCCCGAGTATCCTGTTGCCCCAGGGATTACCACTACCCCCCCACTTCTCAGTTATCACATACGACACACATACGCCCTGAATGACATCTGCTCAGGGGCCTTAAAGTAATATACAATACTTCCGCCAGGTGCGGTTACAAGAGCTTCTACTACGTTGCTGCTATGAGTGGATGAGTCCACCTGTGATTGTTCTGCCTCGCCCAGTGCGAGTCGA…	12	ORF9, ORF11	negative	1, 3	1256, 2346	240, 1546	1017, 801	338, 266	1	Viral_coat, RdRP_3	Viral coat protein, reverse transcriptase	cl20209, cl24119	66 - 233, 2 - 239	1.77E-22, 1.89e-96	partial novel variant of a known virus
Tiarella cordifolia	Tiarella cordifolia no family 4	yes	partial	na	SE7	contig_10190	GGGCGGACCGGTAGAAACCGGTAGTTACAGGATACAACGCCTCCTATTGACTACAACTGATTGCGCTACCGTAGTGCACAAGCAACTGTAGTAGTGACCAAGCACACCAACCGTAGTTAGTATAACTTAGTCACCCCTCGCCTTACGGCGGGTCGGCCATAGACAATTCCAGCTATACGACGCTGATCCGTGTTGATATCCTCCCTATCGCTCATTCGGGAGTCGAATAACACTTCCTCCTCATCATCATCGCTGCCCATGCCAAGTGAGGTAGCGTGAGGTCGTGAGGTTGGGCCTAACATGTACAATCGAGCTTCGACGAAATTTGACAATCTGGTGACACACCACATTGCAAACGACCACCAAGCCACGATCAACAAATTAATCCCTGGTAGTGTC…	1340	0	0.399254	36.842	17	9.14e-07	NC_032522.1	Beihai horseshoe crab virus 1 variant HOU157708 capsid protein gene, complete cds	virus	NoFamily	Beihai horseshoe crab virus 1	Unknown	tblastx	viral.1.1.genomic	679	452	1162	1389	85	87	87	17	none found	-	9	ORF1	positive	1	301	444	144	47	1	Sms	ATP-dependent serine protease	cl26919	28 - 40	0.00608	na
Tiarella cordifolia	Tiarella cordifolia tombusvirus 1	yes	partial	relaxed	SE7	contig_11814	GATTGTCTTCTTCCTGCCCTGAAACATCCCAGGAAACTGGTCCCTGGGGATCGGGGAATGATTTCCGCACAATCCAACCAGCTTGTGGCCAACCTTTGTGAACAGCCTATTAAATACCCCAGCCTGTGGAGGGGGGCAGTGGGTTAGTGCACCGTGTCTTTCAACGTAGTACACTCTCTCCATTAACCCCCTCCTCAAGTTTAGGAAACTACTATTGTGAGTGCCCCAGTTTTGATTGTCGCCGAGGCCTTCTACCCTATATAACTTCCTAGGCGCTGGGGGTTGTTCCTCTCTAACTTCACGAACCCACCGGTGGGACCCCCTGAAAATTCTTGTATCCACACCGGGTGTGCTAGAGAGGCACCCCTATTTCACAAACTCGTAGGCCTGTTGGACTTC…	1095	0	0.410046	82.126	99	0	AY038068.2	Pelargonium ringspot virus isolate DSMZ-PV-0304, complete genome	virus	Tombusviridae	Pelargonium ringspot virus	ssRNA(+),linear,nonsegmented	blastn	nt	2	1091	1090	1	85	85	85	7	contig_20477-contig_11814 overlap 382 456 (1.4kb)	CCGGTAGATTTTGTGTTCAAACTTCAAAGCGTCCACTGACACATGCTGATCAAATCTTGACATGTCAAATCCTATTGCAGCAGGAGCCAGGTACTTATTCCATTTGTCCTCAACGATTTTTCCCATCTCTTCTACAGTGTAGCCTTTCATCACGGTTGGCTCGCCCCAAACCTTGTCAATCGCTCTGTATATTCTGTGCTCCACGGGCTTCAGGTACACACCAAGTTCAACGTTGTATCGTGGGGAACGTGGTTGTATCACCCGAGGAGCTGGGTCAGGTTTCTTGCTAAAGTTAATTTTCTCGCATTTCACAAAAGTCTTCAAATAACTATCCCTAACGTTATAAGGCAAGTCAGAAAGGGAGGCCACAGCATTGGTGTAGATTGTCTTCTTCCTGCC…	9	ORF9	negative	1	564	1	564	187	1	RdRP_3	Reverse transcriptase	cl24119	1 - 188	2.84e-91	extension not shown in the dataset, but full extended contig is included
Tiarella cordifolia	Tiarella cordifolia peribunyavirus 1	yes	partial	na	SE7	contig_20407	CAGACCTCTTCAACAAAAAACAATCAACTAGTACCAAAGTCTTTATAACCAGCTACTAGCAGATTGAACTAGTCGAGTTATTTGTAAGCCAATTAAGCCATTTCAAAGTATTTATTCATCTAATCATGGCAGCAGCACTCATTGCCAAAGTTTCCAACCTGAGTGAAAGTCAGATGGAAGAACTTGTCAAAAGCGCATTTGACATGAGCATGTTTGATGCAAACTTCGTTGCTGGCACGTATGATGGCAAAGAATTTGCAAAGGAGATGAGATACCAAGGCTTTGATCCAAAAACTATTATTGCAATGGTTATGTCTGCTACTGGATACAATGAGGCAGATGTTTATTCCATGATACAACTGTGCATTGGTAGAGGCAATAACATAGATGCCATGATCA…	1068	0	0.600187	37.4	40.4494	3.1e-17	YP_009304992.1	nucleopasid protein [Wenzhou Shrimp Virus 1] >AJG39318.1 nucleopasid protein [Wenzhou Shrimp Virus 1]	virus	Peribunyaviridae	Wenzhou Shrimp Virus 1	ssRNA(-),linear,segmented	rapsearch	nr	210	641	14	158	83	83	-1	0	none found	-	4	ORF2	positive	3	126	1028	903	300	1	Tenui_N	Tenuivirus nucleocapsid protein	cl05345	43 - 235	3.52e-29	na
Tiarella cordifolia	Tiarella cordifolia bromovirus 2	yes	partial	na	SE7	contig_5846	ACCGAACTCAAGAGACTGCGCGTGGTACGTTCGGAAAGCACAGTCTTCACACGCATCTCATGAGCTTTTGTCATCGAAGATCCGACATCTTCGGTATACCGCATCTTCTGTGTAGGACAAACGTCCCACATAGGAATCCATCGGCCCAAAGGGGCTCCTGGAGGAGTTGCCGGGGCATGAGGTTGCGCAAAAACCATAAGACCTTTATGATCATACGCATCTTTCATCCTTATGGATCTTTCCCACCCAAAACTGAGCAAGAACGCTTCGTTCAAAGGCAACTTACCTAAAACCTTAACATCACCGGTGGCAATATACTGAACCTTCAAATCAACGGTGGCATAGGTAGACCTCAAAATACGCGGCACCCACATAAAACAAATGTGAGGATGATCCACG…	1020	0	0.213725	60.1	61.1765	1.9e-66	AKA64361.1	movement protein [Tomato necrotic streak virus] >AMN16531.1 movement protein [Tomato necrotic streak virus]	virus	Bromoviridae	Tomato necrotic streak virus	ssRNA(+),linear,segmented	rapsearch	nr	626	3	1	208	86	86	-1	0	none found	-	7	ORF6	negative	2	626	3	624	207	1	Bromo_MP	Bromovirus movement protein	cl03270	6 - 208	2.9e-25	na
Tiarella cordifolia	Tiarella cordifolia bromovirus 1	yes	partial	na	SE7	contig_15561	AGCGTCTCCTTTGGAGGCATCTAAATTTTCTCAGGAGAGAAAATTTAGGCATCTATGATATTTCAATCATAGGCATTCATAAGCAATATAAACATCCACCCGGAGCAGCATAGGTGGGCATATGAACTTAGCTTAGGCTAGGTGCTGAGCACATCCCGGAGGACCCTTCACTAGGACTCATGTAGAGTCACTCTTCACACACCAGAAAATCAACTGGTGGCTTCACGCTCGGTAACGGCGTGGTAGAAACCCAGAAACTGACCACTGAAACTTGGTTTACAGTGCCAGCCGTTGGGGCGGTATCAAACTGCCAGACAAAAGACCAACCGGTCTTTAAATCGGCAATTGTGGTACCAGGGGGGCATCGTAGCTGACGAGCTGCATACTTCCCCGCCTTCA…	969	0	0.570691	65.3	67.4923	5e-77	AKA64362.1	coat protein [Tomato necrotic streak virus] >AMN16532.1 coat protein [Tomato necrotic streak virus]	virus	Bromoviridae	Tomato necrotic streak virus	ssRNA(+),linear,segmented	rapsearch	nr	844	191	4	213	85	86	-1	0	none found	-	3	ORF3	negative	3	847	188	660	219	1	Ilar_coat	Ilarvirus coat protein	pfam01787	26 - 219	6.63e-73	na
Tiarella cordifolia	Tiarella cordifolia phenuivirus 1	yes	partial	na	SE7	contig_24810	AAAGAAAATACAATACTATACCTTCCAACCAGACATTCTCTGTGATTATCAGGATAATTGCTATGGAGTTGGTCAATGTATTGATGACAATTGTGAGAGAATCTATAAAGGAGAAGCAGATCTGAGTCCATTCCAGCAAACTCCAATGCTGAGTGAAGTCACTTGCTCTCGTCTCCCTGGGGGTTTAATGAATGGCTGCTTTAGAATGGTGGACAGGTGTGGATTCTCAAGAGTCATGCTCCAGAACACAAACAAGAAGTATCTTAGTGTATACTCCTGTAGTAGCTGGCAAGCAGAGGCACTCATCACCATCAGTGTGCATGATTCAGTCAACGACAGGAATGAAAGTATAATACTGAGGCCTGGTACTAGTCAATCTGTTCATGGAACTACCATCAC…	768	1	0.182292	28.3	56.25	2.3e-08	NP_941979.1	membrane glycoprotein polyprotein [Uukuniemi virus] >P09613.2 RecName: Full=Envelopment polyprotein; AltName: Full=M polyprotein; Contains: RecName: Full=Glycoprotein N; Short=Gn; AltName: Full=Glycoprotein G1; Contains: RecName: Full=Glycoprotein C; Short=Gc; AltName: Full=Glycoprotein G2; Flags: Precursor >AAA79512.1 membrane glycoprotein polyprotein [Uukuniemi virus]	virus	Phenuiviridae	Uukuniemi virus	ssRNA(-),linear,segmented	rapsearch	nr	164	595	639	778	84	84	-1	0	contig_3723-contig_24810 overlap 995 1011 (1.7kb)	GTGTTCTAGGAGCTAGCAACCAAGTTTTCCCAATGGAGGTTCATAACAAAAACTCAGCTCAGGAGCAGTGTGGTGTTAAATGCTATATTTGTGGCCAAACTCAAATAGAGCTATGTTTATCAGTCTTAAGTTTCATTATGGTCATCATGATCTCATTAGTTGCAATCTTGGTCTTAAAACTGTATAACAAGAGACATAGATATACATCCTGTTTAGAGAGTGTTGATGAGAGACCTAGTGCTGAAAGGTTGCTACCACATAGATATCCAAGAAGGTTATCGGGAGGAGAGTCAAGAGATATCGGCAGTAATTTAGAAAGGGTACAAATCGATCAGATCAGTGAGCATGCAGAAGAGCTCAATTCAGTTCTTAAGACTCTTAACTCATCTCCTGAAAGAA…	11	ORF6	positive	3	33	1760	1728	575	1	Phlebovirus_G2	Phlebovirus glycoprotein	cl09431	254 - 550	2.68e-13	na
Tiarella cordifolia	Tiarella cordifolia no family 3	yes	partial	relaxed	SE7	contig_11763	ATGTCGAACGCCATCGCAAAAGAATCTCTTGCTATCTCTAACACTTGTTCTGGTTTAGCATTCTCCGCATCAGGTTCCAAGCTAGCTCTATAGCCTAGTTCAGAAGCGATGTGTTTGGTGGTGTGTTGGTGCGCTGATCGTATTAGATACAATGCAAACTCTTGTAATACTGGAACACCATTATTACACGCCAACTCACCTTTACCAATGGAATTAACTAATTTGGCCCATGCAATACCCTCAAATTTCTTCACAGAAACCGCACTGCGCTGCAGCACTCTTGTAGGGTTTCTAACCATACGGTAGACGCCAGGACGGACCTGAACTGGTTGACATTGGCAGAATTCTACTTTCTCTAGTGATGTTACTAGTTTGATTTCGGTTTTCATGCCAAACTGC…	709	1	0.111425	47.1	36.8124	2.4e-26	YP_009336823.1	hypothetical protein 2 [Hubei tombus-like virus 23] >APG76537.1 hypothetical protein 2 [Hubei tombus-like virus 23]	virus	NoFamily	Hubei tombus-like virus 23	Unknown	rapsearch	nr	392	132	336	422	86	85	-1	0	none found	-	5	ORF5	negative	3	689	3	687	228	1	RdRP_3	Reverse transcriptase	cl24119	2 - 228	1.19e-32	na
Tiarella cordifolia	Prunus necrotic ringspot virus (novel variant 4)	yes	partial	na	SE7	contig_24630	ATCTCACTCTAGATCTCAAGCAGGTCTTCATCGACCAACAAGACATCAGTCGGGATTTGCACTCGTGGTAAATCACTTACCACTACGTACAGATCCCTAACCAAGACCTTTGCCCCAGCGGGCACTTCGGTCTTGAATTCGATAACGATACGATGCGATCTAGCAAAAGTATCGAAATCTAAATCGGAAGGTGGTTCGAATTGCCAACCTCTCGGTTGATCCTTCAGAAAACCCTTCCTAGACAGGGCATTCGGACCCTCGGGATTACTCACCCTATAGTCCTCCACGATCCCTATCCAACCATTCGAACTCATAGAGTTCATTCGGTTGATAATCGTTAAAAGAGTCAAATTCTGACCCATTAACTGAGGGAAGGTGGTCGTGAAATCGACACTAAGG…	694	0	0.273775	94.815	97	0	JX569825.1	Prunus necrotic ringspot virus isolate 368/11 coat protein (CP) gene, complete cds	virus	Bromoviridae	Prunus necrotic ringspot virus	ssRNA(+),linear,segmented	blastn	nt	9	683	675	1	86	86	86	0	none found	-	2	ORF2	negative	3	683	9	675	224	1	Ilar_coat	Ilarvirus coat protein	pfam01787	12 - 219	9.19e-72	partial novel variant of a known virus
Tiarella cordifolia	Tiarella cordifolia idaeovirus 1	yes	partial	na	SE7	contig_16696	CTCAGCAAACACCGGCCTATGGCCGGTACTCTCACAATGTGAGAGTTGCCCGCTAGCAGGCAAGTAATGACAATTAAGTCAAAACTATAGTGGAAGTTTTCCCATTACAAATGGGAAGAACGGAGGGAATTTCCTGAAGGAAATTCGCCCACTTTCGGATATAAAACGACGAAGACTCGTCGCTTCTGAAGATACAAACTTTACGCTCATTCAATAGCGTACTGATTGATACTTCAGTATCCTTCATAGATCTCAAATTAACCTTGTTTACCCCAGATACAAGGTTGATAGTCTCATAAGGGCTTCCCAGAAGGTAATCCACTTTTACCTCTGCGCTCTTTTCTAAGATAGCTACACGGCCTTTATCGGCTATAGCTCCTCCGACTACATTTATTTCCA…	683	0	0.20937	67.3	88.7262	1.3e-70	AAZ76537.1	coat protein [Raspberry bushy dwarf virus]	virus	Idaeovirus	Raspberry bushy dwarf virus	Unknown	rapsearch	nr	682	77	70	274	85	85	-1	0	none found	-	3	ORF2	negative	2	247	74	174	57	1	RBDV_coat	RBDV coat protein	cl05884	1 - 57	1.4e-24	na
Tiarella cordifolia	Tiarella cordifolia bromovirus 3	yes	partial	na	SE7	contig_13858	TCTTCCACGACGGCTTCGGTTTGGAACGTTTCGTCCCAAAGAATTTTTACGAAGCCTAAGTTCACACCGGCGACCGCCGGCGATCCCTCCACCGTGTAAGCCAAACATAAAGAATGGCTAAGGTGAACCGATCTTGACCAGTTAGTGATAATCATTACTGGAAGACCCAACGGATGTTGGTCTAAGATCAGTTTGGAATCCGAAGTACTCGTATTTACGAGCGACATGGATATAGTTCCGGGATGCTTTGAAGTAGTAAAAGGAGCATAAACCGCCGCAATTCGGGGATGAGACGTAAACGCCTTAGCTCTATTACTAGCATGAATGACTCTTTTTAAATAATTTTTAGATTCAACCGAAACTAATGGCACGATTTCCATATATGGAACATTTCGCACC…	527	1	0.451613	29	96.2049	2.3e-15	ABS19899.1	movement protein [American plum line pattern virus]	virus	Bromoviridae	American plum line pattern virus	ssRNA(+),linear,segmented	rapsearch	nr	509	3	11	175	86	86	-1	6	none found	-	6	ORF3	negative	1	485	3	483	160	1	Bromo_MP	Bromovirus movement protein	cl03270	2 - 161	0.000117	na
Calystegia collina	Calystegia collina no family 4	yes	partial	relaxed	CA13	contig_2924	GTTGGACAAAGAAACAACTCCTCAATATGAAGCCATCTTCCCCTCTGAGCCGCTTTGGCTGACCAGTGGATAGGCTTTCACACCAAGGTCTCAATCAGAACCCACATCTTCGAAGTCTTCTTCTCGAAGCTCTCGCCACCCTTTCGGGAAACAGATCTCCAAGTTTCCGTCCTCATAGGATTTCTGCAATTGCCTGTAAGTGAGGGTGAGAGGTGGAATTTCTCGACCCTCATTCATCAGGTTATAATTGCGAATCCGTGAATTGAGTTCGTCACGAGCAGTGTTGAATCTATGTTCACCATACATGAACATCTCCCTCAAGGCCATCTCACAATTAACGCGAGTAGCCTCAACCTCATCATTGCCCTTCTTGATCCATTGCGGAATGTTCTCTATCGT…	2836	0	0.476023	62.4	68.3357	1.7e-300	AHC72013.1	non-structural polyprotein [Aphis glycines virus 1] >AIP90483.1 nonstructural polyprotein [Soybean-associated bicistronic virus]	virus	NoFamily	Aphis glycines virus 1	Unknown	rapsearch	nr	2667	730	950	1593	85	85	-1	2	complicated extended contigs	-	20	ORF14	negative	2	2532	91	2442	813	1	RT_like	Reverse transcriptase	cl02808	267 - 788	5.02e-62	na
Calystegia collina	Calystegia collina no family 1	yes	partial	na	CA13	contig_6381	GGTCTCTTTTCCATGTAGCTAGGTCTTACCGTTTGCCTAGACTACACTTCGTCTAAATGCGATAACTAGTCCAAGAAGAGTTGATATCCAAAGATGTGTATTGAGAAACAATCTTACGGGTTGCTACCCCAGATAAGCTATTTGATTGCTTTCTGTATCCGCAAATACATATCTCTCAACATCCAGAATATCCTCTCCTCGTATAGTCCATGTTGGAGCCTTTAATTTATGCTAACAGCAAAGTCGTCGGGGGTGTGGTAGAAACCTCCGCCCACGAGACTGAAGAATCAGCTGGTGGGGATCGCAAGTAGAAATACTTGAAATCCTCTCCAGCTGCAATATAAACTCGATATTGATTGATGGTATCAGAAGTTGTTCTGAATTGGAGGAACCCATTGT…	2008	0	0.496514	64.6	87.6992	6.9e-212	AHC72012.1	capsid polyprotein, partial [Aphis glycines virus 1]	virus	NoFamily	Aphis glycines virus 1	Unknown	rapsearch	nr	2008	248	193	774	84	84	-1	2	complicated extended contigs	-	10	ORF6	negative	1	1633	227	1407	468	2	rhv_like, CRPV_capsid protein like	Capsid/coat protein	cd00205, cl07393	45 - 189, 299 - 488	2.60e-27, 1.42e-3	na
Calystegia collina	Calystegia collina no family 2	yes	partial	na	CA13	contig_2726	ACCAAGACTTCGCTTTGTTAAATGAATGCCGGAAGAATGATGTTTGTTCCTGAAGATGGTCTCGATGCTTCTCGTAAGTCAGAATGTCGTCATAAACACAATCTGCCTCACAAGAAGTAAAAACATATGATATGTATTCTCTATTTAATTTCAAATAGTAGTCCAAATCGTACTCAGGAACATTCTCAAGATCTACAATCTTGATCTTCTCTTGGCCAGTGGCAGTGTAGAGATCTTGCTCAATGAGTGGCAATTTAAAATATGATTTCAAAACGCCAACAAAACTTGTAGCTTCCACTAATGGTGTTCGTTGTGGAGGCTCAATTGAAGCAATTAGTTGCTCAACAATGTTTGGATCAGCTCCACTATTCGCTATCAATTTTTGTTGAAGCTCATAAT…	1636	1	0.297677	53.5	62.5306	1.4e-110	AHC72013.1	non-structural polyprotein [Aphis glycines virus 1] >AIP90483.1 nonstructural polyprotein [Soybean-associated bicistronic virus]	virus	NoFamily	Aphis glycines virus 1	Unknown	rapsearch	nr	1636	614	357	700	84	85	-1	0	complicated extended contigs	-	10	ORF6	negative	1	1600	2	1599	532	1	RNA_helicase	RNA helicase	pfam00910	198 - 309	2.51e-19	na
Calystegia collina	Calystegia collina no family 3	yes	partial	na	CA13	contig_11945	ACCAAGACTTCGCTTTGTTAAATTGATGCCGGAAGAATGATGTTTGCTCCTCAAGATGGTCTCGATGCTTCTCATAAGTCAGAATGTCGTCATAAACGCAATCTGCCTCACAAGAAGTAAAAACGTATGAAATGTACTCTCTATTTAATTTCAAATAGTAATCCAAATCATACTCGGGAACATTCTCAAGATCGACAATTTTGATCTTCTCTTGGCCAGTGGCGGTGTAGAGATCTTGCTCAATTAGTGGTAGCTTGAAATATGATTTCAAAACTCCCACAAAACTTGTAGCCTCCAATAATGGTTGACATGGAGGTTGGACTGTAGCAATTAATTGCTCAACAATGTTTGGATCAGCTCCACTATTTGCTATCAACTTTTGCTGTAGCTCATAATGGG…	1633	1	0.285364	53.8	62.6454	1.3e-111	AHC72013.1	non-structural polyprotein [Aphis glycines virus 1] >AIP90483.1 nonstructural polyprotein [Soybean-associated bicistronic virus]	virus	NoFamily	Aphis glycines virus 1	Unknown	rapsearch	nr	1633	611	357	700	84	85	-1	0	complicated extended contigs	-	8	ORF5	negative	1	1597	2	1596	521	1	RNA_helicase	RNA helicase	pfam00910	198 - 309	5.79e-20	na
Calystegia collina	Calystegia collina caulimovirus 1	yes	partial	na	CA13	contig_8345	CAACAAAGAGAGATCACCAGATCTCTGTCTACAGCAGACACAAACCTTGGCAAAGCCTGTCACAATCCAGATCTGGTTATCATAGGAGATCACTGCAGAGGAAGTTGCAAGCCCAGATATGGAAGAAGAAGGAGGTATACCAAGTTCAGACCTGTATCAAAGAAAGGAGAAAAATACAGAAAGAAGTGGAGATACTTCAAGAGATCCCCCCGGAAGAAGTTCCGCACAAAAACCAAAGATCTAAGATGTTTTATATGCGGAAGAACAGGTCATTATGCTAGAGACTGTGCAAACAAAAATGCTAGCAGAATGATCTCAGAAGTGATGGCCCTTATGAAGGAAGAAATAGATGGTGACCTTGAAGATTACCTCAGTTCTGAGGAGGAATCAGGAGATGAA…	1155	0	0.217316	46	41.8182	3.9e-60	AAO67369.1	polyprotein 1, partial [Petunia vein clearing virus]	virus	Caulimoviridae	Petunia vein clearing virus	dsDNA RT,circular,nonsegmented	rapsearch	nr	673	1155	1265	1427	83	84	-1	0	contig_8345-contig_19119 overlap 1116 1155	CAACAAAGAGAGATCACCAGATCTCTGTCTACAGCAGACACAAACCTTGGCAAAGCCTGTCACAATCCAGATCTGGTTATCATAGGAGATCACTGCAGAGGAAGTTGCAAGCCCAGATATGGAAGAAGAAGGAGGTATACCAAGTTCAGACCTGTATCAAAGAAAGGAGAAAAATACAGAAAGAAGTGGAGATACTTCAAGAGATCCCCCCGGAAGAAGTTCCGCACAAAAACCAAAGATCTAAGATGTTTTATATGCGGAAGAACAGGTCATTATGCTAGAGACTGTGCAAACAAAAATGCTAGCAGAATGATCTCAGAAGTGATGGCCCTTATGAAGGAAGAAATAGATGGTGACCTTGAAGATTACCTCAGTTCTGAGGAGGAATCAGGAGATGAA…	7	ORF2; ORF1	positive	1	862; 310	1650; 852	789; 543	262; 180	1	RT_LTR; pepsin_retropepsin_like	Reverse transcriptase; aspartic protease	cd01647; cl11403	84 - 260; 75 - 156	2.43E-54; 7.35e-3	ORF1: cellular and retroviral pepsin-like aspartate proteases
Calystegia collina	na	yes	partial	na	CA13	contig_19119	CATAGAAGAATCACAATCCTCCTGGGCATGTGAAGCATTCTATGTCAACAAAAGAGCCGAACAAACCAGAGGAAAGCTAAGGCTTGTGATCAACTACCAACCCTTAAACAAATATCTGGAAGATATCAAATTCCCCTTGCCAAGAAGGAATATGATGTTTTCCCATCTCACTGAAGCGGTATGGTACTCTAAGTTTGATCTCAAGGCAGGATTCTGGCAACTTGGCATCAGACCATTTGAGAGATACAAAACAGGATTTTGTATCCCAAACAAACATTTCCAGTGGAAAGTGATGCCCTTTGGACTAAAAACTGCACCGAGCTTATTCCAAAAGGCTATGGTCAAAATCTTTGATCCGATCATGCACACAACCCTAGTATATATCGACGACATCTTGCT…	536	1	0.0988806	70.6	99.0672	4.9e-69	NP_127504.1	ORF I polyprotein [Petunia vein clearing virus] >Q91DM0.1 RecName: Full=Genome polyprotein; Includes: RecName: Full=Aspartic protease; Short=PR; Includes: RecName: Full=Reverse transcriptase; Short=RT >AAK68664.1 ORF I polyprotein [Petunia vein clearing virus]	virus	Caulimoviridae	Petunia vein clearing virus	dsDNA RT,circular,nonsegmented	rapsearch	nr	2	532	1414	1590	86	85	-1	0	contig_8345-contig_19119 overlap 1116 1155	CAACAAAGAGAGATCACCAGATCTCTGTCTACAGCAGACACAAACCTTGGCAAAGCCTGTCACAATCCAGATCTGGTTATCATAGGAGATCACTGCAGAGGAAGTTGCAAGCCCAGATATGGAAGAAGAAGGAGGTATACCAAGTTCAGACCTGTATCAAAGAAAGGAGAAAAATACAGAAAGAAGTGGAGATACTTCAAGAGATCCCCCCGGAAGAAGTTCCGCACAAAAACCAAAGATCTAAGATGTTTTATATGCGGAAGAACAGGTCATTATGCTAGAGACTGTGCAAACAAAAATGCTAGCAGAATGATCTCAGAAGTGATGGCCCTTATGAAGGAAGAAATAGATGGTGACCTTGAAGATTACCTCAGTTCTGAGGAGGAATCAGGAGATGAA…	7	none	-	-	-	-	-	-	-	-	-	-	-	-	same as contig_8345, not counted twice
Calochortus amabilis	Calochortus amabilis no family 1	yes	partial	na	CA33	contig_3339	GGAACCAAAAGAAACCGACCTGTATTGACCTCTCACACGAGCATGACGGTTTTATTTTACGTTTGGCGCGTTTGTGATGATGTTCTAGGTTTCATGTAACACTGACTGCGTATGTTTCATGAGCATAACTACAGCCAACTCCACCCCGGGGTCCAGGCCCATGGGGTATACTACAACCACCTAGCGTTTGAGTGTACGCACCCTGACCATGTTGATCGAGTCCACGGCCTCAACACGGTTCTCCATGACTATCTTCGCCACCTTGTCCCTGCCGACTATGGTTGTGACAGTGGACGACTTCTCCAGTCTCTTTGCAAAGCTGGAGAAGATTGTATGCGGGTGGGCTTCTGCGAGATTGACAAGCATCTGCTCCTGGAGCGTTTCGGCGACGTTCAGCGG…	3482	0	2.3185	28.261	8	6.65e-06	NC_033298.1	Wenzhou qinvirus-like virus 1 variant WZSLuoI86141 RNA-dependent RNA polymerase gene, complete cds	virus	NoFamily	Wenzhou qinvirus-like virus 1	Unknown	tblastx	viral.1.1.genomic	1110	835	2533	2808	85	87	85	0	no extended contigs	-	17	ORF6	positive	2	1172	1354	183	60	1	Glyco_tranf_GTA_type	Glycosyl transferase	cl11394	7 - 56	0.000395	na
Iris macrosiphon	Iris macrosiphon caulimovirus 1	yes	partial	na	CA40	contig_3266	ATCTGCATAAATAAGCTCTGAAAGAGGTTGTTCGTTACTCATTTGTAGTGGTAGTTCTTGAACATGATCCACATGTAGTAAATAGATTTTTCTCATATATATTTTAGTAATTCTATGCCTTTTATCCGTTTTGACCCTCAATTCTGTGGCTAGACCCAGTACCCCCATTGCTTGGATAAGTTTATCCCAGTATACCGTGGTTTTATGGCGGGGTTAGGCTGCGAATATTTCAACCACAGGCCTATACTGACGCTTCACAGAATTGGAGCACAGCATTGGTTCGTTTCCTACTCCATGCGTAAGGATTTTGGACGTAGAATTACCAAATATATTAGAATAAAATCATCATGTAGGTTGGTAGATCATATTCAAGAACTAAATGCTTAAGCTATCATAATG…	2321	0	0.499354	45.9	9.56484	6.4e-07	NP_569140.1	putative cell-to-cell movement protein [Tobacco vein clearing virus] >AAF08288.1 putative cell-to-cell movement protein [Tobacco vein clearing virus]	virus	Caulimoviridae	Tobacco vein clearing virus	dsDNA RT,circular,nonsegmented	rapsearch	nr	2316	2095	124	197	84	84	-1	0	contig_6801-contig_3266 overlap 1355 1377	CTCCAGGATGGTCAACTTCACCTCTACTTCCAGATCCATTGCTCTTGCCACCAAGGAGCGGGATCTCTTCACGGGCACCTCAGTCGAGCAGAAGGAGCTCAGGGAAATCTTCTCCCAGATCAGAACCAATGATTTGGTTAATTTCCGCATGACCGACGTCCTCGAATTACTCAAGACTCTCGGGGTGGCTACCTCAAAGGTTGAAGAATTCAACGCTGAAGTTACTGTCCAAGAAATGCTGGCCATGCATCAGCAACAATTGCTGGATGATTCTCGGCTTATACTTTTCTTCAAAAAGCTAGAAGACACTGAGATCATCAGTTTCCTCCAGAACGAAGAATTAATTCTCAACTCTTATAGGCGACCCCGTATACTCGCCTGCTTCCGTGAGATTCAGAG…	22	ORF14	negative	1	2766	1828	939	312	1	retropepsin_like	aspartic protease	cd00303	97 - 187	7.31e-08	ORF20: archaea protein DUF473
Cytisus scoparius	Cytisus scoparius partitivirus 1	yes	partial	relaxed	CA50	contig_661	TTTTGGGCAGGGGTGTAATAACCTCCTGTTAGAACGTCTTATTCATTTAAACAAAGTACAAATTAAGGTACATATGGTTTAAATTGAACTGGTACATTAGAAATATCTAGTGTGCCATAGTGGCGTTCTAAGCGTTTCGCGATGCGATTGATAACCTCGCTGTTACCACCGGCATCGTATGCGATCTGACTCGCTCGAAACGAGGAAATAGCTCCTGAAGTAACCGGGTACTCGGGTAACATCAGTAAACGTACACATCTTTTAAGATCACGTTGGTTTTGTCCACCATGCGTGGTTCTTCCTAGAAAAGTGACGCCTCCTGGATGTGTTGAGCACTCTGTCTTCTCGGCGTTGATGATCCAACCGTATTGCAAAGCAACTTCGGCTAACTCATTGGGA…	1578	0	1.75095	58.8	89.5437	7.6e-160	YP_006390091.1	RNA dependent RNA polymerase [Persimmon cryptic virus] >CCH50609.1 RNA dependent RNA polymerase [Persimmon cryptic virus]	virus	Partitiviridae	Persimmon cryptic virus	dsRNA,linear,segmented,1.4-3kb each	rapsearch	nr	1484	72	5	475	86	86	-1	3	no extended contigs	-	4	ORF2	negative	2	1502	63	1440	479	1	RT_like	Reverse transcriptase	cl02808	164 - 403	1.13e-33	na
Diplacus aurantiacus	Diplacus aurantiacus caulimovirus 3	yes	partial	na	CA65	contig_1769	CCAAAATAAATTTGTAGATTGTATTTTGAGATAAATTTCTTTATCTTGATCTTTAAGACATTTTTTCTTGAAGATCTTGACCGCATCTCTGAACTCCTTCGGAAATTTGGAGATTTCCAATAGATTACTAGATGGATAAACCAAACTAAGTAACCCGTACTGGAAAGTTTCAAACACGAACTCTGGATGTGCTTGAGGGTAAAAGTTGAAATAACTTATGTTGGCTTTGTCTGTGGTGAAGTATCTTTCTTCGACAAATTCCTTTTCAGAAGTTATTCTTCCTTTTGTATAAAGATAACGAAATGCTCCGTAGGAGGTATCATAAACGTCATCTGTGTTGTCGACAAAGATTTTTTGCCGAGTTGTTCCTAGATTCTTCATTGAGCAAGGAGTGCTCTT…	2672	0	0.831961	55.6	1.01048	8.2e-223	AMN10080.1	reverse transcriptase [Angelica bushy stunt virus]	virus	Caulimoviridae	Angelica bushy stunt virus	dsDNA RT,circular,nonsegmented	rapsearch	nr	740	714	87	95	83	95	-1	0	contig_1769-contig_12056 overlap 2598 2672	CCAAAATAAATTTGTAGATTGTATTTTGAGATAAATTTCTTTATCTTGATCTTTAAGACATTTTTTCTTGAAGATCTTGACCGCATCTCTGAACTCCTTCGGAAATTTGGAGATTTCCAATAGATTACTAGATGGATAAACCAAACTAAGTAACCCGTACTGGAAAGTTTCAAACACGAACTCTGGATGTGCTTGAGGGTAAAAGTTGAAATAACTTATGTTGGCTTTGTCTGTGGTGAAGTATCTTTCTTCGACAAATTCCTTTTCAGAAGTTATTCTTCCTTTTGTATAAAGATAACGAAATGCTCCGTAGGAGGTATCATAAACGTCATCTGTGTTGTCGACAAAGATTTTTTGCCGAGTTGTTCCTAGATTCTTCATTGAGCAAGGAGTGCTCTT…	23	ORF21; ORF23	negative	3	3246; 990	1201; 1	2046; 990	681; 329	3; 1	RT_LTR, Peptidase, RNase_HI_RT_Ty3; Cauli_VI	Reverse transcriptase, peptidase, RNase; viroplasmin	cd01647, cl23521, cd09274; pfam01693	277 - 456, 23 - 288, 551 - 672; 125 - 165	1.05e-62, 1.91e-59, 1.47e-32; 9.46e-15	na
Diplacus aurantiacus	Diplacus aurantiacus caulimovirus 2	yes	partial	na	CA65	contig_7406	GCTCATCCTAAGATTTTTCTAAGATGTTCTTCAATTTTGTTTATTTTAGAAGTGAAGTCAAGAACTTCATCTCTGGTTATGGGAACGTCATCCCTTTTCTGACTTAAGAAGTTAATTTTTTCTTCTAAAAAGTCTAATTTAGCATTTTGCGTACTTAAAAGATCTTTTTTAAGTTCTTCTAAAGTTTCAAATGCCTTATTATCCCCCCCTTCTAAAAAGGAGTAAAATTTTTCAAAAATACTTTTGTTTTTTGAAAATTTTTCACTAGGATCTTTACTTAAACCGAAATATGATAACAGTTTATGTATTCCTAACAAACATCTTCCTGTTACCTGATTTAGGTTGTTACCCAAATTAGATATGGAAGTGAGACTAGCAGGTGATGCTCCTTTGAACAAA…	1116	0	0.493728	68.9	48.3871	2.7e-64	YP_006607888.1	movement protein [Soybean Putnam virus] >AFP95346.1 movement protein [Soybean Putnam virus]	virus	Caulimoviridae	Soybean Putnam virus	dsDNA RT,circular,nonsegmented	rapsearch	nr	1082	543	134	312	82	83	-1	0	no extended contigs	-	6	ORF5; ORF6	negative	2	1067; 491	537; 3	531; 489	176; 162	2; 1	MP, Hydrolase_3; Cauli_AT	Movement protein, hydrolase; aphid transmission	cl03100, cl26787; cl03950	2 - 89, 44 - 174; 6 - 162	6.13e-26, 8.02e-3; 9.07e-32	na
Diplacus aurantiacus	na	yes	partial	na	CA65	contig_12056	CAGTTATAGATTTCTTTTTTAAGTCTAGGACAAAATTATCTTGCGCTAATTGTGTCTCTTTAAACTTATTCAAACTATCTCTCCCCCTCTCTAAAAGTAAGATTTTATTTTGGGAAATATTGATAGTTCCTGGGTTTTTGGTATTAGAGTTCTTTTTCATGAATTCTAGAAAACCAGGGACACCTAGCTTGCTAGCTTTAGTGACCTTTTTGATGTATACTTCTTCTCCTGCAAGAGTTAGTATAATCATTTTTGTAAACTGAGTAAAAGGACCATATAATTGACAAAAATTATTGCCTAAAATAAAATCCATTCCAGTTTCCTGTTGATATACAGTAGGAATATGAAATATTTCTCCTGCAATCATTATATTAAGATTTTTACAAACCTTAACGATCT…	1068	0	0.72191	63.4	51.9663	2.2e-60	BAO53617.1	reverse transcriptase [Cauliflower mosaic virus]	virus	Caulimoviridae	Cauliflower mosaic virus	dsDNA RT,circular,nonsegmented	rapsearch	nr	634	80	5	190	82	83	-1	0	contig_1769-contig_12056 overlap 2598 2672	CCAAAATAAATTTGTAGATTGTATTTTGAGATAAATTTCTTTATCTTGATCTTTAAGACATTTTTTCTTGAAGATCTTGACCGCATCTCTGAACTCCTTCGGAAATTTGGAGATTTCCAATAGATTACTAGATGGATAAACCAAACTAAGTAACCCGTACTGGAAAGTTTCAAACACGAACTCTGGATGTGCTTGAGGGTAAAAGTTGAAATAACTTATGTTGGCTTTGTCTGTGGTGAAGTATCTTTCTTCGACAAATTCCTTTTCAGAAGTTATTCTTCCTTTTGTATAAAGATAACGAAATGCTCCGTAGGAGGTATCATAAACGTCATCTGTGTTGTCGACAAAGATTTTTTGCCGAGTTGTTCCTAGATTCTTCATTGAGCAAGGAGTGCTCTT…	-	-	-	-	-	-	-	-	-	-	-	-	-	-	same as contig 1769; not counted twice
Diplacus aurantiacus	Diplacus aurantiacus caulimovirus 1	yes	partial	na	CA65	contig_11255	ACTGAAATCATCAATGACATTAATAGTTTCTATAGTTCTAAAACCAAATAACTGTAAAAGTTCTGGGTTAGAATCTATTTCAAGATTTGCTTTATGGTCATCATTAAGATCCATTAGCCAGATTGATTGATCAAGGATATCAAAATTGTTATCATTAACCTGTAGTTCATCATTCTCAAGGTTGTCCCAAAAGAATTGTTCTACCTTTTTCATGTAGTTCATTCTGACTTTTTGGAGTCACTGAACGGCCATGTTAAGCTTCCTGGGTTCTTACCAGTGCCCATATCATCGTTGCCAACATTGAAGTTTGGATAACTATACTTCAATGTTTTAACTGATGAGTTATCACCTGTGGTGATAATCTGTTTTCCTGTAGGCTCTTGCTGTTGTAAGGCCTGA…	771	0	0.656291	42.9	40.0778	3e-11	AMN10078.1	DNA-binding protein [Angelica bushy stunt virus]	virus	Caulimoviridae	Angelica bushy stunt virus	dsDNA RT,circular,nonsegmented	rapsearch	nr	554	246	12	112	82	82	-1	0	contig_15611rc-contig_11255 overlap 602 624	CATAATCACAATAAAATTGATCAAGAAAACATATATCACAAAGAGTCATGTTTGTAAGGCGATGTATAGCCTTTTCTGTAATCTTTTCTAATTCTTTTTCTTTAGAATCAGTAAAGTTAATACCTAAAAACATTGTATAGATTGCATCTATAATGTCATTAAAGGCATCAATTGGATTGTACTTGGGTTTCCAAGTGGTATTTTTAATAAAACTATTAATAATACCTGCGGACTTATGTTCGACTAATAGTAAAATAGTATTACTATCATCATAAGCATCTTTGTTTGTTTGAATAATCAAACTTATTTCTTGAGCCCATGTATCAATAAGCTCTTTTCTATTTGGTTTACAATCAATATTTAGTATATTACTACCAAAAATATTAGTTGTATTTTTAC…	7	ORF6	negative	2	1116	820	297	98	1	Cauli_DNA-bind	DNA binding protein	cl03999	35065	7.4e-23	na
Diplacus aurantiacus	na	yes	partial	na	CA65	contig_15611	TTAATGTCATTGATGATTTCAGTACAGAAAGTGACAGCAATAGCAGACAACAAGATCTTCCTTCTGACAGTGAAGATAACAATGATCTGGAGCAAACTGAGTATCAAAACCTCAGACCAGTCAATATAACAGGCATTCCAAAATCCGAGCAAGCAGAAACTTCTGAGCGCGGAGCTGAAAGGAATGAACGGAAAAGAAAAGGTAATTTCTTTCCCATAAATGATGGTAAAAATACAACTAATATTTTTGGTAGTAATATACTAAATATTGATTGTAAACCAAATAGAAAAGAGCTTATTGATACATGGGCTCAAGAAATAAGTTTGATTATTCAAACAAACAAAGATGCTTATGATGATAGTAATACTATTTTACTATTAGTCGAACATAAGTCCGCAG…	624	1	0.746795	41.5	96.6346	1.1e-34	AFI61741.1	capsid protein [Cauliflower mosaic virus]	virus	Caulimoviridae	Cauliflower mosaic virus	dsDNA RT,circular,nonsegmented	rapsearch	nr	21	623	61	267	81	81	-1	21	contig_15611rc-contig_11255 overlap 602 624	CATAATCACAATAAAATTGATCAAGAAAACATATATCACAAAGAGTCATGTTTGTAAGGCGATGTATAGCCTTTTCTGTAATCTTTTCTAATTCTTTTTCTTTAGAATCAGTAAAGTTAATACCTAAAAACATTGTATAGATTGCATCTATAATGTCATTAAAGGCATCAATTGGATTGTACTTGGGTTTCCAAGTGGTATTTTTAATAAAACTATTAATAATACCTGCGGACTTATGTTCGACTAATAGTAAAATAGTATTACTATCATCATAAGCATCTTTGTTTGTTTGAATAATCAAACTTATTTCTTGAGCCCATGTATCAATAAGCTCTTTTCTATTTGGTTTACAATCAATATTTAGTATATTACTACCAAAAATATTAGTTGTATTTTTAC…	-	-	-	-	-	-	-	-	-	-	-	-	-	-	same as contig 11255; not counted twice
Thermopsis macrophylla	Thermopsis macrophylla phenuivirus 1	yes	partial	na	CA7	contig_32195	CACCCCATTACTGTATGCATATCTATCATGCTTTATTTAGCAAATCTATGCATAATTTAGCACTCCATGATGGAAGATGGACAACCACTTGAGTGTGGAACTCTTTATTTGGATCAGAGTTTGATGCTAGCTTCACAACTTGTTTTAATATGAAGCACATCCTATCTGGAGTCATTGAGGATGGAGCCAATAGATTATGTTTTGTCAACCAACCACCTGCAGTACTTTGCAATGCCATAAAGAGTGCATTGATAGCTGGAGATCCTGAAATGTCCTCATCAGATCCAATAATCCTGTGAAAAGGTATTATTTGATACTTAGGTAAGAACTCAATTACCTCAGTCTTTGATTCGGAGAATACATGATCTCCAGGAGTCTTTGCATACTTCAAGAGCAAAT…	599	0	0.0984975	17.204	68	6.44e-06	NC_002328.1	Rice grassy stunt virus RNA 6, complete sequence	virus	Phenuiviridae	Rice grassy stunt tenuivirus	ssRNA(-),linear,segmented	tblastx	viral.1.1.genomic	343	65	285	563	85	86	85	0	no extended contigs	-	5	ORF5	negative	2	580	26	555	184	1	Tenuivirus major non-capsid protein	Unknown	cl20278	16 - 183	2.05e-18	na
Thermopsis macrophylla	Thermopsis macrophylla caulimovirus 1	yes	partial	na	CA7	contig_12326	GGTATTATGAAAGCAAAACCCCCTGGAACAAAGAAAGAATTACTATGTCGATACATGTCTGGAACTTTTACAGACAGTGAAATTAATTATCCTACACATGAAAAGGAAACATTAGCATTAATTCGAATGTTAGAAAAACATCGAATTTATGTACTTGACAAAGAATTTATTGTTAGAACCGATTCAACTTATGTTGCCGGTTTTAAGAACTTAAATCATAAAGGTACTTATAAACAAGGAAGATTGATTAGATGGCAAATAAAACTTGCCGAATACAATTACTCAATATCTCATATTAAGGGAGAAAAGAATATTCTTGCAGATATTTTATCCAGAGAATGGAACGAGGTACAGCAGAAATGCTAAAAATGCAATTAGAACTTAAGCAAGCATTAGAAG…	577	0	0.492201	47	59.792	8.1e-25	YP_009165750.1	ORF5 [Atractylodes mild mottle virus] >ALD49090.1 ORF5 [Atractylodes mild mottle virus]	virus	Caulimoviridae	Atractylodes mild mottle virus	dsDNA RT,circular,nonsegmented	rapsearch	nr	1	345	564	678	81	81	-1	0	no extended contigs	-	3	ORF1	positive	1	7	366	360	119	1	Rnase_HI_TY_Ty3	Rnase	cd09274	9 - 110	1.92e-34	na
Oenothera biennis	Tobacco streak virus (novel variant 1)	yes	partial	na	P10	contig_574	GTGTGGTGCATCTCCTTTAAAGGAGGCATTGTTTATATCATTAGATATAAACAGCATCAGTGGAAGTGTGTTGGAGAAGCACCACACCCGCCTATCCACCGGCAAAATACAGTTCCGAAACTTCGCAGAAAATCTGCGGCAACTCTCTATAGAGGGAATACATTAAACATATTGTATCAAATTAAAACACGAACCCCGTCTAAATCCCCTGAACTTAAGGATCTAGCGTAATTGATACACTTCACTATCTGATCATCGTTATCATGAGGCGCAACTGTAAAGTACCTAAATGATTTCCGATGTCTAGATATGGCAACCAAATTGTGACATGGACCTAAATCAGGTCCCTTACCCGAATGTAGCAGATTTGTAGTCTTCGACAGACGAAACATTACCACA…	3491	0	6.85993	98.995	99	0	FJ403375.1	Tobacco streak virus isolate Illinois segment RNA 1, complete sequence	virus	Bromoviridae	Tobacco streak virus	ssRNA(+),linear,segmented	blastn	nt	8	3491	3491	9	86	86	86	5	none found	-	22	15	negative	1	3461	177	3285	1094	2	Vmethyltransf, Viral_helicase1	methyltransferase, helicase	pfam01660, pfam01443	68 - 409, 803 - 1062	2.68e-49, 1.00e-48	partial novel variant of a known virus
Oenothera biennis	Tobacco streak virus (novel variant 3)	yes	partial	relaxed	P10	contig_1029	CTGCATCCTTTGAATATCGCTGGCATCTCCATTTGGAGGCATCAGTTATATCATTAGATATAACTGGAATATCAGTAGAAAACATAAAGAAGCGTACGTTTCGCCCACCTACTGACATCTTCGCAAAGCGGCATCTCTCTATAAGAGAGGAAATACCTAAATCAAGAACTTAGGCAATCACCGACACATGACTCCACTTTGGGAGCTATGGACGGGATCTTCGGGATATCAAACCCGGAAACCACATCAGACAATTTCAAAATTTGTTTCCAACCAAATTTTGGAATGGAGATGAGGACTTCTACGTCACCTAGAGCACGAAGCTGCATCCTTTGAATATCGCTGGGAAAACTCAGAGACTCAATAAAGGGAATAGACTTCACTCTTTGGGCTAACGTG…	2947	0	12.5931	99.175	99	0	FJ403376.1	Tobacco streak virus isolate Illinois segment RNA 2, complete sequence	virus	Bromoviridae	Tobacco streak virus	ssRNA(+),linear,segmented	blastn	nt	23	2931	2911	3	85	85	85	8	none found	-	21	15	negative	2	2892	505	2388	795	1	RdRP_2	RdRp	pfam00978	248 - 684	0	partial novel variant of a known virus
Oenothera biennis	Tobacco streak virus (novel variant 2)	yes	partial	na	P10	contig_333	CATAGGAACACACGACACACTTCATAAAAGGAGGCATCAGTAGTATAATATATACTACTGGCACCAAACGCAAGCATCGACCCAAAGGTCTCATGGGTTTCCCATGGAAATCGTCCGATTCGGAATGCTCGCATGGATCATAGACTCACGCCCGGATGCGCGGCAGCTATGCATGTTGTTCATAGGAACACACGACACACTTCCAAACGTATTGATCTACAATACGTGGAGGCGTGTATCCACATCGCACACAGGAATTTCCTCTAATGTGCGGCATCTCGGTCCTACCGAGGTGACCATCTAGTCAATCTTGATTCACCAGAAAATCTTCTGGTGGCATCAAGGGAGCTGGTTTGGAAATGGCAATCCAATAACCTGCCAGCTGAACCCTCTTGGCCT…	2235	0	77.7996	98.547	99	0	KT445969.1	Tobacco streak virus isolate OH-2011 segment RNA3, complete sequence	virus	Bromoviridae	Tobacco streak virus	ssRNA(+),linear,segmented	blastn	nt	25	2226	2199	1	86	86	86	3	none found	-	20	17; 18	negative; negative	3; 3	2020; 1024	1148; 305	873; 720	290; 239	1; 1	Bromo_MP super family; Ilar_coat	movement; coat	cl03270; pfam01787	6 - 272; 75 - 239	1.04E-148; 8.98e-73	partial novel variant of a known virus
Oenothera biennis	Blackberry chlorotic ringspot virus (novel variant 8)	yes	partial	na	P10	contig_17044	CTGGAAATGGTAACATCAAAACGGTGATCAGGCAGTCAGCAAGTTCCTACTTGCTGGTATAGCAGGCTTATCAACATCAACAGTAGTGGTATCAGTGGAAACCAATTGAGGTTTCAAAACAACAGTCTCACTACTGGGTCCTTCATCAAGTTGAAGGGACTCAACTTCTGCTGGTTTAATTTGCTTGACGGTAAAATCAACACCTTCAACTCTTTGATCAAGCAAATTGACGTACTGAGAGCACAGTACGGGATTCTCTTTTGACTTGGCGGCAATATCTATTGAGGCACGACTTCTCAATAGGCTACGCATTTCTTTATCGCTGCTTATCATTGTTCGAGTGTATGTCTCCAATGCCCTTGTATTCGTAATTTTAGCCGTATCTTGATACAGCTGTTT…	1133	0	0.346867	99.646	99	0	JX429883.1	Blackberry chlorotic ringspot virus isolate Arkansas Rose 7 movement protein and coat protein genes, complete cds	virus	Bromoviridae	Blackberry chlorotic ringspot virus	ssRNA(+),linear,segmented	blastn	nt	1	1131	1143	13	85	85	85	0	none found	-	5	5	negative	3	927	28	900	299	1	Bromo_MP super family	movement	cl03270	7 - 252	2.8e-120	partial novel variant of a known virus
Oenothera biennis	Arracacha virus A (novel variant 3)	yes	partial	na	P10	contig_25719	TTTGGGAATCATCTAAATAGACGCCGGTTAATCTCTGTTCTGCCAAAAACTGGCGGGAGAAACAAGAGATGCCTGTCACGCCACGCTGCGCTTCTTCCACAGCATGAATCCTGAGCTCCTCTTTGATTTTGTGTTCCAGGAGCTTTGTTTCTATCATAGCAACTGCATCTCTAACTGATATCCAATCCGTGAGAGCCTCATGCAGTGCTTCCTCGTGGCCATTTACGGTGCTAACCTTTGGATTTAGGAGACGGCATTCTGAACAACTGTTTGTGTCAATTGGATCATATTCCGTCCCCTCTTTTCTTCGCATCTGTAGCACCACCGAACGACGGTTATAGAAAGATGGCTTGTCTCTCAACTCGCAATCAGTGGGTGGATGCAGATCATTGCAAGTCG…	977	1	0.150461	82	99.1812	1e-507	AQW44800.1	polyprotein [Arracacha virus A]	virus	Secoviridae	Arracacha virus A	ssRNA(+),linear,segmented	rapsearch	/zfs2/jpipas/pgc92/refs/blast/nr	976	8	721	1043	86	86	-1	0	c23227_c25719; 1597 nt	AACTCATCACAGCCTTAGCTTCAACTTTTTCCATTATGCCGTATGAAGCTGCTAGCGATGGGGCACAAAAAAAACTAGTCAGGAAATTGAAGAAGCCGTAAAAAGTAACGGTTACTCCAACAAACCCAGCTAACAATAAGCACAGTGTGCCACCATTTTCACGCACATATTGATAAGAGTTTCCTACAAATGCAGTCAACTTTTCCATCGTCTTATCAATATGTGATTCAGCCCTAGCTCCGCAAATGGTATCTTTCCTTTTCTGGCAAAGCCTAAGATAAACCCTACAACGCAGGTCTTTATCCAAACTCTCCCAGAACTCTTTTTCTGCGGCGGAAGCTGTGGGCGATAGTTTCTCCACACTCAGGACGTTGGAGGTTTCGTTGATGATTTGGGCTA…	7	6	negative	2	1425	397	1029	342	1	RNA_helicase	helicase	pfam00910	37 - 139	2.65e-32	partial novel variant of a known virus
Oenothera biennis	Oenothera biennis caulimovirus 1	yes	partial	na	P10	contig_20486	TGGATGGGAATCCTCAACTACGGAAGAGGGTACATCCCCAAGCTTGGGGTATTACTAGCCCCACTATGTAACAAGCTGTCGACCGCCGGATCAAAGATCCGAAATCGGCATGAAGAAGTTCGGGTAAAACTCGACCAGCAAGATTGGGGAGTCATCTCCTCAATAAAGAAAATGATCAGGAAGCTCCCACCATTGGAGCTGCCGCCAGCAGACGCACACATCATCCTCGAAACTGATGGGTGCATGGAAGGATGGGGCGGGGTTGCCAAATGGAGACCCACCAAGGCCAGCCCCAGAGGACAAGAAAAAGCCTTTGCCTACGCTAGTGGCAAATTCCAGAACCTCAAGTCCACCATAGATGCAGAGATCCACGCTGCCATGGAAACTCTGAGTGCCCTT…	819	1	0.166056	55.3	13.9194	1e-217	ABR01170.1	hypothetical protein [Lucky bamboo bacilliform virus]	virus	Caulimoviridae	Lucky bamboo bacilliform virus	dsDNA RT,circular,nonsegmented	rapsearch	/zfs2/jpipas/pgc92/refs/blast/nr	1	114	1575	1612	86	88	-1	0	none found	-	7	1	positive	1	4	819	816	271	1	Rnase_H_like super family	Rnase	cl14782	74 - 202	5.12e-18	na
Oenothera biennis	Oenothera biennis secovirus 1	yes	partial	na	P10	contig_20222	TGGAAGATAATTACAGCTTTACCCTTCGAGAAACGGGGAAGGGATAGACCGTGCTCCGAAGAGCCTACACACAACTAAAGAAAAGAAACCAAAAGAAATGCGTAAAATAAACTACTTATGATAAACTACGACAGGCCTTTGGAGAAACAGCAACTGTCGCCATAAAACTTGAAACCTGCATGGGGTCTAACTTCCAAGTGGAATTGATCTAACTGAGTCGCCTTATTGAAGTGCACCTCAATCCACTTGTTGACATCCATGTTACCAGAACTAACCGGACCAGCTATGCTGCCCAGATTAATTTCAGCTTCATAAATGCCAGCGTAATTAGGAACTGTCCTGGAATCACCAACGAATTTCTTTTCATTCGAACCATACCCATGTAGGAAAGTTATAAAA…	794	0	0.221662	58.8	81.2343	1e-229	YP_009342469.1	polyprotein [Petunia chlorotic mottle virus] >APW29210.1 polyprotein [Petunia chlorotic mottle virus]	virus	Secoviridae	Petunia chlorotic mottle virus	ssRNA(+),linear,segmented	rapsearch	/zfs2/jpipas/pgc92/refs/blast/nr	794	150	897	1111	85	86	-1	4	c28917_c20222_c26841; 1330 nt	TGTGTCCACGCCAAACGGACACGAGCAGCAAGAAAAACAGAAACAACTGAAATTAAAGCACTCTCTTTTTGTACGTCTAAATAATCACATCGAGCGGACGTGCATCCGATGCATGCTGTTCACAGCTTAGCCGGCTTCACTGAGCAACCGACAACACTTCACCATGCCAGGAAATCCTGGACGCTGGCAGCTGCCTCCTGGGGCACCACCCCCACTGGAAGATAATTACAGCTTTACCCTTCGAGAAACGGGGAAGGGATAGACCGTGCTCCGAAGAGCCTACACACAACTAAAGAAAAGAAACCAAAAGAAATGCGTAAAATAAACTACTTATGATAAACTACGACAGGCCTTTGGAGAAACAGCAACTGTCGCCATAAAACTTGAAACCTGCATGGG…	9	7	negative	1	1168	341	828	275	2	Nepo_coat_C super family, Nepo_coat super family	coat	cl04211, cl04041	114 - 267, 2 - 103	2.57e-25, 5.41e-5	extensions not included in the dataset, but the full extended contig is included
Oenothera biennis	Uncultured virus clone 05TGP00448.12 (novel variant 1)	yes	partial	relaxed	P10	contig_18263	AGCTGCAGCCGCATTCATATACAATTTTTCCATGACATCACCATCCTTTGCGGCAACCCACACAAGGGAAGAGTATACGGCATTCAGATCAAGAGGGGCAAGTATGTAACCATCACATTTCTTGAAACCCCGTTTGAGAAAGTCCAGGCATTGAAGAGGCTTGGCTTCCAGGGTAGGTGAAAGTTTGTCAGTACCATCAGTTATAGTAACCCCAACATCAGCCAAGGTATCCTTCAGTAATTTACCGAAAGAAACCTTGGTTCTGCTGCCATCACTATTGGCGATTTCGATCTGGGCTATCGATTGGTTAACAGCTATGAGATTATCATCACCGTAAACTATCAAACAGACCAGGGTACTGAATTGCTCCCTGGGCACACCAGGGACAAACTTCTTGTA…	762	1	0.164042	86.681	62	2.03e-145	JN661368.1	Uncultured virus clone 05TGP00448.12 polyprotein 1 gene, partial cds	virus	NoFamily	uncultured virus	Unknown	blastn	nt	289	760	514	42	85	86	86	0	none found	-	7	3	negative	1	627	1	627	208	1	RNA_dep_RNAP	RdRp	cd01699	4 - 191	3.52e-40	partial novel variant of a known virus
Oenothera biennis	Oenothera biennis secovirus 2	yes	partial	relaxed	P10	contig_22867	GGCTCTTTACAATCCTTCACATTTATGCAGAATTCCTCAGGAACCTTCACATACTGCGACTTTGTGGGCATTTTCGGTCTCTCATTATTTGCAAGATAACCCAGTTTGGCATAACCAGGCTCTTGTATGCCCAACTCTTCATATATGTTGCAGACCCCTTGTGCTTCGAATTCGTGAAATTCAGGAATGACATCAGCACTGAAATAGGATCCACTTCCACCAACAAGCATCCCACAGATGCGCATCTGTCCACCAACCATTGTGGCAACCAAAGTGCCACAATCATTATCCCTGGCAGTCATATCCACACGAATGAACCTATTAAGTTTTCTTTCGTATGTATGACCGCCAGAAATCCTCCTGACAGCTAAGGTCTCCCTAATAGTTTCTCCGGTCAGA…	631	1	0.114105	71.2	62.7575	1e-212	AQW44800.1	polyprotein [Arracacha virus A]	virus	Secoviridae	Arracacha virus A	ssRNA(+),linear,segmented	rapsearch	/zfs2/jpipas/pgc92/refs/blast/nr	398	3	1412	1543	84	85	-1	0	c21842_c22867; 1181 nt	TATAAATTTGCCAAAGGCGAGATACTTCTCCCTCAATCTCAAATTGAAATGAAGTGGAAGAATTGCAAACAGCCTGGTTTTTGGATTTTGGATTTTGCGGGGGGGTAGTCTCTCATCCTTAGGACACTCCATGCAATAAAGTTCGGGGACTGAGTGCGGAGCGATATCCTTGAGCTCTTCATAGGCCTTAAAAACGGTTGTTCCTTCTTTTAAGGTTCTCTCGCCTATGAGTCCTTCAAAGTATCTCTCCTTCCCAGCCTCTCCGTTCTTTCTTTCAAGAACAAATGGGTATCCCTCGGAAGTTGACATCACCATAGGATCAAAAAATTTTTCGACTTCTTCTCCATTTATGGCAATGTCCAAAGATACATCACTAAGGAAGCTGGCATCACAATCAAA…	7	7	negative	3	1161	1	1161	386	1	RT_like super family	RdRp	cl02808	179 - 387	3.67e-22	na
Oenothera biennis	Tobacco ringspot virus (novel variant 2)	yes	partial	na	P10	contig_1271	GGCAGTTCAAACATCTCAGAGGGTGGACATTCGTTCCCAAGCCCTGGTAAGTCTATGCGCTTATAATCATCGAAAGTGCAGGCAATAGACAAACCAGCAAAGGCATTCCGTGGGGCATGCATCCGCACTGTAAAAGTCGGATTAACAATCCCCTTGGCACACCATTCTTGGGAATGCAAGCCTCCGTAGTCCATGAGGGCTTGCCGAATGTCATAAGTTCCAAGATGCTTTCCTTTTTTTGCATCTTTGGGAACTTTAAAGGACAACGTCCCACAACAAGTGGGATCAGGAACAACAGTCACAGCACACAATGAATGTGCAATGTCCGCGGAGCTGTGACGCGGCTTGGATTTATGGGAGTCAAAATTGGCATTCTCATCCTCATATGTTTTAACAACT…	605	1	9.55868	87.789	100	0	KJ556850.1	Tobacco ringspot virus isolate SK segment RNA2, complete sequence	virus	Secoviridae	Tobacco ringspot virus	ssRNA(+),linear,segmented	blastn	nt	1	605	2191	1587	87	87	87	7	c2639_c1271; 1178 nt	GCAATTTCAAATTGGCCATCTCCATGCATTATCTGGTGTGGGCCCCACAACACCTGCCGCAAAGTGGGAGGTGTTTCATGTTCCCAAGGGAAAATAATAAAAGAAGCGGTACAAAATAGGGAAGAAACACTCTTGACACTCCCGCTTATAGTGCCAGACCACCCCAAACTCCTAGACATGACTGCCCGGGAGTATGAAATGGCATGTTTCTTAGAATGCTTGACAGGACCTCCAAAATTGTAGGAAATTGATAACATGGAAGTTGATCCATCAAGCTTAATCTCCTTTGCCTCGTAATAGCGATCAATGGCAAAGGTATCACCCACTTTAATAGGCCACGTCATAGTAGGATCTAACTCGAAACGGTCAATGACGGGCCCCATTTCAACATGCATGGTT…	11	7	negative	1	1136	3	1134	377	2	Nepo_coat super family, Nepo_coat_N	coat	cl04041, pfam03689	263 - 378, 96 - 187	6.97e-48, 6.34e-33	partial novel variant of a known virus
Oenothera biennis	Tobacco ringspot virus (novel variant 3)	yes	partial	relaxed	P10	contig_195	ATGCATTTCCTACCAAAAATGGACATCATTAAATTATGTCTAGCGTACTGGGGAGGACTACCGGGCAGCTCGCCCTTCCCCTTCCTCTTCAGATTGGGGTTGGTGCTGGAGTAGCATTTATTTACCATTCTGCCAATTGCATCCAACACCTGACAAGACATAAGACCGTCAAATTTAGAATAGTCGCAATTATATGCAACTGAATTCTTAGCAGCGAGACGATCCATCAGGAGACCCCATTCACGCCCCTGAACAACAATGCCTACCTGACATGGCAAACACCATCGCATGTCTGAGAGAAACGATGCCCAAGATAAAAATTTTTTCCGAAATAGCATATTCTTGGGCAACTCCAGTATCTCGAAATTTCGAGTGCCTAACTTTTGCAGAACTTTACGT…	529	1	4.4707	85.389	99	1.06e-151	U50869.1	Tobacco Ringspot virus RNA1 polyprotein gene, complete cds	virus	Secoviridae	Tobacco ringspot virus	ssRNA(+),linear,segmented	blastn	nt	3	529	5584	5058	86	86	85	19	none found	-	5	5	negative	3	440	3	438	145	1	RT_like super family	RdRp	cl02808	1 - 144	1.43e-37	partial novel variant of a known virus
Oenothera biennis	Blackberry chlorotic ringspot virus (novel variant 7)	yes	partial	na	P10	contig_722	CCTGAGCTAAAGTAGCAGCAGCATAAATGCATCCAGCGTGGGTCAGAAAACATTCATCAAACAACAATCTATCTGATGAGAACCATGATTTCAGCATTAAATAACTATCAACGGTGCGAATGCGGTACTTCATCACATCGGCACACTTGATAGTCTCTTTTAATTCGTCCGACGAACTTCTGTTGCTTGTTAAAATTAGATCCGGATTAGCTTCCATCCGAACCAATTTCTTCAAATATGTCGTCTTACCACAACCTGCAACTCCGTCAACGATCGTCACCTTAAAGGTGGGATACATTTTTAATGCTGCTTCCAAAGCGGGAATCATGCGTTGTCCAGAATTAAACACGCATGTATCATCGACTATCAACACGTGGTATTTCCTCACGGATTGATAAC…	502	1	0.167331	95.618	100	0	KX834010.1	Blackberry chlorotic ringspot virus isolate BR segment RNA1, complete sequence	virus	Bromoviridae	Blackberry chlorotic ringspot virus	ssRNA(+),linear,segmented	blastn	nt	1	502	2720	2219	86	86	85	16	none found	-	3	3	negative	1	457	2	456	151	1	Viral_helicase1 super family	helicase	cl26263	62 - 152	3.61e-17	partial novel variant of a known virus
Solidago sp.	Tobacco ringspot virus (novel variant 6)	yes	partial	relaxed	P13	contig_3887	CAAAACACCTAATTAAAGGCATTTAAAAGCAAGATTGCCTGAACAGATCCATAACCATTTTGTCAAAAGATGTATTGCAGGACATTAGATGTCCATCACACATATCTGAACAAACCAACTTGGCTGCAGTTCTGCCCAAACCACGAACTATATACATTGCCTTACCTCCATCTACCCCAGGATCTGTGCATTTACGCAGTTGGGTAGTAGGTTTTGATGCAAACTCAGGATCATATTCACAATGTTTGCATTGAACCTGTGGAAGAAGGCGTTCGACCTGCCTGGCAATAGCTGAAGTTGCATGAATTTCACAACGCCGCGCACAACCATCACCAACCAGGTTTTTATTAAAGTAACTCCTCAAAGAACTAGCCCCTAAAGGCTTGCAATTATCATACA…	5110	0	0.310568	94.951	100	0	KJ556849.1	Tobacco ringspot virus isolate SK segment RNA1, complete sequence	virus	Secoviridae	Tobacco ringspot virus	ssRNA(+),linear,segmented	blastn	nt	1	5110	7035	1926	85	85	85	9	c2464_c3887_2613; 7049 nt	CCAATCCTGGTTAGAAGAATCAACACACAAAACACCTAATTAAAGGCATTTAAAAGCAAGATTGCCTGAACAGATCCATAACCATTTTGTCAAAAGATGTATTGCAGGACATTAGATGTCCATCACACATATCTGAACAAACCAACTTGGCTGCAGTTCTGCCCAAACCACGAACTATATACATTGCCTTACCTCCATCTACCCCAGGATCTGTGCATTTACGCAGTTGGGTAGTAGGTTTTGATGCAAACTCAGGATCATATTCACAATGTTTGCATTGAACCTGTGGAAGAAGGCGTTCGACCTGCCTGGCAATAGCTGAAGTTGCATGAATTTCACAACGCCGCGCACAACCATCACCAACCAGGTTTTTATTAAAGTAACTCCTCAAAGAACTAG…	48	31	negative	2	6961	50	6912	2303	2	RNA_dep_RNAP, RNA_helicase	RdRp, helicase	cd01699, pfam00910	1668 - 1968, 809 - 911	7.83e-79, 6.27e-36	makes up Solidago secovirus 6 with contig_2464 and contig_2613; partial novel variant of a known virus
Solidago sp.	Solidago phenuivirus 3	yes	partial	relaxed	P13	contig_812	ATATTAAATTGTGTTGAAAAAAGCTTTAGAAATGCAAACATCTAAAGAAAATTATTCAAAACAAATAGAATTCATTTGTCAATTAATGGGCTTATCTATAATGAAATATTGTAAAATGGTTAGCGACATTGGAACTGAAATTGCCATTTCTTTAAAACATCATGTAGGATATAAAGAATTTGTAATTAAAAGGCTTAAAGATTATAATTTATGGATACTTATTCGCCCAACAACTAATGAGAGCATATGTAACTACAGCTTAATGTGGCATAAAGATGATGTATTAGACAATATTGATAGTTCAGTCTTTGCTGATGTATTAGGTAATGGAGAATGGAGATACACAGAATTTAGATCAGTCAATCATCATAAATTAAACAATTGGATAGCTTGTGAGAG…	3144	0	0.603053	54.1	47.1374	1e-919	AOX47534.1	RNA-dependent RNA polymerase [Pidgey bunyavirus]	virus	Phenuiviridae	Pidgey virus	ssRNA(-),linear,segmented	rapsearch	/zfs2/jpipas/pgc92/refs/blast/nr	1649	3130	1086	1582	80	80	-1	2	none found	-	9	1	positive	2	32	3142	3111	1036	1	Bunya_RdRp super family	RdRp	cl20265	117 - 857	1.32e-71	na
Solidago sp.	Solidago luteovirus 1	yes; yes; no	partial	relaxed	P13	contig_662	GCCGGCGTCACCCGACAAAAGACAACAAGAGAGAGAAATCTCTCTCTTGCTGGTCTTCCACTGTTTTATGACGTGTGCCTCTCTCCAAATCCCCTTCAATCGGAAAGGAGAGAGGTGTGCCGGCGTCACCCGGCGGAACCATGTCGTGCATCGTAAATACATACATGCTATTCATGGTAGACAGTTTAGCGCAAACTGTCCGGCTTCCCTAGGAAGGCCCCTTACGGGGCCTTCGGGGGATAAGGATCCGGCATGCGTGAAAACTCACAGTCCGGATCCGAACAACCCTCACAGAGTTGCTCCCCGAGACCTTGCGGAAGGTCTCTTACAAGTTTAAAGTCCTTGGAGACTTTGCGGTGAATGGCGGCTCGCGCTAAAGAAATCTCCTCCAGATTTCTC…	2742	0	9.91575	71.1	33.698	1e-421	YP_009373263.1	RNA-dependent RNA polymerase [Grapevine enamovirus-1] >ARS33692.1 RNA-dependent RNA polymerase [Grapevine enamovirus-1]	virus	Luteoviridae	Grapevine enamovirus-1	ssRNA(+),linear,nonsegmented	rapsearch	/zfs2/jpipas/pgc92/refs/blast/nr	2742	1819	924	1231	86	86	-1	4	none found	-	18	10; 14; 12	negative; negative; negative	1; 2; 2	2742; 1715; 2495	1792; 1104; 2334	951; 612; 162	316; 203; 53	1; 1; 1	RT_like super family; Luteo_coat super family; PTP_DSP_cys super family	RdRp; coat; phosphatase	cl02808; cl03007; cl28904	8 - 247; 69 - 202; 9 - 32	1.41E-50; 1.39e-37; 5.52e-3	na
Solidago sp.	Tobacco streak virus (novel variant 6)	yes	partial	na	P13	contig_50	TCTGGATTTGAATCTAACCTCGCAATTTTCTTTAGATGGGTCGTTTTCCCACAACCAGCAACTCCATCTACGATAGTGACTTTAAAGTTTGGTTTCATCTTCAGCGCGGACTCAAGTGCAGGAATTAACCTCTGTCCTGAGTTGAACACGCAGGAATCATCGACAATTATAGCATGGAAACGTCTTAAAGACGCAAGGCAATTGTCGGTAAGGGACTTACCATCATTGTCCCACTGCAAACTCACGTAACCATCTTCCGTCATGGCTCTTTCATAGTTACACAAGTTTGAATTATCCGGATACCATTTGTTTTCAAATGGAATAAACACTTTAACCGACTCGTTTCTGCCTTTAAGAGCTCGATAGGACTGCAACGGTGCTTGTTTCCAGTTGATGTAT…	2528	1	10.0289	81.2	52.3339	0	AGW07466.1	replicase [Tobacco streak virus]	virus	Bromoviridae	Tobacco streak virus	ssRNA(+),linear,segmented	rapsearch	/zfs2/jpipas/pgc92/refs/blast/nr	2444	1122	18	454	86	86	-1	2	none found	-	13	11	negative	1	2498	3	2496	831	2	Vmethyltransf, Viral_helicase1 super family	methyltransferase, helicase	pfam01660, cl26263	69 - 413, 809 - 828	1.33e-51, 2.75e-3	partial novel variant of a known virus
Solidago sp.	Solidago iflavirus 1	yes	partial	relaxed	P13	contig_75	ACAAGGAACATCATATACAGAAATTTGGAATTATACCTAGACTGTCTAGATACATGAAAGAGTGAGGCTCAGACATGCGGACGTGTCGCCTAGATATATTCATCAAGACCCGTCACCCCGGCTATACCGGTTCGTGGGAGATTACTTACTCAGTGAAGCTGAGAAAGTAAATGAGAGATTACTATTATTAGTGGAGGCCCTGCGTTCTCTCAAACGGGTGGCGCACAAACCTTAAATGGTATTACCATTTTAGGTTAGGATCCCAATTTTCCTCAAGGAAAAGGGTATCCAATTCGTCCCAAGTACGACATTGGAAGTACTCATCAAATTCTTTTCTCCAAGCTACGCGAATGGTTTTGACTAGGTCATTGAAATATTCAGGACCCCAGCCATATGCAA…	2518	0	3.13979	52.9	89.3566	1e-798	AKJ70949.1	polyprotein [Brevicoryne brassicae virus - UK]	virus	Iflaviridae	Brevicoryne brassicae virus - UK	ssRNA(+),linear,nonsegmented	rapsearch	/zfs2/jpipas/pgc92/refs/blast/nr	2518	269	2229	2977	84	84	-1	2	none found	-	11	7	negative	1	2503	242	2262	753	1	RNA_dep_RNAP	RdRp	cd01699	410 - 682	1.21e-62	na
Solidago sp.	Solidago partitivirus 1	yes	partial	relaxed	P13	contig_12	TTTTTTTTTTTTTATATAATTTATATAAATTATAACCGGAGTTACAATTTTGAGATTAATCAAAAAAGAATACACGGAAAATTTTATGTGCTAGGCACTACCGTTTCAAAAGTATAAGCAGTCTTCATAGGGATGCCATTCTCTAATTCATACTGTCTCATAGTCTTGGGGTGAGGAGGTGTGATATCCGGATCTTCTATGAAATGAGCTTTGTTCCACTTGGGATAAAACGAAAGTGGGCCTTGGTACTTTGAGTACATAGCTTGAACTTCACGGAAAGAAGGAAATATCGGCACAGTAGGCGTCGCTAGATCTGGTATTCCATCTTCAAGATTATGCATAATCTGTCTTTGGAAGTAAAGATTGGCGCGATCGTCTGGTTTATATTCTGAACGAAAC…	2414	0	624.399	65.6	15.5344	0	YP_003104768.1	putative RNA-dependent RNA polymerase [Primula malacoides virus China/Mar2007] >ABW82141.1 putative RNA-dependent RNA polymerase [Primula malacoides virus China/Mar2007]	virus	Partitiviridae	Primula malacoides virus China/Mar2007	dsRNA,linear,segmented,1.4-3kb each	rapsearch	/zfs2/jpipas/pgc92/refs/blast/nr	2309	1935	1	125	84	86	-1	0	none found	-	14	8	negative	1	2309	84	2226	741	1	RT_like super family	RdRp	cl02808	393 - 530	3.42e-05	na
Solidago sp.	Tobacco streak virus (novel variant 7)	yes	partial	na	P13	contig_1897	GCATCTCTTGGACATCTATAAGTGATCGTTTGTACATCAATCTTCCCTTTAACCTTATGATGTTCCATGCGAAACTCTGGTAATCTAGATATGAAAGGAACTTGCTCTGTGTCACCAAAAGCAATTACTTCTTTCACCTGAGCCAGAGTGGCTGCTGCATACACGCAACCCGCATGCGTCAAGAAGCATTCATCAAACAATAGACGCTCAGCCGAAAACCAGGATTTGAGCATCAAATAACTATCGACCGTTCTAATGCGGTATTTCATCACATCAGGACAGTCGATAACTTCTTTGAGCTCATCTGATGAACTACGATTACTCGTCAGTACCAGATCAGGACTACCTGCAGCGCTTGAATCAATGCGCGCAATCTTCTTCAGATGTGTAGTCTTTCCA…	2378	1	3.41505	99.117	100	0	FJ403375.1	Tobacco streak virus isolate Illinois segment RNA 1, complete sequence	virus	Bromoviridae	Tobacco streak virus	ssRNA(+),linear,segmented	blastn	nt	1	2378	2865	488	85	85	86	10	none found	-	17	11	negative	1	2252	3	2250	749	2	Viral_helicase1, Vmethyltransf super family	helicase, methyltransferase	pfam01443, cl03298	611 - 750, 1 - 217	5.71e-28, 5.80e-19	partial novel variant of a known virus
Solidago sp.	Solidago amalgavirus 1	yes	partial	relaxed	P13	contig_961	TATCTTGCTCATACCAGTTGCACTCTTACTCAGTTTGTGAAATTTGCGCGGCACTTACAGTCTCCTGAGGGTCAACAGCAGTTGATTGGTGTTAGTCGTATCAATAAGATGGTGGCTAAGGCTCAGAACAGGTTTGAACCGAGGGATCTTGCACTTGAGAATTTGCTGAATATTCAAAGACAGGATTGGTCTCAGGCCCGGAAGATCATCACTAGTTCGTACCAGCAGGTTTTGTCTGAAATGAGAGCGGAGATTAGGAAGGTTGAGGCTAGGATGAATGAGAAGTTGGATGATTGTGATATGCATTTCCTTCCTGTTGCTGCACAGCCTGACTTGACTGAGGAGGAGATGGCTAATGCAGCCTGGGAATTGTATGAAGCTGATTGTACTGCTAAACAG…	2373	0	2.30594	27.2	23.2617	1e-776	YP_009388304.1	fusion protein [Spinach amalgavirus 1] >ARO72612.1 fusion protein [Spinach amalgavirus 1]	virus	Amalgaviridae	Spinach amalgavirus 1	dsRNA,linear,nonsegmented	rapsearch	/zfs2/jpipas/pgc92/refs/blast/nr	1	552	87	270	84	84	-1	11	none found	-	12	2	positive	2	356	2371	2016	671	1	RT_like super family	RdRp	cl02808	327 - 559	2.99e-12	na
Solidago sp.	Solidago phenuivirus 2	yes	partial	na	P13	contig_125	TGAGACATGTGAATTTAAATGTGAAAAAGGAATTTTCTCTTTTAAAAGTCACTTTAATACAATCGAAAAGATCACTCTTTGTAAACTACCAATTTGTTTAGAATTTGACGTTAATGACAAAGAATTTACATTAGCTTTACCAAGACAAACAGTAATGACGGATGGGAACATTAAAATTAGTTATAAGCTTAAAGATAATGATTATGAACTTAGGAAATTATTACCTTGTGAGAAAGTAGAATTTTGTTCTTACAGATTTAACTTCTTTCATTCTGAAAATTGGATTTATCCTGATTGTTATACAAAATTACAATGGATGATTGTTGGTTTAATGTCAATTGTTATTTTATCAACTGTTTATGTTTTAATTGTTTTAATGGTAAAATTATTAATTATTTT…	2361	0	2.26006	38	16.2643	1e-178	AOX47533.1	glycoprotein [Pidgey bunyavirus]	virus	Phenuiviridae	Pidgey virus	ssRNA(-),linear,segmented	rapsearch	/zfs2/jpipas/pgc92/refs/blast/nr	671	1054	648	774	79	82	-1	11	none found	-	9	2	positive	2	155	2173	2019	672	1	Phlebovirus_G2 super family	glycoprotein	cl09431	200 - 611	3.29e-23	na
Solidago sp.	Solidago tombusvirus 1	yes	partial	relaxed	P13	contig_2145	GTAGGAACAACGGCACTCAAATCTTCGTCACCCACCTGCTCACGCAGAAACCACTCCATGGGAGCGCCCAACGGCTGTTGAACGCTACCCATCTCGACATCGTTGTTGTACCACAACGCGATCCACGTACCGGGATAGAGAGTGCCGGAATAAACCGCCACTACCCTATCAGATTGGATGTCGATGACCGACTGCTCTCGGTACACGAGCTTCCCGCCAGAAATCCAGTAGAACCCACGATAACCCTTACACTTGATGATGATCTCGAGGAAAACCCTCCGGGCGTCGCTATACTCGTTTCCAAGAGCCCACCCACCTTCAATGGATGTGCCCGCGGAACCGTAGCCGAACGCCGGTGTCAACTTAAAAGACCCACCAAGCCCAAGGAAATCGTTATAA…	2321	0	0.44162	67.5	38.7764	1e-395	APA23091.1	RNA-dependant RNA polymerase, partial [Cowpea tombusvirid 1]	virus	Tombusviridae	Cowpea tombusvirid 1	ssRNA(+),linear,nonsegmented	rapsearch	/zfs2/jpipas/pgc92/refs/blast/nr	2321	1422	151	448	86	86	-1	4	c6302_c2145; 3302 nt	GGCATTACGGATCTGTCTAGCTGTACCGTAATTGTAGTTCTCATCACTGAGCAGTTTGGAAAGACTCGTGGGTGCCCCCTGCCCTCGCGGACAAGACCCCAGCCTCAGTGCCCCTCTGTGCACGTAGTAGAAAAGAAGAGAGGTTTCCAACCCTCTCCGCAAAGAAGTTAGCGCGAAAGTTGGGCCTGTGCTCACTCGCACATGTTTGGCGCCCAGTCACGGTGTAAAGCGTACCGTCACCACGAAGCATTGTTTTTCCCTCGTTTAACCACAGAGGAGATGTGGTGTTCATCGGGCACGCGGAACGCAGGCTTCCAGCCGCCTGGGATATCTACAACGGGTTCTCCCAGGCCCCAAACACTACCCTGCTCTTCGTGCGGCGCCTATACGGCCCGAATC…	27	16; 15	negative; negative	1; 1	2297; 3053	1521; 2382	777; 672	258; 223	1; 1	Viral_coat super family; RdRP_3 super family	coat; RdRp	cl29941; cl24119	74 - 251; 1 - 193	0.000000000000528; 5.32e-67	na
Solidago sp.	Solidago bromovirus 2	yes	partial	na	P13	contig_20	CCTTTTGGAGGCATTACTAGTATTATATACTAGTAGCATCGTTCTTAAGTGGCGGCCCAAAGGCCTCATGAATCTCACGATTCAAGGTATAGTCCAATACGGACCACTTAATAGCGGAATTCATAGATTTACGCCCGGTGCGTGACAACTATGCGTAGTGTTCATAAGAACACACGTGACACTTCCAAATATACTGATCTACAGTATACTTTGGTGCAAATCCGCATCGTACACACTTTTCAGTGAAGTACGGCAACTCGAGTCTTGGACTCGGGACTTGTGACCGTCATTGGTCACCTTCTACCAGGAAGTCATCTGGTGGCATCAACGGAGCGGGTCGAGATATAGCTACCCAGAAATCAGCCAGCGTAACACGCTTGGCCGCCTTTCGGTTTTCAT…	2184	0	12.3562	61.2	36.2637	1e-300	AFT91205.1	movement protein [Blackberry chlorotic ringspot virus]	virus	Bromoviridae	Blackberry chlorotic ringspot virus	ssRNA(+),linear,segmented	rapsearch	/zfs2/jpipas/pgc92/refs/blast/nr	2000	1209	1	273	86	87	-1	0	none found	-	10	8; 9	negative; negative	2; 3	2000; 967	1137; 287	864; 681	287; 226	1; 1	Bromo_MP super family; Ilar_coat	movement; coat	cl03270; pfam01787	10 - 256; 22 - 225	1.89E-95; 2.44e-72	partial novel variant of a known virus
Solidago sp.	Tobacco streak virus (novel variant 10)	yes	partial	relaxed	P13	contig_59	CTGTTCGCCACTAAACTAGGCAAGCTCAGAAGAGCGGACTCCAGAAACAGACATTTCTTAGTTCCTTTGAAACGTCTGTATTCCGCCAATTCGGCGGTTCTTCGACACACGTCGGCATCATTAAAAACCCACAAAATGTCACAAAGACTTTGATAATAGTCATCTAAAACAGTGACTTGAAGGTTCTTAGGACCAAGTTTTTGAAGAAGTTTCAGAGGATTGGGAACTGCTAAAACTTCTTCAGACCCATCATCGCACTCAACAACCAATAAGAACTTCGAACAAATGAATGGTTGGTTGTGAGGAAATTTTGTTTCAAAATTGAAAAGGGACACGCACAAATCCTCTTTTTCACGCGGTAAGGGTTCAATAGATCCAATTAAACTGTCATCACCACTG…	2065	0	2.76126	99.177	100	0	FJ403376.1	Tobacco streak virus isolate Illinois segment RNA 2, complete sequence	virus	Bromoviridae	Tobacco streak virus	ssRNA(+),linear,segmented	blastn	nt	1	2065	2095	31	85	85	85	10	none found	-	15	15	negative	3	2054	3	2052	683	1	RdRP_2	RdRp	pfam00978	248 - 684	0	partial novel variant of a known virus
Solidago sp.	Tobacco ringspot virus (novel variant 6)	yes	partial	na	P13	contig_2613	CCTGGAGGACCAGGCTTTGTCCGGAAAAGATTTGTAATGGCTATCTTGAAGGCACACAAAAGGTCTGACACCAAAGTGTCATCCTTGCGAAAGAAGGTGTACCCAAAGATGCCAAGAAAAGTCGCAAGGAAGATACCCAAAATGGTTCCTGGCTTTGAAATTATACCAATGGATTGTAGGAACCTTTCAGAAAGGAGTATCAAACCTCCAACCAAAATTAACAATAGGGACCAAACAGCACTGTCCCTAAGCACTTTTAGGCAATCATGCGTCTTCTCAAGAATATTAATTATCCACGTAGACGCACGAGCCCAAAAGCTATCAATAGTGGATAGCAGGACATTCAAATGGCCAAACAAATTGCCAAAACAGTCATAAAAAAGGGATTTCATCTTACTG…	1935	0	0.356589	90.139	100	0	KJ556849.1	Tobacco ringspot virus isolate SK segment RNA1, complete sequence	virus	Secoviridae	Tobacco ringspot virus	ssRNA(+),linear,segmented	blastn	nt	1	1935	1948	14	85	85	84	5	c2464_c3887_2613; 7049 nt	CCAATCCTGGTTAGAAGAATCAACACACAAAACACCTAATAAAAGGCATTTAAAAACAAGACTGCCTAAACAGATCCACAACCATTTTATCAAATGAAGTGTTACAAGACATTAAATGTCCATCACACATATCTGAACAAACCAGCTTGGCTGCAGTTCTGCCTAGGCCACGAACTATATACATCGCCTTACCTCCATCTACACCAGGATCTGTGCACTTACGCAATTGGGTAGTAGGTTTTGATGCAAACTCAGGATCATATTCACAATGCTTGCATTGAACCTGTGGAAGAAGGCGTTCAACTTGTTTAGCAATAGCAAGCGTCGTGTGAATCTCACAACGACGTGCACAACCATCGCCAACCAAGTTTTTATTGAAGTAACTCCTCAAAGAACTAG…	48	31	negative	2	6961	50	6912	2303	2	RNA_dep_RNAP, RNA_helicase	RdRp, helicase	cd01699, pfam00910	1668 - 1968, 809 - 911	7.83e-79, 6.27e-36	same as contig 3887; not counted twice; makes up Solidago secovirus 6 with contig_3887 and contig_2464; also makes up Solidago secovirus 4 with contig_3230; partial novel variant of a known virus
Solidago sp.	Solidago idaeovirus 1	yes	partial	na	P13	contig_497	CCACTTACGAATATAAAATGAGGGGTTTGCTCAGCAAACAACGGCTTTAGCCGTTTACCTCATATAATGAGGTATACCTAACTGGCAGGTAAATAATCCCAACTAAGTCAGAACTATTGTGGAAGTTCTACCATTTGACAATGGTAGAACCGCCGACACTTCTTGTAAGAAGTTGGCCCACTTACGAATATAAAATGACGAGGAGTCGTCATTCTGGAAAATACACACCTTACGCTCATTTAAGAGCGATGGTATGGATTCGACAGTATCCGCCATGGACCTAATATTTATCTTGTTTACACCAGACACAAGATTAATGGCTTCATAGGGACTGCCCAACAGGTAGTCAACCTGTACGGCAGCGTCCTTCTCCAGGACCGCCACCCGGCCTTTATCGCC…	1802	0	3.06826	78.6	45.9489	1e-392	CBW59120.1	coat protein [Raspberry bushy dwarf virus]	virus	Idaeovirus	Raspberry bushy dwarf virus	Unknown	rapsearch	/zfs2/jpipas/pgc92/refs/blast/nr	933	106	1	274	86	87	-1	0	c497_c15466; 2234 nt	CCACTTACGAATATAAAATGAGGGGTTTGCTCAGCAAACAACGGCTTTAGCCGTTTACCTCATATAATGAGGTATACCTAACTGGCAGGTAAATAATCCCAACTAAGTCAGAACTATTGTGGAAGTTCTACCATTTGACAATGGTAGAACCGCCGACACTTCTTGTAAGAAGTTGGCCCACTTACGAATATAAAATGACGAGGAGTCGTCATTCTGGAAAATACACACCTTACGCTCATTTAAGAGCGATGGTATGGATTCGACAGTATCCGCCATGGACCTAATATTTATCTTGTTTACACCAGACACAAGATTAATGGCTTCATAGGGACTGCCCAACAGGTAGTCAACCTGTACGGCAGCGTCCTTCTCCAGGACCGCCACCCGGCCTTTATCGCC…	11	11	negative	3	933	103	831	276	1	RBDV_coat super family	coat	cl05884	1 - 276	2.94e-168	extension not included in the dataset, but the full extended contig is included
Solidago sp.	Solidago partitivirus 2	yes	partial	relaxed	P13	contig_22	AGAGTAGTTCTAAATTAAAGGGGAAGTGGTGTGTCATGGGGCTAACATTGTCATTCAATGCCCCATAACACACAATTATAAATTAAGATAATTGTGAATTACAAAGAGTAGTTCTAAATTAAAGGGATTACAATAAATAAGAAGCTGAAATTTTACGTGCTTCGTATTCAGTAGGATCCCAACTCATCAATTGATAAGGGAGGGACTGTGCTACACCAAATCTTTCTTTCAAGATTGTGTAAACCCGGTACAAGTATGTGGAATTGATCCCTGCGTCTGTAGCGATGCTCCAGGCTCGAAGAGCTGACACGTCGCCAGATGGCACAGCGTATTCGGGATACGCTAACATACGTAAACAAACGAGTTCTTCGCGTGCATTCTGTTGTTCTCGAACAGTCC…	1761	0	302.207	65.6	81.2606	1e-614	YP_001686783.1	putative RNA dependent RNA polymerse [Raphanus sativus cryptic virus 2] >ABB04855.1 putative RNA dependent RNA polymerse [Raphanus sativus cryptic virus 2]	virus	Partitiviridae	Raphanus sativus cryptic virus 2	dsRNA,linear,segmented,1.4-3kb each	rapsearch	/zfs2/jpipas/pgc92/refs/blast/nr	1561	131	1	477	86	86	-1	0	none found	-	11	11	negative	3	1561	128	1434	477	1	RT_like super family	RdRp	cl02808	177 - 391	9.31e-22	na
Solidago sp.	Tobacco ringspot virus (novel variant 5)	yes	partial	na	P13	contig_3230	AAAATTCTCTTTGGGTTGCAGTACTCTTTGGGCCTAGGGAGGTAAGCGAGACAACATTATCCTCCTCCCTAACCATTCCTTTCAAGAAAGCCCCAACAAGTTTAAAACGGCTTTGTGAAGCCATTGTCTTTGTAATGTCTGGGGCAAATTTGTCAAGGGTGTACTGTTCCATCTCTTCAGTAAATTTCATTTGTTTGGAGATTTCAGTACACACCCCAAGCTGTGAAAATCCAAAAACACGACCATCCACAGCAGCTATGGTCATGTATCCGCTTGGAATCTCCCATTTACAGCCAAGATCCACTGGTGGCACAAAACTTGCGTCTCGTGCGTACATGCTCAAAAAGGTAGCACACTCAGTGTAAATGGGATGCGCAGGACGGAAAGAAGAAAGATGAT…	1600	1	0.395	92.553	99	0	U50869.1	Tobacco Ringspot virus RNA1 polyprotein gene, complete cds	virus	Secoviridae	Tobacco ringspot virus	ssRNA(+),linear,segmented	blastn	nt	3	1600	3522	1925	86	86	86	0	c3230_c2613; 3512 nt	AAAATTCTCTTTGGGTTGCAGTACTCTTTGGGCCTAGGGAGGTAAGCGAGACAACATTATCCTCCTCCCTAACCATTCCTTTCAAGAAAGCCCCAACAAGTTTAAAACGGCTTTGTGAAGCCATTGTCTTTGTAATGTCTGGGGCAAATTTGTCAAGGGTGTACTGTTCCATCTCTTCAGTAAATTTCATTTGTTTGGAGATTTCAGTACACACCCCAAGCTGTGAAAATCCAAAAACACGACCATCCACAGCAGCTATGGTCATGTATCCGCTTGGAATCTCCCATTTACAGCCAAGATCCACTGGTGGCACAAAACTTGCGTCTCGTGCGTACATGCTCAAAAAGGTAGCACACTCAGTGTAAATGGGATGCGCAGGACGGAAAGAAGAAAGATGAT…	21	15	negative	2	3424	2	3423	1140	1	RNA_helicase	helicase	pfam00910	809 - 911	3.04e-36	partial novel variant of a known virus
Solidago sp.	Tobacco ringspot virus (novel variant 6)	yes	partial	na	P13	contig_2464	CCAATCCTGGTTAGAAGAATCAACACACAAAACACCTAATAAAAGGCATTTAAAAACAAGACTGCCTAAACAGATCCACAACCATTTTATCAAATGAAGTGTTACAAGACATTAAATGTCCATCACACATATCTGAACAAACCAGCTTGGCTGCAGTTCTGCCTAGGCCACGAACTATATACATCGCCTTACCTCCATCTACACCAGGATCTGTGCACTTACGCAATTGGGTAGTAGGTTTTGATGCAAACTCAGGATCATATTCACAATGCTTGCATTGAACCTGTGGAAGAAGGCGTTCAACTTGTTTAGCAATAGCAAGCGTCGTGTGAATCTCACAACGACGTGCACAACCATCGCCAACCAAGTTTTTATTGAAGTAACTCCTCAAAGAACTAG…	1473	0	0.434487	95.074	100	0	U50869.1	Tobacco Ringspot virus RNA1 polyprotein gene, complete cds	virus	Secoviridae	Tobacco ringspot virus	ssRNA(+),linear,segmented	blastn	nt	1	1473	7063	5586	85	85	85	3	c2464_c3887_2613; 7049 nt	CCAATCCTGGTTAGAAGAATCAACACACAAAACACCTAATAAAAGGCATTTAAAAACAAGACTGCCTAAACAGATCCACAACCATTTTATCAAATGAAGTGTTACAAGACATTAAATGTCCATCACACATATCTGAACAAACCAGCTTGGCTGCAGTTCTGCCTAGGCCACGAACTATATACATCGCCTTACCTCCATCTACACCAGGATCTGTGCACTTACGCAATTGGGTAGTAGGTTTTGATGCAAACTCAGGATCATATTCACAATGCTTGCATTGAACCTGTGGAAGAAGGCGTTCAACTTGTTTAGCAATAGCAAGCGTCGTGTGAATCTCACAACGACGTGCACAACCATCGCCAACCAAGTTTTTATTGAAGTAACTCCTCAAAGAACTAG…	48	31	negative	2	6961	50	6912	2303	2	RNA_dep_RNAP, RNA_helicase	RdRp, helicase	cd01699, pfam00910	1668 - 1968, 809 - 911	7.83e-79, 6.27e-36	same as contig 3887; not counted twice; makes up Solidago secovirus 6 with contig_3887 and contig_2613; partial novel variant of a known virus
Solidago sp.	Solidago no family 1	yes	partial	na	P13	contig_490	CGATGGGTTCCCGGCCTTTGTTATCGCGGTTATAGTCCGCGTCGGAAATTAGAGCCAACAACTCTCTAGGATTACATTGCAAACACGTAGGAGGAATCAGTGCTATCAGATTGATAACCGTCAACTGATGGATCAGGGAAACTCAATGAAGAGCCCCCCCCTGAACACTGATTCAAGAACTTTTCCAAACAATTAAGTTCAGAAGAGTGCTTAGAAGCTGAGCGCTGGCAACACTGACAAAACGATGGAGGAGTGGGTGTTTTGTAAAACAACTGCTCCACCAACCACCCCCTTATTCTTGCCGAGAAACCAAAGCTCATAAAATAAGCAGTGGTCGGCTCGACAGTAACAGAATAACTGACAGTAACTGATATTTTCGAATAATCGGTCTTGGGTCTC…	1464	0	0.340164	43.5	23.5656	1e-65	YP_009342462.1	hypothetical protein [Wuhan house centipede virus 4] >APG75653.1 hypothetical protein [Wuhan house centipede virus 4] >APG75947.1 hypothetical protein [Wuhan house centipede virus 4]	virus	NoFamily	Wuhan house centipede virus 4	Unknown	rapsearch	/zfs2/jpipas/pgc92/refs/blast/nr	1463	1119	75	189	86	87	-1	11	c490_c12703; 1684 nt	CGATGGGTTCCCGGCCTTTGTTATCGCGGTTATAGTCCGCGTCGGAAATTAGAGCCAACAACTCTCTAGGATTACATTGCAAACACGTAGGAGGAATCAGTGCTATCAGATTGATAACCGTCAACTGATGGATCAGGGAAACTCAATGAAGAGCCCCCCCCTGAACACTGATTCAAGAACTTTTCCAAACAATTAAGTTCAGAAGAGTGCTTAGAAGCTGAGCGCTGGCAACACTGACAAAACGATGGAGGAGTGGGTGTTTTGTAAAACAACTGCTCCACCAACCACCCCCTTATTCTTGCCGAGAAACCAAAGCTCATAAAATAAGCAGTGGTCGGCTCGACAGTAACAGAATAACTGACAGTAACTGATATTTTCGAATAATCGGTCTTGGGTCTC…	9	8	negative	3	1610	966	645	214	1	Viral_coat super family	coat	cl29941	45 - 213	1.81e-11	extension not included in the dataset, but the full extended contig is included
Solidago sp.	Solidago bromovirus 3	yes	partial	relaxed	P13	contig_2402	GTTATCAGGGTTCATTTGAAAAATCTGGTGGAATTTACCAGTCGGTATGTATATCTTACTCTTTACCACATATAACAGGCGGGCCATGGCAGCCAAGAAATATGGGGTCGTCATCATGACCGTTCCCTTCCTGTGATATGTGATCGTCGCGGGGACAGGTCTTTCAATGTGTAAAGAGTCTTCTTCAACTGGCTTCAAAGTCGTCTTGATCATGTGCAAGTACCTATCAAGAGCGAGCAATGGTACAGGCCCCCTATATTCTGATAAAGGAGGTTTCTTGTTTTCCAGATATTGGTTAAAGAAGAAAACTTCTTCACCAGATATCGGCTTCAGTTTACTCAATCTCGATTTGTCAATGACGTGTGTTATGAACCTATTAACACAACGATTCAAGACAGT…	1404	1	6.5584	69.5	96.7949	1e-622	ACU44509.1	p2 protein [Parietaria mottle virus]	virus	Bromoviridae	Parietaria mottle virus	ssRNA(+),linear,segmented	rapsearch	/zfs2/jpipas/pgc92/refs/blast/nr	1365	7	1	458	85	86	-1	0	none found	-	10	8	negative	1	1365	1	1365	454	1	RdRP_2 super family	RdRp	cl03049	254 - 452	1.48e-67	na
Solidago sp.	Solidago no family 2	yes; yes; no	partial	relaxed	P13	contig_11319	CTCAACTGGCGGAATTTCTTCTGCTGTGATGTTGAGAGCTTCACATACTCTTCCATTAACCTGGGGAACGCGGACGCCGCCAAGCCTTGGGAGTTTTCCACAGCGCTCAAAGCCCCAAGGCTCTTTGAGCTGTTGCCTTCCCCCGAAGCCACAACGGAAACCGCGGCATTCGACACAAAGTTCTCGGCGACTGACGTACTCTCATAATCTCGGTGACGGACTTCTCTCTTGAACTGTATGACTTCAAAGTCGCATGTCACCCCGTTCCATCAAAATATACCGCCCGCCAACCTTGATCTGTACTGTGTCCGGGTCGCCGGTACTTTTCCAGCTAATGGTCTTGCCGGCCTCATACTGCGCTCGAAGAAACTCGGGAGAGGATTCAAACCGCTGTTTACG…	1306	0	0.153139	77.6	77.8714	1e-578	YP_009330081.1	hypothetical protein 1 [Hubei sobemo-like virus 49] >APG75768.1 hypothetical protein 1 [Hubei sobemo-like virus 49]	virus	NoFamily	Hubei sobemo-like virus 49	Unknown	rapsearch	/zfs2/jpipas/pgc92/refs/blast/nr	1269	253	1	340	86	86	-1	0	c5037_c8619_c11319; 2656 nt	GTGACAACAACACCTGCAATCCAGAGAGTTATTAGAGACATGTCACATTCCGAAATGACATGCCCCAAGCTTACCAATCATAATCATACCAGTATTCGTAGGATTGTCTGGACATGAGCAAACTAATGCCCAACTTTTCTGCCAGAGTTTCCCACAAACTATAGTACGGAGAATGGACGTACATACGCGCCATACAATCCAAATATTGTGGAAGTATTTCATCATCCGTGTACTGCACCCTCTTAAGATGCTTAAGGATATACATGGGCTGAGGTCCTTGAACTGAAAACTCATGACCTACAAACTCCACATTGGAGGACGCGGACTTAACCACCACTCCGTATCTTCTATAAGCATCCAAATCACGCGCATGGATTTCTGATTGCAAAGTATCATCCC…	25	16; 18; 10	negative; negative; positive	1; 2; 2	760; 1236; 1379	71; 736; 1582	690; 501; 204	229; 166; 67	1; 1; 1	RT_like super family; RT_like super family; PLN02195 super family	RdRp; RdRp; cellulose synthase	cl02808; cl02808; cl33434	15 - 158; 87 - 152; 17 - 54	0.0000000907; 5.52e-4; 3.92e-3	na
Solidago sp.	Solidago no family 4	yes	partial	relaxed	P13	contig_1842	CTAGTATCCAATCCGATAGCGACGCAATAGCCATCTCCCCCCATGTCCTCCCAGTTCTGACGTAGAATACCGCCGATCTGAGAGGCATTCATGCCTTTCATCACGACGGTGTGCCCGGCCACCTCAGCAATGGCCTTGCAGATCGGGCTTTCCATAGGCTTCACAAACCTACCCGTCTCCAAATTGCATTCCGGTGTCATGGGCGAGACAATCCGGGGTACCGCGTCGGGTTTGACAGTGCGCTCAGTCTTTGTGAAAATGGTGACTTCAGCGTCCTTGCGTGTCAACTCTCTACTACGTAGAGTTTCCACTGCCTTGGTGTAAGTCGCTCTCTTCTTACCCGTGTACTGGAGAGGATACTCCTCGCGTTCCAACGGGCGCAGAATAGGACAGCGCTTC…	1197	0	0.439432	43.2	50.3759	1e-251	YP_009337041.1	hypothetical protein 1 [Hubei tombus-like virus 1] >APG76567.1 hypothetical protein 1 [Hubei tombus-like virus 1]	virus	NoFamily	Hubei tombus-like virus 1	Unknown	rapsearch	/zfs2/jpipas/pgc92/refs/blast/nr	1052	450	108	312	87	87	-1	0	c1842_c4335; 1613 nt	CTAGTATCCAATCCGATAGCGACGCAATAGCCATCTCCCCCCATGTCCTCCCAGTTCTGACGTAGAATACCGCCGATCTGAGAGGCATTCATGCCTTTCATCACGACGGTGTGCCCGGCCACCTCAGCAATGGCCTTGCAGATCGGGCTTTCCATAGGCTTCACAAACCTACCCGTCTCCAAATTGCATTCCGGTGTCATGGGCGAGACAATCCGGGGTACCGCGTCGGGTTTGACAGTGCGCTCAGTCTTTGTGAAAATGGTGACTTCAGCGTCCTTGCGTGTCAACTCTCTACTACGTAGAGTTTCCACTGCCTTGGTGTAAGTCGCTCTCTTCTTACCCGTGTACTGGAGAGGATACTCCTCGCGTTCCAACGGGCGCAGAATAGGACAGCGCTTC…	12	9	negative	1	572	3	570	189	1	RdRP_3	RdRp	cl24119	11 - 190	2.57e-42	extension not included in the dataset, but the full extended contig is included
Solidago sp.	Solidago partitivirus 3	yes	partial	relaxed	P13	contig_1308	GTGTCATTTAAGTACAAACGTTAATCGGTTAAGTGGACAACAAACATTTTATTAATAATAAATAAAACATTACAATTGTTGTGAATACGGGACACGTAGTGACTCGTACTCGACTGGATCCCAGTTCCTCTGATTTAGAGGGAGGGAGTCAGCTTTCCCGTACCTATTGAGTAGGAATTTGTAAATCTTGTACAAATAGTGGGAATTGATTCCAGCGTCGCGGTGGATGGAGAAAGCGCGCAGTGTAGACATGGCACCTGTCTCAACGACATATTCAGGAAACTTGAGCATTCGAAGGCAGACGAGCTCGTCGCGTGCGTGTTGCATCTCGCGAACTTTGCGGCTCAGAAAGGAAACACCTTCTGCTTCGTGTGAAATGGAGGATTTAGCAATGTTCAG…	1135	0	0.338326	84.4	93.304	1e-578	ABV89762.1	putative RNA-dependent RNA polymerase [Rosa multiflora cryptic virus] >AIY31431.1 RNA-dependent RNA polymerase [Rose cryptic virus 1]	virus	Partitiviridae	Rosa multiflora cryptic virus	dsRNA,linear,segmented,1.4-3kb each	rapsearch	/zfs2/jpipas/pgc92/refs/blast/nr	1134	76	124	476	85	86	-1	0	c1308_c10282; 1690 nt	GTGTCATTTAAGTACAAACGTTAATCGGTTAAGTGGACAACAAACATTTTATTAATAATAAATAAAACATTACAATTGTTGTGAATACGGGACACGTAGTGACTCGTACTCGACTGGATCCCAGTTCCTCTGATTTAGAGGGAGGGAGTCAGCTTTCCCGTACCTATTGAGTAGGAATTTGTAAATCTTGTACAAATAGTGGGAATTGATTCCAGCGTCGCGGTGGATGGAGAAAGCGCGCAGTGTAGACATGGCACCTGTCTCAACGACATATTCAGGAAACTTGAGCATTCGAAGGCAGACGAGCTCGTCGCGTGCGTGTTGCATCTCGCGAACTTTGCGGCTCAGAAAGGAAACACCTTCTGCTTCGTGTGAAATGGAGGATTTAGCAATGTTCAG…	12	9	negative	2	1503	70	1434	477	1	RT_like super family	RdRp	cl02808	177 - 406	3.08e-24	na
Solidago sp.	Tomato ringspot virus (novel variant 7)	yes	partial	relaxed	P13	contig_2585	CGGAATGCACCTCGGTACCTTCAACCACTTGTATTTAGGCTTGAGGTCTCCTGGTTGAGGCTCTAGCTCTTCTAAAAAACGAGCTTTACCTTTTTCACCCGCTCGTCGACTCAAAACAAACGGGTAGCCTTCAGAAGTCCCTTTAACAACGGCCTCGATATTAAAACCAAAGTCGCTGCCATTAATGACTTCATCATCAGACATAATGCGAAGTGTCGTCTGGCAATCATAGAACTCGTCATACATGTCAGCCATAACGCACTCCAAAACATCCCCGTCGAGGTCCAGCATGGGCTCGTAAAATTTTTCCATAGCATCGCCCAATGGATCATATCCCTTGTAAGCTTCGGGAATGCGAGGATCATCCTTTGAAAGAATAGAAGGGATCTTAACTTCAAC…	1095	1	1.18721	98.175	100	0	KM083894.1	Tomato ringspot virus isolate Rasp1-2014 segment RNA1, complete sequence	virus	Secoviridae	Tomato ringspot virus	ssRNA(+),linear,segmented	blastn	nt	1	1095	5076	3981	85	85	85	8	c2585_c15669(or c2367)_c1489; 1818 nt	CGGAATGCACCTCGGTACCTTCAACCACTTGTATTTAGGCTTGAGGTCTCCTGGTTGAGGCTCTAGCTCTTCTAAAAAACGAGCTTTACCTTTTTCACCCGCTCGTCGACTCAAAACAAACGGGTAGCCTTCAGAAGTCCCTTTAACAACGGCCTCGATATTAAAACCAAAGTCGCTGCCATTAATGACTTCATCATCAGACATAATGCGAAGTGTCGTCTGGCAATCATAGAACTCGTCATACATGTCAGCCATAACGCACTCCAAAACATCCCCGTCGAGGTCCAGCATGGGCTCGTAAAATTTTTCCATAGCATCGCCCAATGGATCATATCCCTTGTAAGCTTCGGGAATGCGAGGATCATCCTTTGAAAGAATAGAAGGGATCTTAACTTCAAC…	7	5	negative	1	1713	1	1713	570	1	RT_like super family	RdRp	cl02808	418 - 551	5.27e-05	extension not included in the dataset, but the full extended contig is included; partial novel variant of a known virus
Solidago sp.	Blackberry chlorotic ringspot virus (novel variant 9)	yes	partial	na	P13	contig_8821	AGCTTTCTCTGAAAGCTGATCAGCAGGTTTTCCTTCGAGAGCAATGTCTCGGCTTCGGTACACATTTTTCTGAAAACCTAATCTACCAACAATAGGTAGATCAGGTACAGTGTCACCGGTAACACCATCCACTATCCCAAAAGTCCCATCAGACTCGGCGACGAAACCAATCAAAACACGGAACACCTTAGTGTCTGGTTTGATTTCGGGTATACCATCAAAAATGGTCTTCAACAACATAGCGTCGTTGGCATCATTAGTCTTGGCCGCCCAATCGGTCGGTTTTCTGGTTACCCAGACCTGACCATTAGGTAAGCGCAGGTTGCGCTGATTGAGGGCTTGTGGTACAGGAACCACAGGTAATGGAATAGGAGCCCTTAAAGGAGCTCCCATCGCACC…	1029	0	0.282799	99.028	100	0	JX429883.1	Blackberry chlorotic ringspot virus isolate Arkansas Rose 7 movement protein and coat protein genes, complete cds	virus	Bromoviridae	Blackberry chlorotic ringspot virus	ssRNA(+),linear,segmented	blastn	nt	1	1029	1863	840	85	85	85	5	none found	-	3	2	negative	1	573	1	573	190	1	Ilar_coat super family	coat	cl03355	82 - 187	9.39e-42	partial novel variant of a known virus
Solidago sp.	Solidago phenuivirus 1	yes, no	partial	na	P13	contig_105	CTTCTATGAAAGTTTGTCCGGACACAGTGTCGGACAAACTAATAATACTTGTTGCGTAATAGTTATACTCTGACTTACTAAATCTCATTTTCAACATGCAAGCCATTATTGATGAACTCACAAAGAATTGGACATCCAATTTATGCAATACCGATCAAGGCATAAATGATTTTTGTTCATCAATTGCTTATAATGGATTGGACATTAAAGGCATTTTAGATGATATAGCTGGTAAAGTTAAGGGTGATGCTAAGTTGGAGAAATTAACTTTTTTGATTGGTTTAGGCTTAGTTAGAGGGAATTCAATCAAGAAAATTAAGAAAACAACATCTGAAGCAGCTTGCTCCAGAATTAATGATTGCTTAACAACATATAGAGGAATAGTTGACTCACTTAAAG…	966	0	2.92961	33.7	60.2484	1e-62	AOX47532.1	nucleocapsid [Pidgey bunyavirus]	virus	Phenuiviridae	Pidgey virus	ssRNA(-),linear,segmented	rapsearch	/zfs2/jpipas/pgc92/refs/blast/nr	96	677	1	191	82	83	-1	7	none found	-	4	2	positive	3	96	863	768	255	2	Tenui_N super family, AMS1 super family	coat, mannosidase	cl05345, cl33857	23 - 121, 115 - 175	2.08e-12, 3.18e-3	na
Solidago sp.	Ageratum latent virus (novel variant 1)	yes	partial	na	P13	contig_897	CACTATGTGATGCTTCTCCTTTTGGAGGCATCAATACTACCATTAGGTAGTATTGGTATTAGAACACTGGGCTTCTCTCAGAAGCGTGAGAAGTGCCTTCCAGAGTTCTCTTCCCAAATGGGGCATCACTATGTGGACTTGAAATCAATCAAGTTGGTGAGGGCAATCGCCTCACAGAGTCAAGATCATTGATAGTCAATGTCTTGCTCAAATTTATACTCCTGACAATTTGATCATCTAAATCATTTGGAGCCACGGTATAATACCGCAAAGATTTACGATGTCTTGACAGGGCAACCAAGTTATGACATGGGCCTAAATCAGGTCCTTTTCCAGAATGCAGCAAGTTCGTCGTTTTTGATAAACGGAACAAAACCACCTTATCCCAAGTGTCACCTT…	897	0	9.57414	86.4	80.9365	1e-401	YP_008470969.1	replicase protein [Ageratum latent virus] >AGN29717.1 replicase protein [Ageratum latent virus]	virus	Bromoviridae	Ageratum latent virus	ssRNA(+),linear,segmented	rapsearch	/zfs2/jpipas/pgc92/refs/blast/nr	895	170	852	1093	86	86	-1	0	none found	-	7	7	negative	3	883	149	735	244	1	Viral_helicase1	helicase	pfam01443	4 - 209	1.53e-38	partial novel variant of a known virus
Solidago sp.	Solidago secovirus 1	yes	partial	na	P13	contig_20434	CGCCAAGTATGATTGGATACCATAAACCACATTATCAACACACTTCCTCTCCAACTTCCCAAGCTGGTCCTTCGGAATTTTTGGTTGTTCTTCGAAGGGATAAATGTGTCCGGCAGGATTCTGCTGGTAGACGATTCCATCGACAACCAGAAACATATAGGCATCAGAAACAATGCCATACTGTTTCTTTTGGGAATCATCTAAAAAGACGCCGGTTAATCTCTGTTCTGCCAAAAACTGGCGGGAGAAACAAGAGATGCCTGTCACGCCACGCTGCGCTTCTTCCACAGCATGAATCCTGAGCTCCTCTTTGATTTTGTGTTCCAGGAGCTTTGTTTCTATCATAGCAACTGCATCTCTAACTGATATCCAATCCGTGAGAGCCTCATGCAGTGCTTC…	890	1	0.11236	76.6	99.4382	1e-436	AQW44800.1	polyprotein [Arracacha virus A]	virus	Secoviridae	Arracacha virus A	ssRNA(+),linear,segmented	rapsearch	/zfs2/jpipas/pgc92/refs/blast/nr	885	1	814	1108	86	86	-1	0	none found	-	5	5	negative	3	807	1	807	268	1	RNA_helicase	helicase	pfam00910	9 - 77	5.21e-25	na
Solidago sp.	Tobacco ringspot virus (novel variant 4)	yes	partial	na	P13	contig_4975	AGATGCTTTCCTTTCTTTGCATCTTTGGGAACTTTAAAGGACAGTGTCCCACAACAAGTGGGATCAGGAACAACCGTCACAGCACACATAAGATGAGCAGTGCTAGCAGAGCTGTGACGTGGTTTGGATTGTAAAGAATCAAAATTGGCATTCCCATCCTCATAAATTTTAACAACTGGCGGGAGCACAGTCCTACCAGTGTTACCACTAAAAGAAGTGGTGCCAATTCGCATAGACCTGGTCTTGTGCAATGGTTGTTGTGCGTTCTGAAAAGTGCGTACAACAGGCCGTGGCCTAGTTTCCAAGTTTATGGCGGGGAAATCCTCAAGCTGCTGGTCCATTTCTTTTTCAATTGTGCCGAGCACCCCGATGCCGGCATGGACCCTTTTACCAAGATTC…	863	1	0.446118	91.541	100	0	KJ556850.1	Tobacco ringspot virus isolate SK segment RNA2, complete sequence	virus	Secoviridae	Tobacco ringspot virus	ssRNA(+),linear,segmented	blastn	nt	1	863	1969	1107	85	85	86	5	c10892_c4974_c4975; 2178 nt	GTAAGAACCCAAGAAGATGGGAACTTCCGCTTCAGTACGCCGCAAATCATAAATCCGAGCCTGACCTTGCCAGTAAGCGCCCCAGTCTCTATAGTTAGTGGTAATGGACACACTACCCTCCTGGGCCTGGGCCTGTTTAGACCTTGACCAGGAGATGCAGAGATCCACCTCACCATAATGCCAACCGGTGGCTGCAACAAGCCAAGAGAGGGGGTTTGATGCAAGCGTGACAGTTGCGTCCTTAGAGGCGAAGTCATGAATATATCCGGGAATATCGAAATTGACAACGCCAGTATTCGCATCTGGTTTCAAATTGGTTAAAGTGAACCAATTGTAAAGCTCCGCACTAGAAAACATGGGAGGATGCACCTGAGAGTCGGGCCGCCAAGTGTCTATATG…	23	13	negative	1	2169	1	2169	722	3	Nepo_coat, Nepo_coat_C, Nepo_coat_N	coat	pfam03391, pfam03688, pfam03689	434 - 599, 610 - 723, 267 - 358	6.11e-70, 3.84e-35, 3.04e-32	makes up Solidago secovirus 3 with contig_4974 and contig_12490; partial novel variant of a known virus
Solidago sp.	Tobacco ringspot virus (novel variant 4)	yes	partial	na	P13	contig_12490	AGATGCTTTCCTTTCTTTGCATCCTTGGGAACTTTGAAGGACAAAGTCCCACAACACGTGGGATCAGGAACAACCGTCACAGCACACATCGAATGAGCGGTGCTAGCAGAGCTGTGGCGTGGTTTGGATTGTAGGGAATCAAAATTGGCATTTCCCTCTTCATAGGTTTTAACCACTGATGGGAGCACAGTCCTACCAGTATTCCCAGTAAAAGAGGTAGTGCCGATTCGCATAGATCTGGTCTTATGCAACGGCTGATGTACATTCTGAAAAGTTCGCACAACAGGTCGTGGCCTAGTTTCCAGATTTATGGCGGGGAAGTCCTCAAGTTGTTGGTCCATTTCTTTTTCAATCGTGCCAAGCACCCCGATGCCGGCATGGACTCTTTTCCCAAGATTC…	863	1	0.340672	95.365	100	0	KJ556850.1	Tobacco ringspot virus isolate SK segment RNA2, complete sequence	virus	Secoviridae	Tobacco ringspot virus	ssRNA(+),linear,segmented	blastn	nt	1	863	1969	1107	86	86	86	5	c10892_c4974_c12490; 2178 nt	GTAAGAACCCAAGAAGATGGGAACTTCCGCTTCAGTACGCCGCAAATCATAAATCCGAGCCTGACCTTGCCAGTAAGCGCCCCAGTCTCTATAGTTAGTGGTAATGGACACACTACCCTCCTGGGCCTGGGCCTGTTTAGACCTTGACCAGGAGATGCAGAGATCCACCTCACCATAATGCCAACCGGTGGCTGCAACAAGCCAAGAGAGGGGGTTTGATGCAAGCGTGACAGTTGCGTCCTTAGAGGCGAAGTCATGAATATATCCGGGAATATCGAAATTGACAACGCCAGTATTCGCATCTGGTTTCAAATTGGTTAAAGTGAACCAATTGTAAAGCTCCGCACTAGAAAACATGGGAGGATGCACCTGAGAGTCGGGCCGCCAAGTGTCTATATG…	23	13	negative	1	2169	1	2169	722	3	Nepo_coat, Nepo_coat_C, Nepo_coat_N	coat	pfam03391, pfam03688, pfam03689	434 - 599, 610 - 723, 267 - 358	6.11e-70, 3.84e-35, 3.04e-32	same as contig 4975; not counted twice; makes up Solidago secovirus 3 with contig_4975 and contig_4974; partial novel variant of a known virus
Solidago sp.	Tobacco ringspot virus (novel variant 4)	yes	partial	na	P13	contig_4974	TTGATAGCAATTTCAAATTGGCCATCTCCGTGCATTATCTGATGTGGGCCCCATAACACCTGACGTAAGGTTGGAGGTGCTTCATGCTCCCATGGGAAAATAACAAAAGAAGCGGTACAAAACGGAGAAGAAACACTCTTGACACTTCCGCTTATAGTGCCAGACCACCCAAGATTCCTAGACATAACTGCCCGGGAATATGAAATGGCATGTTTCTTAGAGTGCTTGACGGGACCTCCAAAATTATAAGATATAGACAACATGGAGGTTGACCCGTCAAGTTTAATCTCTTTCGCCTCATAATATCTATCAATGGCGAAAGTGTCACCCAATTGAATAGGCCACGTCATAGTTGGATCTAACTCAAAACGATCAATGACGGGCCCCATGTCCACATGC…	824	1	0.678398	97.451	100	0	KP144327.1	Tobacco ringspot virus isolate CZ_1104986 capsid protein gene, partial cds	virus	Secoviridae	Tobacco ringspot virus	ssRNA(+),linear,segmented	blastn	nt	1	824	890	67	87	87	86	0	c10892_c4974_c12490; 2178 nt	GTAAGAACCCAAGAAGATGGGAACTTCCGCTTCAGTACGCCGCAAATCATAAATCCGAGCCTGACCTTGCCAGTAAGCGCCCCAGTCTCTATAGTTAGTGGTAATGGACACACTACCCTCCTGGGCCTGGGCCTGTTTAGACCTTGACCAGGAGATGCAGAGATCCACCTCACCATAATGCCAACCGGTGGCTGCAACAAGCCAAGAGAGGGGGTTTGATGCAAGCGTGACAGTTGCGTCCTTAGAGGCGAAGTCATGAATATATCCGGGAATATCGAAATTGACAACGCCAGTATTCGCATCTGGTTTCAAATTGGTTAAAGTGAACCAATTGTAAAGCTCCGCACTAGAAAACATGGGAGGATGCACCTGAGAGTCGGGCCGCCAAGTGTCTATATG…	23	13	negative	1	2169	1	2169	722	3	Nepo_coat, Nepo_coat_C, Nepo_coat_N	coat	pfam03391, pfam03688, pfam03689	434 - 599, 610 - 723, 267 - 358	6.11e-70, 3.84e-35, 3.04e-32	same as contig 4975; not counted twice; makes up Solidago secovirus 3 with contig_4975 and contig_12490; partial novel variant of a known virus
Solidago sp.	Solidago bromovirus 1	yes; no	partial	na	P13	contig_28165	GAAATCGTCCGATTCGGAATGTTTCACAACGGAATTCATAGATTTATGCCCGGATGCGTGGCAACTATGCATAATGTGGATAACCACAATATGTGCACCTCCAAATACATTGATCTACAATGTACTTAGGGCGAAATCCGCATCTTGCACAAGAATTGTCCCTCATGCAAGGCAACTCAGCATCATAAATGCTGAGGTTTGTAATCTTTCATTGATTACCGTCATCCAGAAAATTTTCTGGTGGCATCAAAGGCGCAGGTCGTGATACGGCTAACCAATAGTTAGCCAACCGCACGCGCTTGGCATCTTTACGGTGATCATCCAGACACCAGACGATCGCACGTTCAGAGAGTTGATCAGGGGATTTACCACCCAAATCAAAATCTCTACTTCGGTAAG…	753	0	0.123506	76	69.3227	1e-238	YP_008470973.1	coat protein [Ageratum latent virus] >AGN29721.1 coat protein [Ageratum latent virus]	virus	Bromoviridae	Ageratum latent virus	ssRNA(+),linear,segmented	rapsearch	/zfs2/jpipas/pgc92/refs/blast/nr	748	227	56	230	86	86	-1	7	none found	-	5	4; 5	negative; negative	3; 3	709; 166	209; 65	501; 102	166; 33	1; 1	Ilar_coat; thiH super family	coat; thiamine biosynthesis	pfam01787; cl35872	3 - 161; 11 - 29	1.22E-63; 6.79e-3	na
Solidago sp.	Tomato ringspot virus (novel variant 6)	yes	partial	relaxed	P13	contig_1954	GCTGGTGCCTTGTGTTGCAAAAATTTAACATCAGGCACATCTACCTCCAAAAATTTTACAGGTGACCACGGCTTCCATTGAGAATACTGCTCATCATGGAAGGAAGCACAATGTCTCCATTGGGGTAAATTCAAGAAGTTCCCGCCAATTTGCTTGACGTAGAAATTCCTGACAGCAGTGAATTGCTCAACGTCACCATGGAGATATAACTCTCTCAGAGCAACCTGAGCGTTTAAAAATAAAGAATTTAATATGTTTCCCTGTGGGTTAATATAATACAGGGAAGAATAGATAGCTTGCAAATCGAGAGGAGCAAGCACCCTTCCATCACTTTCAGCCCTAAAGCCTCTCTTCAAAAAATCAAGTTGCTTCAGAGGCTTGGCTCTAAGAACTGGCGAG…	716	1	0.97067	98.464	100	0	KR911669.1	Tomato ringspot virus isolate Rasp-CL segment RNA1 polyprotein gene, complete cds	virus	Secoviridae	Tomato ringspot virus	ssRNA(+),linear,segmented	blastn	nt	1	716	6183	5468	85	85	85	7	c1954_c28476; 953 nt	GCTGGTGCCTTGTGTTGCAAAAATTTAACATCAGGCACATCTACCTCCAAAAATTTTACAGGTGACCACGGCTTCCATTGAGAATACTGCTCATCATGGAAGGAAGCACAATGTCTCCATTGGGGTAAATTCAAGAAGTTCCCGCCAATTTGCTTGACGTAGAAATTCCTGACAGCAGTGAATTGCTCAACGTCACCATGGAGATATAACTCTCTCAGAGCAACCTGAGCGTTTAAAAATAAAGAATTTAATATGTTTCCCTGTGGGTTAATATAATACAGGGAAGAATAGATAGCTTGCAAATCGAGAGGAGCAAGCACCCTTCCATCACTTTCAGCCCTAAAGCCTCTCTTCAAAAAATCAAGTTGCTTCAGAGGCTTGGCTCTAAGAACTGGCGAG…	8	5	negative	1	935	3	933	310	1	RNA_dep_RNAP	RdRp	cd01699	1 - 222	5.19e-77	extension not included in the dataset, but the full extended contig is included; partial novel variant of a known virus
Solidago sp.	Tobacco streak virus (novel variant 11)	yes	partial	relaxed	P13	contig_58	TCCTCTTCCACTGGCTTCAAGGTGGTCTTTATCATGTGCATGTATTTATCTAAAGCCACCAATGGCACCGGTCCCTTGTATTCACTTAAGGGTGGATTTTTGTTTTCCAAATACTGGTTAAAGTAATACAACTCTTCACCAGATATCGGGTTCAGTTTCGATAAACGAGTCTTATCAATGACGTGTGTCATGAATCTAGTGACGCACCGGTTTAAAACATCATCGTGATCGAAACTGCTTTGGAGTTCCGGAACATTCATGTTCCGTTTCTTAATGGCCAACAAAGCTTCTCGCTGAGTTGGAACCCTGTGGGATAAACCTCCAACATTCATATTCGGTACCAAACGAGTGTCGACTCCTTTTGTCCAATCATTAAAGACGGATAAATCTAAATCGCAA…	701	1	8.03852	91.298	100	0	JX463338.1	Tobacco streak virus isolate 2334 segment RNA 2, complete sequence	virus	Bromoviridae	Tobacco streak virus	ssRNA(+),linear,segmented	blastn	nt	1	701	1205	505	86	86	86	0	none found	-	5	3	negative	1	332	3	330	109	1	RdRP_2 super family	RdRp	cl03049	1 - 109	3.14e-36	na
Solidago sp.	Grapevine virus S (novel variant 4)	yes	partial	relaxed	P13	contig_13396	CCCTTATATCTTCTAAATTCATCCAATTCAGCAGTGCGACGACAGACATCTGCGTCTTCAAAAACCCACAAGATATCACACAAACTTTGATAATAATCATCAATCATTGTGACTTGTAGAGTTTTGGGACCTAGTTTCGGAAGTAATTTTAGGGGATTGGGAACCGCTAACACTTCCTTACTACCATCAGCACACTCCACAACCAACAAAAACTTTGAGCAGATGAAGGGTTGATTATGGGGAAACTTCGTCTCAAAATTAAAAAGGGAGACGCACAAATCTTCCTTATCTTGAGGCAACTCCTTGATCGATCCAAGGAGACTGTCATCACCACTAGCGGCAACGAATAATATATTGGGATCACACAAATCATATACGTAACTTAGGACACTCAGGGTT…	649	1	0.0862866	99.076	100	0	JX513899.1	Grapevine virus S isolate GVS 3138-01 segment RNA2 RNA-dependent RNA polymerase (RDRP) gene, partial cds	virus	Bromoviridae	Grapevine virus S	ssRNA(+),linear,segmented	blastn	nt	1	649	2011	1363	84	84	85	0	none found	-	5	5	negative	3	548	3	546	181	1	RdRP_2 super family	RdRp	cl03049	1 - 182	3.62e-70	partial novel variant of a known virus
Solidago sp.	Solidago no family 3	yes	partial	relaxed	P13	contig_33070	CCCCCGAAAAGCCTCTTGGCAGTGAGGTAGCCCCACAACCAGTGCTCAAGCGGCTTGAGCCAAGAGCCAAGACACAGGTTATACCTAGGAGACCTTGGAAAAGTCATCCTAGGCTTGGCAACCTTGTCTATGCCGAACTTCTCAGCCTTGAGGAAAGCCCTCAGGTAGGCGTCCCCGCTGGTAACGGGCCCGTCAACCCTCAAAGAGCGTTCCGCTTCGAGGTATCTACGGCGCAAAGAACCCTCATAAGATAACGCCGTTCGTAGATTGCTCCATCTATCACCCGCGTAGCCATGCATCAGACTTCTCATTTTCTTAAACTCGGAGAGAAACCTGTCGCCTAGCTTGAACTGCCCGGGCGTTGGGCAAGGAGCAAGAGAACGCAGCTTCAAAGCCGCA…	639	0	0.159624	55.3	74.1784	1e-135	YP_009115495.1	RNA-dependent RNA polymerase [Magnaporthe oryzae RNA virus] >AJA41112.1 RNA-dependent RNA polymerase [Magnaporthe oryzae RNA virus]	virus	NoFamily	Magnaporthe oryzae RNA virus	Unknown	rapsearch	/zfs2/jpipas/pgc92/refs/blast/nr	476	3	1	159	86	86	-1	0	none found	-	2	1	negative	2	521	3	519	172	1	RdRP_3 super family	RdRp	cl24119	10 - 160	4.9e-18	na
Solidago sp.	Tobacco streak virus (novel variant 5)	yes	partial	na	P13	contig_2341	CCTTTAAAGGAGGCATTGTTTATATCATTAGATATAAACAGCATCAGTGGAAGTGTGTTGGAGAAGCACCACACCCGCCTATCCACCGGCAAAATACAGTTCCGAAACTTCGCAGAAAATCTGCGGCAACTCTCTATAGAGGGAATACATTAAACATATTGTATCAAATTAAAACACGAACCCCGTCTAAATCCCCTGAACTTAAGGATCTAGCGTAATTGATACACTTCACTATCTGATCATCGTTATCATGAGGCGCAACTGTAAAGTACCTAAATGATTTCCGATGTCTAGATATGGCAACCAAATTGTGACATGGACCTAAATCAGGTCCCTTACCCGAATGTAGCAGATTTGTAGTCTTCGACAGACGAAACATTACCACATGATCCCAGGTTT…	631	0	3.42789	99.366	100	0	FJ403375.1	Tobacco streak virus isolate Illinois segment RNA 1, complete sequence	virus	Bromoviridae	Tobacco streak virus	ssRNA(+),linear,segmented	blastn	nt	1	631	3485	2855	85	85	86	13	none found	-	2	2	negative	1	490	164	327	108	1	Viral_helicase1 super family	helicase	cl26263	2 - 76	3.14e-14	partial novel variant of a known virus
Solidago sp.	Solidago aspivirus 1	yes	partial	na	P13	contig_29087	AAACGCCACAGTGGTCCCACTGTTTTTCAAGAGTTCAAGCACTTGAATTTGTTAACTATGTTGGATACAGGTTCTGATAGGAACATATTTTATCATCCTGGGGTCACTTGCACTGATTTCATTGATAACTTTGGAGGGGTCGATAAACTTCCGTTTGTCAAGAGCCCAATGATTATGACTCATGATAAGCAATCATTTTGCTTGGATGATGTTCTGCTATCCAATTCACTGAAACTTTGGGCCAACATATTGTCATTTTCTGAGCTAAAGAAATCTGGAATTGTGGATAAGTTGGAATCAGTGGATGACTTGGTTTACTTGACTTACAAAGGTTCTGTGAGGATGACCTTCTCAGCCAAGGAATCTGGCAGGATGTGGTTGATTGATGAAGCTTACAAC…	620	0	0.130645	41.8	59.0323	1e-58	BAV13386.1	58 kDa movement protein [Blueberry mosaic associated virus]	virus	Aspiviridae	Blueberry mosaic associated virus	Unknown	rapsearch	/zfs2/jpipas/pgc92/refs/blast/nr	40	405	369	490	82	84	-1	0	none found	-	4	1	positive	1	58	474	417	138	1	DUF3132	unknown	cl12869	6 - 113	8.3e-14	na
Solidago sp.	Tobacco ringspot virus (novel variant 7)	yes	partial	relaxed	P13	contig_8676	ATGTTTTTGGGCAATTCCAATATCTCAAAGTTTCGAGTGCCAAGTTTCTGCAGAACTTTACGCTCCACAAGCAATTCGTCTTTTGGACACTCAATGCAAACCATCTCAGGGATACCCCCTTCAACCTGTACCTCCTCTTGCAATCTATGATAATCATTATATACGGAAGTGCCAGGCTTTAAAGTGTAAGCCCCAGGTCCACCCTCGAAATATCGAGTTTTTCCTTTTTCCCCATGCGTCCTTTCAAGCACATAGGGATAACCTTCAGATGTGTCCATGATCAATTTATCAAAGtcatcatcaccattgatcacgacatcatcttcaacatcttcGAATTCCGCACCAGCATCAAACCAGGTTTGCACAATATCATCGCATACTTGCTCAAACAAGCTA…	611	1	0.263502	96.727	100	0	KJ556849.1	Tobacco ringspot virus isolate SK segment RNA1, complete sequence	virus	Secoviridae	Tobacco ringspot virus	ssRNA(+),linear,segmented	blastn	nt	1	611	5254	4644	87	87	85	18	none found	-	6	4	negative	1	611	3	609	202	1	RT_like super family	RdRp	cl02808	24 - 200	3.68e-09	partial novel variant of a known virus
Solidago sp.	Tobacco streak virus (novel variant 8)	yes	partial	na	P13	contig_212	GCAGGCACTGAGGAAGCGCAGGAAACAGTTCCTCCTAGGTATAAACCTCTATGATTATGAACTGCTTCAGCAAATAATGAGCGAGGCCAAGTCATCGTTAAGATGAACGCCTTACTCAAGTTGACTTTTGTACCACCATAAAGTTCATCACCGGTAGCTAAATTTTTCAATTTTAGTTCTGCGATGGCATGTGTGGTGTTCAATATCACGGGTATATACATCAAGTGTATAACCGCATGATCTACAAAGACACGTCCTCGAACTTTATCGGAAAATTTTCCAATAAAGGATTTCGTTTCTTTGGTTGTCAACTCACACAGGAAAGCACCTGTGTTAACAGCAGGGAAAGCTGCACAACGTCGTAAACCCATGTTAATCTCAACGGAACCTGAAAGTGCT…	601	0	5.62063	94.196	100	0	JX463339.1	Tobacco streak virus isolate 2334 segment RNA 3, complete sequence	virus	Bromoviridae	Tobacco streak virus	ssRNA(+),linear,segmented	blastn	nt	1	601	687	86	87	87	86	0	none found	-	4	4	negative	3	476	3	474	157	1	Bromo_MP super family	movement	cl03270	6 - 158	1.08e-90	also makes up Tobacco streak virus with contig_213; partial novel variant of a known virus
Solidago sp.	Tobacco streak virus (novel variant 9)	yes	partial	na	P13	contig_213	GCAGGCACTGAGGAAGCGCAGGACACAGTTCCTCCTAGGTATAATCCTCTATGGGCATGAACTGCTTCAGCAAATAATGAGCGAGGCCAAGTCATTGTCAAGATGAAGGCCTTACTCAAGTTGACTTTTGTACCACCATAAAGTTCATCACCGGTAGCTAGATTTTTCAGCTTTAGCTCTGCGATGGCATGAGTGGTGTTCAATATCACGGGTATGTACATAAGATGTATGACCGCGTGATCTACAAAGACACGTCCTCTAACTTTATCAGAAAATTTTCCGATGAAGGATTTCGTTTCTTTGGTTGTCAACTCACACAGGAAAGCTCCTGTGTTAACAGCAGGGAAAGCTGCACAACGTCGTAAACCCATGTTAATCTCAACGGAACCAGAAAGTGCT…	600	0	7.06167	99	100	0	KT445969.1	Tobacco streak virus isolate OH-2011 segment RNA3, complete sequence	virus	Bromoviridae	Tobacco streak virus	ssRNA(+),linear,segmented	blastn	nt	1	600	682	83	87	87	87	0	c213_c212; 601 nt	GCAGGCACTGAGGAAGCGCAGGACACAGTTCCTCCTAGGTATAATCCTCTATGGGCATGAACTGCTTCAGCAAATAATGAGCGAGGCCAAGTCATTGTCAAGATGAAGGCCTTACTCAAGTTGACTTTTGTACCACCATAAAGTTCATCACCGGTAGCTAGATTTTTCAGCTTTAGCTCTGCGATGGCATGAGTGGTGTTCAATATCACGGGTATGTACATAAGATGTATGACCGCGTGATCTACAAAGACACGTCCTCTAACTTTATCAGAAAATTTTCCGATGAAGGATTTCGTTTCTTTGGTTGTCAACTCACACAGGAAAGCTCCTGTGTTAACAGCAGGGAAAGCTGCACAACGTCGTAAACCCATGTTAATCTCAACGGAACCAGAAAGTGCT…	3	3	negative	3	476	3	474	157	1	Bromo_MP super family	movement	cl03270	6 - 158	1.35e-89	partial novel variant of a known virus
Solidago sp.	Tobacco streak virus (novel variant 4)	yes	partial	na	P13	contig_519	CTCTTGGCCTCTCGACGTTTCTCGTCGAGGCACCAGACGACAGCTCTGTCGTCTAGCTGGTTGAGAAGTTTACCACCGAGATCAAAGTCTCGGCTGCGGTATGTATTCTTCTTGAAACCCAACCGTCCAACGACCGGTGGGTCAGGAATAACATCGCCCGTTACTCCATCAACCATCCCAAAAGTCCCATCAGAGACGGCGACAAAACCAATCAAGAGACGGAAAAACTTCGTCTCATCGTTGATTCCGGTAATCCCTTCGACTATGGTTTTGAAAGGGATTGCGTCGTTGGTATCAACGGTCTTGGAGGACCATTCACTCGCTTTGCGAGTTACCCAAATCTGATTGTTGGGTAACCTAAACGACGTCTTCGCCTGAGGGCGGGATACCGGCACCACT…	587	1	14.816	97.445	100	0	JX073658.1	Tobacco streak virus isolate Henry segment RNA 3, complete sequence	virus	Bromoviridae	Tobacco streak virus	ssRNA(+),linear,segmented	blastn	nt	1	587	1842	1256	86	86	86	25	c1219_c1220_c519; 984 nt	GGAACACACGACACACTTCCAAAGTATCTCCTTAAAAGGAGGCATCAGTAGTATAATATATACTACTGGCACCAAACGCAAGCATCGACCCAAAGGTCTCATGGGTTTCCCATGGAAATCGTCCGATTCGGAATGCTCGCATGGATCATAGACTCACGCCCGGATGCGCGGCAGCTATGCATACTGTTCATAGGAACAGATGTCACACTTCCAAATGTATTGATCTACAATACGTCGAGGTGTGAATCCACATCGCACACAGGAATTACCATCTATGTGCGGCATCTCGGTCTCACCGAGGTGACCATCTAGTCAGTCTTGATTCACCAGAAAATCTTCTGGTGGCATCAAGGGAGCTGGTTTAGAAATTGCGATCCAATATCCTGCCAGCTGAACCCT…	11	5	negative	1	921	313	609	202	1	Ilar_coat	coat	pfam01787	38 - 202	6.5e-73	extension not included in the dataset, but the full extended contig is included; partial novel variant of a known virus
Solidago sp.	Solidago partitivirus 3	yes	partial	na	P13	contig_10282	CCTTTGCGACCGACGTAACCGTAACCGGCTGCGGAGGATCTAACCCATTTAACTGAGTCAAGCTCACGATATGACAATGTTGTCACGCGAGGCATCCTTCCAAATAAGGTTCGAACATGCTGAGTGGTGGTATTCCACGCTGCATTGTTGGGTGGGGCAAGCTTTGGACGGTCAAACATTTTGATCGAATCCATGTGCGTGCGAAGCGTGTAGAAGCTTCTGGCCCAGCCATCTAGCTCGATGCGAAGTGAGGGCGGTACGATAGCGTCGATAGCAAGTGCGCTGTAGACATCTATTAAAATCCGGCCTTCTTCACGTAATCTCCGTTGGGGAATCTCGTCGATGGTTATAAGACCTCGGGGGACTCCACGATAACGGTGATCCATACCTAGTATACAC…	573	0	0.457243	73.4	67.0157	1e-158	YP_001274391.1	RNA-dependent RNA polymerase [Fragaria chiloensis cryptic virus] >AAZ06131.2 RNA-dependent RNA polymerase [Fragaria chiloensis cryptic virus]	virus	Partitiviridae	Fragaria chiloensis cryptic virus	dsRNA,linear,segmented,1.4-3kb each	rapsearch	/zfs2/jpipas/pgc92/refs/blast/nr	386	3	1	128	85	87	-1	0	c1308_c10282; 1690 nt	GTGTCATTTAAGTACAAACGTTAATCGGTTAAGTGGACAACAAACATTTTATTAATAATAAATAAAACATTACAATTGTTGTGAATACGGGACACGTAGTGACTCGTACTCGACTGGATCCCAGTTCCTCTGATTTAGAGGGAGGGAGTCAGCTTTCCCGTACCTATTGAGTAGGAATTTGTAAATCTTGTACAAATAGTGGGAATTGATTCCAGCGTCGCGGTGGATGGAGAAAGCGCGCAGTGTAGACATGGCACCTGTCTCAACGACATATTCAGGAAACTTGAGCATTCGAAGGCAGACGAGCTCGTCGCGTGCGTGTTGCATCTCGCGAACTTTGCGGCTCAGAAAGGAAACACCTTCTGCTTCGTGTGAAATGGAGGATTTAGCAATGTTCAG…	12	9	negative	2	1503	70	1434	477	1	RT_like super family	RdRp	cl02808	177 - 406	3.08e-24	same as contig 1308; not counted twice; makes up Solidago partitivirus 3 with contig_1308
Solidago sp.	Uncultured virus clone 05TGP00448.12 (novel variant 2)	yes	partial	relaxed	P13	contig_29215	CCACACAAGGGAAGAGTATACGGCATTCAGATCAAGAGGGGCAAGTATGTAACCATCACATTTCTTGAAACCCCGTTTGAGAAAGTCCAGGCATTGAAGAGGCTTGGCTTCCAGGGTAGGTGAAAGTTTGTCAGTACCATCAGTTATAGTAACCCCAACATCAGCCAAGGTATCCTTCAGTAATTTACCGAAAGAAACCTTGGTTCTGCTGCCATCACTATTGGCGATTTCGATCTGGGCTATCGATTGGTTAACAGCTATGAGATTATCATCACCGTAAACTATCAAACAGACCAGGGTACTGAATTGCTCCCTGGGCACACCAGGGACACACTTCTTGTAAGCATAGCGCACAAGTATCTCATTAAATACAGAGTTGAGCAACACTGTAAGGGCACA…	572	1	0.0839161	87.427	60	1.59e-105	JN661368.1	Uncultured virus clone 05TGP00448.12 polyprotein 1 gene, partial cds	virus	NoFamily	uncultured virus	Unknown	blastn	nt	232	572	514	173	85	86	86	0	none found	-	6	6	negative	3	570	1	570	189	1	RNA_dep_RNAP	RdRp	cd01699	4 - 190	1.42e-40	partial novel variant of a known virus
Solidago sp.	Solidago no family 5	yes	partial	relaxed	P13	contig_29767	GCAAAATGGTGTCAAAATCATCAGATAACACTAGTTTCACATCACGCCATAAACGGAGGAGCTGCATATAATCAGCTTCAACCCCATTCCATTTCAACCACAACCCATTTGTTGTTGCTTCTTTCATGTATGGATAGCCAGGGCTAGAGGTCATGTCTAGTCTATGGATAGCACGACGAAAAAGCCTCATAAGAGTCAAAATCGTCTTCCAATGACCAGACACAGCATTCATACGCCTTTTCACATTCATACAGAATCCTCTGGATCGTTCCATCGTCAGGCGAGGAGGCACTAACGCTGGGTTTAAAATATTTATTAGTATGGACAATCAGACTATCAAGTTCTGAGGCTGGACAGGTTTCGCCTGGCCAACCGAACCCACGTTCTGAGCTGTTGATA…	556	0	0.158273	43.8	34.5324	1e-76	YP_009342464.1	RdRp [Wuhan house centipede virus 5] >APG75943.1 RdRp [Wuhan house centipede virus 5]	virus	NoFamily	Wuhan house centipede virus 5	Unknown	rapsearch	/zfs2/jpipas/pgc92/refs/blast/nr	371	180	57	119	85	86	-1	0	c40572_c29767; 725 nt	AAGCCTTGCTGGCTGGGTATGTAGTAGGATTTATCAATTTCGAGATCGTTCAAACGGTAAAATAGCATATGCCACGCTACTTGAACGGGCAGTGGTGAAGCAATGATCAGACGCCAGCGCTTTTCCAAGACTTTCGACATCTTATGCGGCTCGCTTTTAACGAAAACACGCAAAATGGTGTCAAAATCATCAGATAACACTAGTTTCACATCACGCCATAAACGGAGGAGCTGCATATAATCAGCTTCAACCCCATTCCATTTCAACCACAACCCATTTGTTGTTGCTTCTTTCATGTATGGATAGCCAGGGCTAGAGGTCATGTCTAGTCTATGGATAGCACGACGAAAAAGCCTCATAAGAGTCAAAATCGTCTTCCAATGACCAGACACAGCATTC…	5	4	negative	1	443	3	441	146	1	RT_like super family	RdRp	cl02808	36 - 147	1e-05	extension not included in the dataset, but the full extended contig is included
Solidago sp.	Solidago no family 6	yes	partial	relaxed	P13	contig_9375	GCCAGTTAAGGAATATGTCCATCTTTGGATTCACATCTCAATCAGAGATGAAAAGCCAGTCCCATGAACAACGACAATTCATGGGAGGCGAGCCAAAAGCTCAACAGCTGTGGTCATACCAAAATAAATAAGCATCTCTAGACATTGGCAAAGGGCAGCCGGCCTGGAGAGCCAACTGCGACCATAAGTCGAAATGCTTGGTGTGAATATACATACGCGCCATACTGTCTAAATATTGTGGCAAGATATCATCAGCGACGTAGCAAAGCTTCTTCAAATGTTTGGACAGGTACAATGGTACCGGCCCACTCAAAGTGAACTCATGACCGACAAACTCCACGGAAGGCGAGGCTGATTTAACAACCACACCCAATTCGCGGTAGACATCAAGGTCATGGA…	554	0	0.17148	64.2	80.1444	1e-170	YP_009330082.1	hypothetical protein 2 [Hubei sobemo-like virus 49] >APG75769.1 hypothetical protein 2 [Hubei sobemo-like virus 49]	virus	NoFamily	Hubei sobemo-like virus 49	Unknown	rapsearch	/zfs2/jpipas/pgc92/refs/blast/nr	553	110	194	341	86	85	-1	0	c9375_c23504; 726 nt	GCCAGTTAAGGAATATGTCCATCTTTGGATTCACATCTCAATCAGAGATGAAAAGCCAGTCCCATGAACAACGACAATTCATGGGAGGCGAGCCAAAAGCTCAACAGCTGTGGTCATACCAAAATAAATAAGCATCTCTAGACATTGGCAAAGGGCAGCCGGCCTGGAGAGCCAACTGCGACCATAAGTCGAAATGCTTGGTGTGAATATACATACGCGCCATACTGTCTAAATATTGTGGCAAGATATCATCAGCGACGTAGCAAAGCTTCTTCAAATGTTTGGACAGGTACAATGGTACCGGCCCACTCAAAGTGAACTCATGACCGACAAACTCCACGGAAGGCGAGGCTGATTTAACAACCACACCCAATTCGCGGTAGACATCAAGGTCATGGA…	5	5	negative	3	652	101	552	183	1	RT_like super family	RdRp	cl02808	14 - 112	3.87e-06	extension not included in the dataset, but the full extended contig is included
Solidago sp.	Tobacco ringspot virus (novel variant 4)	yes	partial	na	P13	contig_10892	GTAAGAACCCAAGAAGATGGGAACTTCCGCTTCAGTACGCCGCAAATCATAAATCCGAGCCTGACCTTGCCAGTAAGCGCCCCAGTCTCTATAGTTAGTGGTAATGGACACACTACCCTCCTGGGCCTGGGCCTGTTTAGACCTTGACCAGGAGATGCAGAGATCCACCTCACCATAATGCCAACCGGTGGCTGCAACAAGCCAAGAGAGGGGGTTTGATGCAAGCGTGACAGTTGCGTCCTTAGAGGCGAAGTCATGAATATATCCGGGAATATCGAAATTGACAACGCCAGTATTCGCATCTGGTTTCAAATTGGTTAAAGTGAACCAATTGTAAAGCTCCGCACTAGAAAACATGGGAGGATGCACCTGAGAGTCGGGCCGCCAAGTGTCTATATG…	537	1	0.234637	96.269	99	0	JQ710730.1	Tobacco ringspot virus isolate B capsid protein gene, partial cds	virus	Secoviridae	Tobacco ringspot virus	ssRNA(+),linear,segmented	blastn	nt	2	537	1403	868	87	87	87	0	c10892_c4974_c4975; 2178 nt	GTAAGAACCCAAGAAGATGGGAACTTCCGCTTCAGTACGCCGCAAATCATAAATCCGAGCCTGACCTTGCCAGTAAGCGCCCCAGTCTCTATAGTTAGTGGTAATGGACACACTACCCTCCTGGGCCTGGGCCTGTTTAGACCTTGACCAGGAGATGCAGAGATCCACCTCACCATAATGCCAACCGGTGGCTGCAACAAGCCAAGAGAGGGGGTTTGATGCAAGCGTGACAGTTGCGTCCTTAGAGGCGAAGTCATGAATATATCCGGGAATATCGAAATTGACAACGCCAGTATTCGCATCTGGTTTCAAATTGGTTAAAGTGAACCAATTGTAAAGCTCCGCACTAGAAAACATGGGAGGATGCACCTGAGAGTCGGGCCGCCAAGTGTCTATATG…	23	13	negative	1	2169	1	2169	722	3	Nepo_coat, Nepo_coat_C, Nepo_coat_N	coat	pfam03391, pfam03688, pfam03689	434 - 599, 610 - 723, 267 - 358	6.11e-70, 3.84e-35, 3.04e-32	same as contig 4975; not counted twice; makes up Solidago secovirus 3 with all other included/equivalent contigs; partial novel variant of a known virus
Solidago sp.	Tobacco ringspot virus (novel variant 4)	yes	partial	na	P13	contig_10891	GTAAGAACCCAAGAAGATGGGAATTTCCGCTTCAGTACGTCGCAAATCATAAATTCGGGCCTGGCCTTGCCAATAAGCACCCCAATCTCTATAATTAGTGGTAATGGAAACACTACCCTCCTGAGCCTGGGCCTGTTTAGACCTTGACCAGGAGATGCAGAGATCCACCTCACCATAGTGCCAGCCAGTAGCTGCAACAAGCCAAGAGAGGGGGTTTGATGCGAGCGTCACAGTTGCGTCCTTAGAGGCGAAGTCATGAATGTATCCGGGAATATCAAAATTGACTACGCCAGTGTTCGCATCTGGTTTTAAATTGGTCAAAGTGAACCAATTATAAAGCTCCGCACTAGAAAACATGGGAGGATGCACCTGAGAGTCGGGTCGCCAAGCATCTATATG…	537	1	0.33892	97.579	100	0	KP144326.1	Tobacco ringspot virus isolate CZ_1104984 capsid protein gene, partial cds	virus	Secoviridae	Tobacco ringspot virus	ssRNA(+),linear,segmented	blastn	nt	1	537	1404	868	87	87	87	7	c10891_c4974_c12490; 2178 nt	GTAAGAACCCAAGAAGATGGGAATTTCCGCTTCAGTACGTCGCAAATCATAAATTCGGGCCTGGCCTTGCCAATAAGCACCCCAATCTCTATAATTAGTGGTAATGGAAACACTACCCTCCTGAGCCTGGGCCTGTTTAGACCTTGACCAGGAGATGCAGAGATCCACCTCACCATAGTGCCAGCCAGTAGCTGCAACAAGCCAAGAGAGGGGGTTTGATGCGAGCGTCACAGTTGCGTCCTTAGAGGCGAAGTCATGAATGTATCCGGGAATATCAAAATTGACTACGCCAGTGTTCGCATCTGGTTTTAAATTGGTCAAAGTGAACCAATTATAAAGCTCCGCACTAGAAAACATGGGAGGATGCACCTGAGAGTCGGGTCGCCAAGCATCTATATG…	23	13	negative	1	2169	1	2169	722	3	Nepo_coat, Nepo_coat_C, Nepo_coat_N	coat	pfam03391, pfam03688, pfam03689	434 - 599, 610 - 723, 267 - 358	6.11e-70, 3.84e-35, 3.04e-32	same as contig 4975; not counted twice; makes up Solidago secovirus 3 with all other included/equivalent contigs; partial novel variant of a known virus
Solidago sp.	Tomato ringspot virus (novel variant 4)	yes	partial	na	P13	contig_8235	AAGCTGCTTACGGCAGCTACTCGACCCAAAGAGCAATGGATTTAGCCACGCCCGAAAGGATTTTTACCAGCTTGCTGGGCTGCCTGTAAAGCAGCTGCATACTGGCTTCCAGGTCCACCAACATCTACATTTTCTGGTGGGCGACCTGTGGGATTCTGTGTCCCTAGGGTGGCACTGGTCGTACCAACTTCTTTCTTAAAATGTCTGACACTAGGTCCATAGAAAGAAAATCCCTCCTGCAAAATAACATTCACGGAGAGCCTATCTACAAGCTTTGCCTGCGTTAGTCTCACGTAAATGTAGGGTTCCATAGATCCAGGAGGACCCGAGGTAGTAAAACCTGTATAAGTTTTAAACTCTACAGGTATACGGGCCTCGCAAACACCAAGCAGTGGTTGC…	530	0	0.896226	87.477	100	4.8e-170	KR911672.1	Tomato ringspot virus isolate RaspCL_v1 segment RNA2 polyprotein gene, complete cds	virus	Secoviridae	Tomato ringspot virus	ssRNA(+),linear,segmented	blastn	nt	1	530	5799	5269	85	85	85	14	none found	-	4	2	negative	1	470	42	429	142	1	Nepo_coat_C super family	coat	cl04211	1 - 87	3.54e-23	partial novel variant of a known virus
Solidago sp.	Blackberry chlorotic ringspot virus (novel variant 10)	yes	partial	na	P13	contig_1293	AACGAATCTCGAATGGTTCAGTGAGCCATTCTGCACTAATGGGAACCGCAAGTTTAACGAACACCTTCTTGCGTAATGTGGACAACCATGCACATGAAACATCGCGCATAGGCTTCAGGTATGCTGTTGAATGACCATCAGTCATGCTGAGTGTCATCTCAACAATGTAAACACCAGACAAACACGCGGTTCTCTCCACTCGGAATGAGTAGGTATCATTGACAGTGACTTGGTTGGTAGTCATGTATTTAGCCAGCGTGTTAAAATCATGGGAATAGCTCAAACCTGGTGCATCATCAAAGTGGAAGGAAATCATGGTCCGGTATTTCCCATCGGACTCTTCAACATCCACCTTCTCCCAAGACACGTTCAGGAGTGGAATATGACCTTTGTCATAAA…	529	1	0.0926276	95.761	98	0	KX834010.1	Blackberry chlorotic ringspot virus isolate BR segment RNA1, complete sequence	virus	Bromoviridae	Blackberry chlorotic ringspot virus	ssRNA(+),linear,segmented	blastn	nt	1	519	1124	606	86	86	86	0	none found	-	5	4	negative	1	511	2	510	169	1	Vmethyltransf super family	methyltransferase	cl03298	1 - 124	1.38e-16	partial novel variant of a known virus
Solidago sp.	Tomato ringspot virus (novel variant 5)	yes	partial	na	P13	contig_5319	CCGAGAAGATTGCGATCTCTGCAGACGCCATTGCATGGGACCCGCTTGTATTAAGTGTTCTCCAGCACCCATCTGTACATTGGCACTAGGAACACCTTCTACATGCCCACCCTGAGGGGCAAATGTGACTGCGCCACCTTGTTCCGTGGCGCGTATGTTAAAGCCCTTCTGCTGGGAAGCGTATAAGGCTCCAGAAATAGTACGATCATGGCCAGGCCCCAGGTGTTGCCGTAATGTCCCAATGGACACTTGCGCCTGAGGCAAACCACGAGTGAGTGTGGAATTCGTACTACTCACAATGACCTTCAAAACACGGCCATCACGCACTCTACAATTAGCATAGAGCAACTTCAATCCAGGATAGAAGACAGCCCTAGCTAACCCATTGCCCACAAAAGT…	515	1	1.99806	92.233	100	0	KR911672.1	Tomato ringspot virus isolate RaspCL_v1 segment RNA2 polyprotein gene, complete cds	virus	Secoviridae	Tomato ringspot virus	ssRNA(+),linear,segmented	blastn	nt	1	515	3939	3425	86	86	86	0	c6868(or c6867)_c8490_c5319_c10737; 1568 nt	GTAAATTGCCAATCAGCTTCTGCTGGGACATCATTGTCCGAAAGAATTAAAAAATAGATTTTGGGCTTTGAATAAGCGCCCTCAGAATAATAGAGCCCATGCCCACATAAACGTCCAATATCAAACGTCCAAGTGACCACGGGTCCATCAGCGAGACTAATAACCTCAGTTGGAAGTAAACTTGCCAACTTCACCGGAAAACTAGCACCAAGCACATTCGGATCATAACGACCGAATGCATCCAGAGAGCACATCATCGAATGCCCGCAAAAAATGTTAGTGGGGATAAAACAGCGCAACCGAAGTTTCCCATGGAGAAAACCCTGGCGCTGCCATTCCTTATATCTAAGCAAACTCTGGGTCTTACATGCGCTTATAATATCCAGCGTGTGCAAGAGA…	13	7	negative	1	1166	3	1164	387	1	Nepo_coat_N	coat	pfam03689	241 - 331	6.27e-33	extension not included in the dataset, but the full extended contig is included; partial novel variant of a known virus
Vernonia gigantea	Tomato ringspot virus (novel variant 8)	yes	partial	na	P16	contig_2719	CTAATTAAGAGGCCACCTATTGGAAGCTGCTTACGGCAGCCACTCGCCTAACCTAAAACTCACCCGCGTCCAAACGGGTCTTTTCCCGCCTGCTGGGCTGCTTGGAGAGCAGCCGCATACTGGCTTCCAGGCCCTCCTACATCTACATTCTCTGGTGGACGGCCTGTGGGATTCTGCGTCCCTAGGGTGGCACTAGTCGTGCCGATTTCTTTCTTAAAATGTTTGACACTAGGTCCATAGAAAGAAAATCCCTCCTGTAAAATAACATTCACAGAGAGCCTATCAACAAGTTTTGCTTGCGTTAGTCTCACGTAAATGTAAGGCTCCATAGACCCTGGAGGACCCGAAGTAGTAAAACCTGTGTAAGTTTTAAACTCCACAGGTATACGGGCTTCACAA…	3606	0	0.295064	90.869	100	0	KR911670.1	Tomato ringspot virus isolate RaspCL_v3 segment RNA2 polyprotein gene, complete cds	virus	Secoviridae	Tomato ringspot virus	ssRNA(+),linear,segmented	blastn	nt	1	3606	5363	1728	85	85	85	6	c11539(or c1431)_c4780_c1117; 4539 nt	TGGAAAACACGACATATTCCTTCATTGGACAGGAACATGCTACTTCCATCCCTCAACGCAATTACTTGCTTCACTAGGTATTGTACCGGAAGAAAGGCCGGGAGCCCCTAGATAGTACACAAGCAAAGGGAGGTGCTGAATGGCTTGCGAAACCAAGTTTACAGCTTATGCCCATAAGAAACGCCTGGAACAATGGCGTCCTACCTCTGATACTAAGTTCGTTTCAGACTACTTTCCACACTCTAACGCGGTCAGCGAACTTATCGTTTACCAAAAGCTATAATGGAGAATCATACCGACGAATCGATACTTTACTTAAAATGAAGCATGGTGAGTACCTCAATCTAAGTGACATCTACGGTTGAGTGGCAACCGCTCCATTATAGGTGATAAAACCCA…	26	15	negative	2	4508	993	3516	1171	3	Nepo_coat_C, Nepo_coat super family, Nepo_coat_N	coat	pfam03688, cl04041, pfam03689	957 - 1116, 786 - 951, 620 - 710	5.45e-56, 2.98e-54, 8.96e-31	partial novel variant of a known virus
Vernonia gigantea	Vernonia gigantea bromovirus 2	yes	partial	na	P16	contig_3059	CTCCAATAGGAGGCATCAATAATATCACTAGATATTATTGGTATCATCATTAATCGGGTTTGAGATGCGCCCGACCGCCTAAAATGATGATTCATCGCAAATTCTTGCGGCATCCAATAATATAATTGGGTAAACCTTTCGGTTCTTCGTTAGGTTAATACCCTAACGGCATCAAGATCTCCTTGCATAAGAGTCTTGGAATAATTGATACACCTAACAATCTGATCATCTAAGTCATGTGGAGCAACGGTATAATACCGGAAAGACTTACGATGACGAGATAGGGCAACTAAATTGTGACAAGACCCAACTTCAGGATCTTTACCAGAATGCAACAAACCCGTCGTCTTTGAAAGACGGAATAAAACAACCTTGTCCCAGGTCAAACCCTGAGACTCA…	3467	0	0.691664	67.7	44.9957	0	AQS99321.2	replicase [Tobacco streak virus]	virus	Bromoviridae	Tobacco streak virus	ssRNA(+),linear,segmented	rapsearch	/zfs2/jpipas/pgc92/refs/blast/nr	1712	153	571	1094	86	85	-1	0	none found	-	19	13	negative	1	3440	150	3291	1096	2	Vmethyltransf, Viral_helicase1	methyltransferase, helicase	pfam01660, pfam01443	68 - 416, 809 - 1064	3.72e-51, 2.73e-47	na
Vernonia gigantea	Tobacco ringspot virus (novel variant 9)	yes	partial	relaxed	P16	contig_7559	TAACAGCGTTGACAACCTGAGCAACAGTTGAATCAACGTAAAGCACCACCATCATTTCTTCATAAGCATAGGCATCCTCAGCTGAACCTCCAGCCAATCGATGCCTAGCATACCTAGGTTGCACAGGTGGTGCACGATTTCGGTGGGCAACTGGACTTGAACCAGAAGAAACAACAGAAGCCGCAGACATCTGTTCCATTGCGACCATCCCACCCACAGCAGAGCCCCCTGAGGCAAAAGAAAGCAGGGGCATAATAAATCCATAGCATGCAAAAACTACACAAACAAACCCCATGAGTAAAGGGAAAATCTTAGGTCCATAAGTCCTAACATACTCATAAGAAGTTGCAATAGTACTCAGTAGTCTTGCATGCAGCGCCTCAACATCAAAAGCGGGAT…	3095	1	0.224233	93.409	100	0	KJ556849.1	Tobacco ringspot virus isolate SK segment RNA1, complete sequence	virus	Secoviridae	Tobacco ringspot virus	ssRNA(+),linear,segmented	blastn	nt	1	3095	3996	902	85	85	85	6	c805_c7559; 4418 nt	AGTTTAAGCACCACCGCATGTCTGAGAGAAATAAGGCCCAATGCAAAAATTTTTTCCTAAAAAGCATGTTTTTGGGCAATTCCAATATTTCAAAGTTTCGAGTGCCTAATTTTTGTAGAACTTTGCGTTCCACGAGCAATTCGTCTTTGGGGCACTCGATGCAAACCATTTCAGGGATTCCACCCTCAACCTGGACTTCTTCTTGCAATTTGTGATAATCATTATATACAGAAGTTCCAGGCTTTAAAGTGTAAGCCCCAGGTCCACCCTCAAAATATCGGGTTTTTCCTTTTTCCCCATGCGTTCTCTCAAGCACATAAGGATAGCCTTCAGATGTGTCCATGATCAATTTATCAAAGTCATCATCACCATTGATCACGACATCATCCTCCACATCTT…	33	24	negative	2	4270	2	4269	1422	2	RNA_helicase, RT_like super family	helicase, RdRp	pfam00910, cl02808	493 - 595, 1352 - 1422	3.82e-36, 6.26e-10	partial novel variant of a known virus
Vernonia gigantea	Tobacco ringspot virus (novel variant 8)	yes	partial	na	P16	contig_924	TGGACAAACACGACACTAGGAAACATAAAAGGCCCCAAACCAAATATGAACAGTGGGCTCAAACAACAGCAAATAGCAAAGCAGCTTTAGAAAACTCAATAGACCCAACAAAGCTGCCAGAAACAACGGTCTAACTCGTGCGCTTCACTATGCAACGCACAACATTTCACTTGTGCCCAGGAGAGCTATCCTGGGAGAAAGCTCATTTACACAAGCAGCTGACAGACAGACATTCTTGGGCTCTCACCCCCAAGAAGCTGAGTTTATACAGCTTCCCGACTCACCTAAGAGCCGGACCATCCTAGTAAGGATGGGAACTAAAGAAGGAATCAATTAAGACCCCTGTTTATTGACGCTTCTAACCAACCAACTGCGTACAGCGCAGTTTCCAACAAATAA…	2991	0	0.267803	93.71	99	0	KJ556850.1	Tobacco ringspot virus isolate SK segment RNA2, complete sequence	virus	Secoviridae	Tobacco ringspot virus	ssRNA(+),linear,segmented	blastn	nt	165	2991	3727	905	86	86	86	1	none found	-	22	14	negative	2	2879	468	2412	803	3	Nepo_coat, Nepo_coat_C, Nepo_coat_N	coat	pfam03391, pfam03688, pfam03689	467 - 632, 643 - 799, 300 - 391	1.31e-70, 7.47e-52, 4.25e-32	partial novel variant of a known virus
Vernonia gigantea	Grapevine virus S (novel variant 5)	yes	partial	relaxed	P16	contig_2476	GTCTCCTTTTGGAGGCATCATCATCTTCATTAGAAGATGATGGTAACACAAAGATCACTGAGTTAGATGCGCTCAGCTGCCTTGATCAATGTGACATACACTCTCCCACGCAAGACTCCACTTTTGGGGCTATGGAGGGAAACTTCGGAATATCAAATCCGGAAATCACGTCCCTTAATTTCAAAGTTTGTTGCCAAGCAAACTTAGGAATGGTGACGTGTACTTCAATATCACCCAAAGATCTCAACTGTAACCTTTGTAATTCATTTGGAAACCCTAAATTTTTCACAAAGGATAAAGTTTTTATCTTTTCGGCGAGATTGGCAAAGATTAACCTTGAAGAAGGGAAATCTGAAATCTCGAAGTCAATTTTTAACTTCGGTACCTTCACTGAGAACA…	2854	0	0.717589	99.42	72	0	JX513899.1	Grapevine virus S isolate GVS 3138-01 segment RNA2 RNA-dependent RNA polymerase (RDRP) gene, partial cds	virus	Bromoviridae	Grapevine virus S	ssRNA(+),linear,segmented	blastn	nt	783	2851	2069	1	85	84	85	7	none found	-	19	19	negative	3	2834	429	2406	801	1	RdRP_2	RdRp	pfam00978	249 - 685	7.23e-174	partial novel variant of a known virus
Vernonia gigantea	Vernonia gigantea ourmiavirus 2	yes	partial	relaxed	P16	contig_4721	CAACAGCCAGTGGTCGCTAACCACTACGAGACTGTAACCAACCAGGAATCCTGGCAGTCACACAGAGGGGGGCCTACTTAACGCAAGCCTATCCAACTCCAAACGGCTCTCCGAAACTCAGGAGATTGACACACAATGTCTTGTGCGCCGTTGTTGGCGGGGAAGGATGCTACGTCCCTACTAACTTCAGGAGTTTCCGCCTGGGCTTTCAAGGAGAACGTAGACCTACGCCTTTCGGCGTGGCACCACCTCACTCTGTACAACCACCCCCTCCGTACCGATCACTGAACTAACACGCCTAGTTGCTTTTGGCGCCGCGGGTCATGCCGCCACCGATAGTTCTCACGGTACATCCTGGCCAAGGGACCACATCCCTAGAGATCCTTGAATACTTCCGAA…	2265	0	0.25298	39.3	7.68212	1e-60	ALD89131.1	RNA-dependent RNA polymerase, partial [Rhizoctonia solani ourmia-like virus 1 RNA 1]	virus	Ourmiavirus	Rhizoctonia solani ourmia-like virus 1 RNA 1	Unknown	rapsearch	/zfs2/jpipas/pgc92/refs/blast/nr	1820	1647	119	179	86	86	-1	0	none found	-	14	12	negative	2	2222	375	1848	615	1	Mitovir_RNA_pol super family	RdRp	cl05469	210 - 427	1.29e-07	na
Vernonia gigantea	Deformed wing virus (novel variant 4)	yes	partial	na	P16	contig_1161	AACTTCAAAGGATCATGCGGCGCTATTCTTGGATCACGTGATGACATCGGATTTGGTTCAGTCCTTACATCAAATGTTCCATGGATAAGCGTCTTTTTAATCCCAGTAGAAGGGCTTTGAGCATGAGCTAGCTTTGCATCCACTCTACCAATCGGATATAAATCGGTATCTAAACCAATATCAGATTCGTCTAATTCACGCAACGGAAGTTCATACACACGATCATACGGCTCTCTTTCACTCTCGATTGCTTTACCGGTGAACATTTCATGTACAAGCGGTTCAGCAACTCCAAAGCCATGCAATCCTTCAGTACCAGCAACATGGATACCTATAATCGGCCGTTGTAAATTTCGAGACAACAATATCGAACCACAAACACCATCGCCATGGTATGGA…	2190	1	0.204566	98.995	100	0	AY292384.1	Deformed wing virus isolate PA, complete genome	virus	Iflaviridae	Deformed wing virus	ssRNA(+),linear,nonsegmented	blastn	nt	1	2190	8434	6245	85	85	85	8	c25947_c1676_c1161_6763; 5344 nt	TACTATTATGGTTAAAACTATACTAAAATTAGGACGCATTACCACTAGTTGATAATACGCGAGTAACACCTAACCTAGAGTACCACTTTAATCGTAATTAAAACTACTCTACTATGGAGCTGAGTCTTTAGAGGCAACTCAACCTTTCCCATATATAAGCTAAAGATGATGGTCTAATCCACTCTGTCTTTAGACTCTTATATATAGGTTTACTCCTCTTAGTAGATTTAAAACGAAGGTCTTGGGGGGTGGTACTTCCCTCAATTCCAATAACCTAAAATAAAATTAAAATTAATGAGTATTTAAAAATTTAACTTCAAAGGATCATGCGGCGCTATTCTTGGATCACGTGATGACATCGGATTTGGTTCAGTCCTTACATCAAATGTTCCATGGATA…	41	40; 28	negative; negative	3; 1	3854; 5275	303; 3914	3552; 1362	1183; 453	1; 1	RNA_helicase; RNA_helicase	helicase; helicase	pfam00910; pfam00910	217 - 325; 217 - 325	1.27E-23; 7.08e-24	one extension not shown, but entire extended contig is included in the dataset; partial novel variant of a known virus
Vernonia gigantea	Vernonia gigantea ourmiavirus 1	yes	partial	relaxed	P16	contig_6338	GACGGAAGCCATTGAACCTCAATGACTTCCAGGGTGCAGCCTTCCTGTATCGGTACGACCTTCTTACAGTTCCAATACTGGGACTGTAAAGCTCTCTGCTGCCGATCGTTCGCCCGTGGGCAAACACATGCGACAGCAGAGCTCTCGTCTCGTCAGGGTCCGGTTCATAACCACGGATAAGGTCAATCGCCTCATCGCGCGGCTGAGCCGGGCAAGGTAGATCCGTGTAGAACCTACTCTTCCTCATCGTAATTTCGCGCCTCCAAACGGCACGACTACTACGATGAAGACCCAACTGAGACGGGAGAAATCCCCACTTTCTGCCAATACGGCTCTTGACAAAGGCCTCGCTCCATCGGGCAGATGGAGCGCAAGCCCTTGCTAAATGAAGAGTGCCCG…	1748	1	0.220252	44.4	7.72311	1e-37	ALD89131.1	RNA-dependent RNA polymerase, partial [Rhizoctonia solani ourmia-like virus 1 RNA 1]	virus	Ourmiavirus	Rhizoctonia solani ourmia-like virus 1 RNA 1	Unknown	rapsearch	/zfs2/jpipas/pgc92/refs/blast/nr	1045	911	215	259	87	87	-1	0	none found	-	12	8	negative	2	1705	2	1704	567	1	Mitovir_RNA_pol super family	RdRp	cl05469	228 - 377	1.91e-07	na
Vernonia gigantea	Vernonia gigantea partitivirus 1	yes	partial	relaxed	P16	contig_1	TTCATATTCATTCGGATCCCAACGACATGGTGTGTTGTGAGGTTTACATAAGTCTATTAAAAGACCTCACAACACACAACTTAACAATTAAGTAAAATTGCGTATTACAAAAAGTAAAATTACAATGATAAGGAAGCCGAATATTTTCTTGCTTCATATTCATTCGGATCCCAACTCATCAACTGATAAGGGAGGGACTGTGCTATACCATACTTCTCTTTCAAGAAGGTAAAAACCTGGTACAGGTAATGGGAATTGATCCCTGCGTCTAAACTGATGCTCCACGCTCTGAGTGCGGACACATCGCCTGACGGCACAGCGTATTCGGGATACGCTAACATACGTAAACAGGTGAGCTCGTTTCTCGCGTTTTGTTGTTCTCGAACAGTGCGGCTAAGG…	1722	0	97.9361	67.5	82.5784	1e-633	YP_001686783.1	putative RNA dependent RNA polymerse [Raphanus sativus cryptic virus 2] >ABB04855.1 putative RNA dependent RNA polymerse [Raphanus sativus cryptic virus 2]	virus	Partitiviridae	Raphanus sativus cryptic virus 2	dsRNA,linear,segmented,1.4-3kb each	rapsearch	/zfs2/jpipas/pgc92/refs/blast/nr	1553	132	1	474	85	86	-1	0	none found	-	12	8	negative	2	1553	120	1434	477	1	RT_like super family	RdRp	cl02808	177 - 391	3.98e-22	na
Vernonia gigantea	Vernonia gigantea partitivirus 2	yes	partial	relaxed	P16	contig_12	ATGGTTTAATCCGGTGGAGGAGCGTGGTGATCTTTGTTATGTGTCACCACATCCATCTCATCGTTTCTAATTGATTCTCATAATAACTTACGAAAATGTATTAATAATATGTGTGAAAGAAATTGTTAAATTTCATTAAAAGTTAACATCAGTCCAATCTTTTACATCGATATAAGTGCGCAAGTGAGCGGGTACTTCAAGTGCCTCACCATACAAATTTAACATCGTGTAATAAATGTCATTGTAAAGCGGGTCTCTAAAACCTGCGTCCATTGCAATCATCTTAACTCGAGCTGTCGAGATTGCTGAATCATCAACCTTATACTCAGGGAAACACATCAAGCGTAAAACTTTAAGTCTTTCTCTAATGTTGAATAACTGTCTCTGTCCTCGTCCGAG…	1699	0	157.504	59.6	82.6368	1e-521	YP_004429258.1	RNA-dependent RNA polymerase [Fig cryptic virus] >CBW77436.1 RNA-dependent RNA polymerase [Fig cryptic virus]	virus	Partitiviridae	Fig cryptic virus	dsRNA,linear,segmented,1.4-3kb each	rapsearch	/zfs2/jpipas/pgc92/refs/blast/nr	1545	142	4	471	85	85	-1	0	none found	-	8	5	negative	2	1551	136	1416	471	1	RT_like super family	RdRp	cl02808	164 - 388	6.03e-14	na
Vernonia gigantea	Deformed wing virus (novel variant 5)	yes	partial	relaxed	P16	contig_6763	ACCTACGCGATGTAAATCTGACCATAGTGTACGCTCCTTAAATGCCTTCATTTCCTCCACTAAGCGCTGATTGACTTCAACATACTTATTGAGAATATTATCACCTTCCAATGGTTCATCCATACGTAACATTTGCATTTCATCTACACGCATCTTAAACGACTCATTCGCCTTACGACGATTAGCCATATACACAGGAGTTATCCATTCAAGAAATTCATTATACGTCATCCATTCAGACCATGTGGTCTCGGAATTACATACATCATGTGCATACCTAAATTTGATATGATGGAAATCTTTCAACATCTTAGGACTACATTCTGCAATAGGAATATCATTCTCACAATGCTTGCATCCTCGCTTCTTCTCTTCACTTGCTTTACATTCAATCAAAAC…	1497	1	0.134269	99.265	100	0	AY292384.1	Deformed wing virus isolate PA, complete genome	virus	Iflaviridae	Deformed wing virus	ssRNA(+),linear,nonsegmented	blastn	nt	1	1497	6320	4824	84	84	84	9	c1676_c1161_c6763; 5002 nt	AATATTACGCGCTAGCGTAACATCTAACATCCATTTCTTCCCATGTGATAAGGTCCTCATAAATACCCAACTTGTCAAAAGCCATTTTAATGGTATTTCTGACATAATTAAAATATTCAGGACCCCACCCAAATGCTAACTCTAACGCTTGTTTAGCATTTTCTATGGTTGCTGTACGACGACCCAATCCTCGAGCATGAGTCCAATTCGTCGTTCCTTCTACCGAGACCTTGTCCAGGTTAGCTAAAAACACAGGTCTAGTTGGATGTTTTAAGAACCCATGTTTTAAGAAAGTAGCAGTCTGTAACGTCCGCCACTTTACAGTATTTCCTGATTTATCTTGATCCGTAAATTCCATCTTATATTGTGAAAAGAATTTTCCTATCGTCACGGCGTTAA…	33	23	negative	1	4933	5	4929	1642	2	RNA_dep_RNAP, RNA_helicase	RdRp, helicase	cd01699, pfam00910	1299 - 1578, 217 - 325	1.19e-56, 1.84e-23	partial novel variant of a known virus
Vernonia gigantea	Deformed wing virus (novel variant 6)	yes	partial	relaxed	P16	contig_1676	AATATTACGCGCTAGCGTAACATCTAACATCCATTTCTTCCCATGTGATAAGGTCCTCATAAATACCCAACTTGTCAAAAGCCATTTTAATGGTATTTCTGACATAATTAAAATATTCAGGACCCCACCCAAATGCTAACTCTAACGCTTGTTTAGCATTTTCTATGGTTGCTGTACGACGACCCAATCCTCGAGCATGAGTCCAATTCGTCGTTCCTTCTACCGAGACCTTGTCCAGGTTAGCTAAAAACACAGGTCTAGTTGGATGTTTTAAGAACCCATGTTTTAAGAAAGTAGCAGTCTGTAACGTCCGCCACTTTACAGTATTTCCTGATTTATCTTGATCCGTAAATTCCATCTTATATTGTGAAAAGAATTTTCCTATCGTCACGGCGTTAA…	1466	0	0.276262	99.181	100	0	AY292384.1	Deformed wing virus isolate PA, complete genome	virus	Iflaviridae	Deformed wing virus	ssRNA(+),linear,nonsegmented	blastn	nt	1	1466	9825	8360	85	85	85	10	c25947_c1676_c1161; 6008 nt	TACTATTATGGTTAAAACTATACTAAAATTAGGACGCATTACCACTAGTTGATAATACGCGAGTAACACCTAACCTAGAGTACCACTTTAATCGTAATTAAAACTACTCTACTATGGAGCTGAGTCTTTAGAGGCAACTCAACCTTTCCCATATATAAGCTAAAGATGATGGTCTAATCCACTCTGTCTTTAGACTCTTATATATAGGTTTACTCCTCTTAGTAGATTTAAAACGAAGGTCTTGGGGGGTGGTACTTCCCTCAATTCCAATAACCTAAAATAAAATTAAAATTAATGAGTATTTAAAAATTTAATATTACGCGCTAGCGTAACATCTAACATCCATTTCTTCCCATGTGATAAGGTCCTCATAAATACCCAACTTGTCAAAAGCCATTT…	37	27	negative	2	5983	317	5667	1888	1	RNA_dep_RNAP	RdRp	cd01699	1545 - 1824	4.12e-57	one extension not shown, but entire extended contig is included in the dataset; partial novel variant of a known virus
Vernonia gigantea	Tomato ringspot virus (novel variant 9)	yes	partial	na	P16	contig_14541	ATGGATGCCACATTGGATGGACCCTCGACGAGTTGCTCAATGAACTGAGCTACCACGCCGTTGGCACCCCACTTTTCTAAAAGCAAGCGGGTGTCACCATATTTCTCAAGAATCCGAGATTCAAGGTGGCGAGCGTCAATTTCACTCTTCTCCTTAATCTCTTCACATTCCAGGGTCATATAATCAAAAATAAATGCCCGACCATCAATGGCAAAAACTCGGTTACCCTTGTACTTAAGCCTAATGGTCGGGGGTATCACATCAATGGGCAGAGAGAGCCAATGTACATCTCCGTCTACGCACTTTTGCAAAATGTCAAAAACATCATGCGAAGAGCGAGACGTTGATTTCCAATAGCTATATTCTGCGTGCTGAGTTTCTCGATGTTGTTGATACCTA…	1448	1	0.210635	92.058	100	0	KM083894.1	Tomato ringspot virus isolate Rasp1-2014 segment RNA1, complete sequence	virus	Secoviridae	Tomato ringspot virus	ssRNA(+),linear,segmented	blastn	nt	1	1448	3364	1917	86	86	86	13	none found	-	10	8	negative	1	1397	3	1395	464	1	RNA_helicase	helicase	pfam00910	160 - 263	1.67e-39	partial novel variant of a known virus
Vernonia gigantea	Tobacco ringspot virus (novel variant 9)	yes	partial	na	P16	contig_805	AGTTTAAGCACCACCGCATGTCTGAGAGAAATAAGGCCCAATGCAAAAATTTTTTCCTAAAAAGCATGTTTTTGGGCAATTCCAATATTTCAAAGTTTCGAGTGCCTAATTTTTGTAGAACTTTGCGTTCCACGAGCAATTCGTCTTTGGGGCACTCGATGCAAACCATTTCAGGGATTCCACCCTCAACCTGGACTTCTTCTTGCAATTTGTGATAATCATTATATACAGAAGTTCCAGGCTTTAAAGTGTAAGCCCCAGGTCCACCCTCAAAATATCGGGTTTTTCCTTTTTCCCCATGCGTTCTCTCAAGCACATAAGGATAGCCTTCAGATGTGTCCATGATCAATTTATCAAAGTCATCATCACCATTGATCACGACATCATCCTCCACATCTT…	1394	1	0.133429	92.801	99	0	U50869.1	Tobacco Ringspot virus RNA1 polyprotein gene, complete cds	virus	Secoviridae	Tobacco ringspot virus	ssRNA(+),linear,segmented	blastn	nt	6	1393	5310	3926	85	86	85	11	c805_c7559; 4418 nt	AGTTTAAGCACCACCGCATGTCTGAGAGAAATAAGGCCCAATGCAAAAATTTTTTCCTAAAAAGCATGTTTTTGGGCAATTCCAATATTTCAAAGTTTCGAGTGCCTAATTTTTGTAGAACTTTGCGTTCCACGAGCAATTCGTCTTTGGGGCACTCGATGCAAACCATTTCAGGGATTCCACCCTCAACCTGGACTTCTTCTTGCAATTTGTGATAATCATTATATACAGAAGTTCCAGGCTTTAAAGTGTAAGCCCCAGGTCCACCCTCAAAATATCGGGTTTTTCCTTTTTCCCCATGCGTTCTCTCAAGCACATAAGGATAGCCTTCAGATGTGTCCATGATCAATTTATCAAAGTCATCATCACCATTGATCACGACATCATCCTCCACATCTT…	33	24	negative	2	4270	2	4269	1422	2	RNA_helicase, RT_like super family	helicase, RdRp	pfam00910, cl02808	493 - 595, 1352 - 1422	3.82e-36, 6.26e-10	same as contig 7559; not counted twice; makes up Vernonia gigantea secovirus 5; partial novel variant of a known virus
Vernonia gigantea	Tomato ringspot virus (novel variant 10)	yes	partial	relaxed	P16	contig_1117	CTAATTAAGAGGCCACCTATTGGGAGCTGCTTACGGCAGCCACTCGACTAAACTACAATATGGCCTCAGCCCGCTGAGATGCGAACGGCAAAAGGCCTATCATAGCGCTCCAATTCTTTGAAGCGTGTATTAATAAAATAGCGCCCCAGGAAATCCCTATGAGCGCCACCTTGTATACCATAATTAATAAGTAGATCCTGGGCATTCATACCAACACTCGTACCGAATGAGATAGCTGCAGCCCATCCAGAAACGAAAGGACCCTCACATCGAAACACAATGGTTTTCCCTTCATTCCAAGAATCGCGCATATGGCGTACGCGATGATCTTTTAACCTACGGTAAGCCCTAATAGAAGCTTCCGTAGCTTGCTGTCCTGTGCCTTCCCCGTAATCAACG…	1292	0	0.167183	90.712	100	0	KM083894.1	Tomato ringspot virus isolate Rasp1-2014 segment RNA1, complete sequence	virus	Secoviridae	Tomato ringspot virus	ssRNA(+),linear,segmented	blastn	nt	1	1292	6722	5433	86	86	86	3	c11539(or c1431)_c4780_c1117; 2225 nt	TGGAAAACACGACATATTCCTTCATTGGACAGGAACATGCTACTTCCATCCCTCAACGCAATTACTTGCTTCACTAGGTATTGTACCGGAAGAAAGGCCGGGAGCCCCTAGATAGTACACAAGCAAAGGGAGGTGCTGAATGGCTTGCGAAACCAAGTTTACAGCTTATGCCCATAAGAAACGCCTGGAACAATGGCGTCCTACCTCTGATACTAAGTTCGTTTCAGACTACTTTCCACACTCTAACGCGGTCAGCGAACTTATCGTTTACCAAAAGCTATAATGGAGAATCATACCGACGAATCGATACTTTACTTAAAATGAAGCATGGTGAGTACCTCAATCTAAGTGACATCTACGGTTGAGTGGCAACCGCTCCATTATAGGTGATAAAACCCA…	14	6	negative	1	2171	999	1173	390	1	RNA_dep_RNAP	RdRp	cd01699	6 - 147	9.47e-43	also makes up Vernonia gigantea secovirus 1 with contig_2719, contig_1431, and contig_4780; partial novel variant of a known virus
Vernonia gigantea	Vernonia gigantea bromovirus 3	yes	partial	na	P16	contig_1143	AGACATGGCGTTGGATGGTTGGTCTGGATTCTTGGTCAAAGTATTCATACATCTCAGGTAAGCTCAAACAGCAGCTTATCAGCCCTATACGGACTTTTCCGAATTCACTGCTAAAATATTTCAACTCACAGCTGAGGTACTAGCCCCTATATTCCAAGAACCCCCCATGTCTTAGAAACACTTTACTATGCTCTCAGGAGATTCCCATCTCCATGAGTGACAAGCTTTCCAGAGTCTAAATCAGCGGCATGCTCTATGGGAACCATTTTAGGTCCCAAAACGGTTGTAACATCGCTAGATTTCTCATCTGGATTTTCAGCTTCCTTAATCTGTCTGACTGTAAAATCAATCCCAGTGGCATTGTTGTCCAACAGATTTACGTATTCGTTACACGATACG…	1280	0	0.542188	70.9	64.9219	1e-375	ANN11740.1	movement protein [Strawberry necrotic shock virus]	virus	Bromoviridae	Strawberry necrotic shock virus	ssRNA(+),linear,segmented	rapsearch	/zfs2/jpipas/pgc92/refs/blast/nr	1076	246	1	282	86	86	-1	0	c21752_c1143; 2271 nt	ATCCTTTAGGAGGCATCGTTAATAATATATAATATTATTAACGGAACCAATAGAACATCGACCCAAAGGTCTCACCTTTTCAGGTGGAAATCGTCCGATTCGGAATGTTCTAGCGAAATTCATAGATTTATACCCGGATGCGAGGTAACTATGCATAGTGCAAATAATTGCACATGTCACACCACCAATAGAGTGCATCTGGCACTCTCCGTGGGCGAAATCCGCATCTCACGCACGAACCAGCTATTTCTGGTAAGTCGTGAGGCATCTCGAAGTTATCTTCGAGGTATTTCACCTGTCAATTGTCCTCGACCAGAAAATCTGGAGGAGGCATCAACGGCTTCGGTTTCGATATGGCGACCCAAAAGTCAGCCAGTCTCACCCGCTTCTCAACACGCT…	16	10; 15	negative; negative	1; 3	2067; 1039	1177; 299	891; 741	296; 246	1; 1	Bromo_MP super family; Ilar_coat	movement; coat	cl03270; pfam01787	6 - 275; 96 - 246	2.34E-114; 1.87e-62	na
Vernonia gigantea	Deformed wing virus (novel variant 3)	yes, no	partial	na	P16	contig_16226	CCATACCCATATCTTCACGCATCTTTGCTGCCTGAGCTTCTCTAACTTCGTCAGCTGTTTGATGGAAGAAGTTTTTAATCTTCGCAATAGGGCCCTCAGGCACGGCCCTTACTACTGGTGCAGGAAGCTGGTCTAGGATCATCATCGGTTGATATCCAACCCACTGAGAAAATTGCATACCATCTCCAATACTATAATAAATAGTAACAGGTTTGTTAACAATAGATGCAATATCATCACTTGTAGCTTGAAAACCAACCGATATTTCTCCTAAAGATACTGCATAACTAGATGCAGCGCTAGACGCATTAAACGCCTGCAAATAATTATAACAAGTAGCATTATAAAATGGAACTTCCAATTCTATAACATTATTTACACGCGTGATTTGAATGTGAC…	1271	1	0.146341	98.662	100	0	AY292384.1	Deformed wing virus isolate PA, complete genome	virus	Iflaviridae	Deformed wing virus	ssRNA(+),linear,nonsegmented	blastn	nt	1	1271	4710	3440	85	85	85	8	c16226_c24393; 1528 nt	CCATACCCATATCTTCACGCATCTTTGCTGCCTGAGCTTCTCTAACTTCGTCAGCTGTTTGATGGAAGAAGTTTTTAATCTTCGCAATAGGGCCCTCAGGCACGGCCCTTACTACTGGTGCAGGAAGCTGGTCTAGGATCATCATCGGTTGATATCCAACCCACTGAGAAAATTGCATACCATCTCCAATACTATAATAAATAGTAACAGGTTTGTTAACAATAGATGCAATATCATCACTTGTAGCTTGAAAACCAACCGATATTTCTCCTAAAGATACTGCATAACTAGATGCAGCGCTAGACGCATTAAACGCCTGCAAATAATTATAACAAGTAGCATTATAAAATGGAACTTCCAATTCTATAACATTATTTACACGCGTGATTTGAATGTGAC…	9	4	negative	1	1495	2	1494	497	2	CRPV_capsid super family, PRK06173	coat, transaminase	cl07393, cl32125	236 - 447, 82 - 165	2.28e-6, 5.85e-3	one extension not shown, but entire extended contig is included in the dataset; partial novel variant of a known virus
Vernonia gigantea	Deformed wing virus (novel variant 2)	yes	partial	na	P16	contig_9419	GCCCTTATTTGGCTCGCATAAAACTTACCAGAAGAAGTCCCTGTAAACTCGCTGTTATTTAATTTAATAAACACGACGACATTACAGGTAGTTGGACCAGTAGCACTCATCCGTAAGGGAGCAATTACACGAATATTCAAAGCACCCATGTCTAAAATGCCAGTAGTCCAATCTGGTACAATTCTTGTTGGTAAAAATGGATAAACATGCTTATATGGAATAACTAATTTTGCTTCATTACTTGCTGACGCACTAATCAAAGCATGATCCATTTGTGAAAATCCATAAACGCTTCTCTTAGACGATATATTCAAATTCTCATGATCCGAATAATACCAAGTAGCTTGTAATTGACCAACTTGGAATTTATTTGAATTAATTTGAACTCTAACTTCCATA…	1200	0	0.155	97.918	100	0	AY292384.1	Deformed wing virus isolate PA, complete genome	virus	Iflaviridae	Deformed wing virus	ssRNA(+),linear,nonsegmented	blastn	nt	1	1200	2521	1321	84	84	85	10	none found	-	4	2	negative	2	926	3	924	307	1	rhv_like	coat	cd00205	170 - 296	1.68e-19	partial novel variant of a known virus
Vernonia gigantea	Vernonia gigantea bromovirus 1	yes	partial	na	P16	contig_1466	CACGCATCTCCATTAGGAGGCATTACTAGTAATTTAATTACTAGTAGCATCATATGAAACATCGACCCAAAGGTCTCACCTTTCGGTGGAAATCGTCCGATTCGGAATGTTTCACAACGGAATTCATAGATTTATGCCCGGATGCGTGGCAACTATGCATAATGTGGATAACCACAATATGTACACCTCCAAATACATTGATCTACAATGTACTTAGGGCGAAATCCGCATCTTGCACAAGAATTGTCCCTCATGCAAGGCAACTCAGCATCATAAATGCTGAGGTTGGTAATCTTTCATTGATTACCGTCATCCAGAAAATTTTCTGGTGGCATCAAAGGCGCAGGTCGTGATACGGCTAACCAATAGTTAGCCAACCGCACGCGCTTGGCATCTTTA…	982	0	1.00611	71	67.5153	1e-270	YP_008470973.1	coat protein [Ageratum latent virus] >AGN29721.1 coat protein [Ageratum latent virus]	virus	Bromoviridae	Ageratum latent virus	ssRNA(+),linear,segmented	rapsearch	/zfs2/jpipas/pgc92/refs/blast/nr	977	315	11	230	86	86	-1	14	none found	-	7	6	negative	3	965	297	669	222	1	Ilar_coat	coat	pfam01787	59 - 217	2.99e-63	na
Vernonia gigantea	Vernonia gigantea partitivirus 3	yes	partial	relaxed	P16	contig_4979	GTCTTCTGTATATCCTACCGTCGGGTAGAACAATGGGAGCTCGGAAAAGATTCTCCAAGGTCCAGAGGTATAGACGTTCTAGTCTATCAGCTTTGGTGCGATTCCAATTAGGATGTGATGGGACTGCGTGGGTTGGGACATATCCTTCGTCAAATGTGAGAAAGTTGCGTGTGGCTAGTAGGATCTTGTATATAAGCGAGAAATAGGCTCTCTTATCAAATCGAGACCAGTCTAAGGTCAGAAAGGACCTTTGCAGTAGTCCGCAATAGAGTTGATGGTTCAGTCTGAACCATCCGCCAGTAAAGGTTTCGTAGCCCCAGAGCATGGGTGTAATCCCAGGATTGAGCTTAATCCAAGCGATGTACTCCCAGTATAGCATAGTTTCAGCTATAATCCAGG…	724	1	0.0787293	83.8	99.8619	1e-411	YP_002308574.1	putative RNA-dependent RNA polymerase [Beet cryptic virus 1] >ACA81389.1 putative RNA-dependent RNA polymerase [Beet cryptic virus 1]	virus	Partitiviridae	Beet cryptic virus 1	dsRNA,linear,segmented,1.4-3kb each	rapsearch	/zfs2/jpipas/pgc92/refs/blast/nr	724	2	150	390	86	86	-1	0	none found	-	7	4	negative	1	595	2	594	197	1	RT_like super family	RdRp	cl02808	45 - 127	0.00653	na
Vernonia gigantea	Deformed wing virus (novel variant 1)	yes	partial	na	P16	contig_9130	CGTACTAGGAGCGTCAGTTGACGAGGGTAAATAATTGCCACCATATTTACGCACCCACCATGGTCTATATGAAACATAAGGCACCTCAAAAGTGAAGCTATTACTTTCCTGTAAATCAAATACTACATAACTCGATGACTTCAATTTCATATAGTCCATTTGAAGTTGCAAAGATGCTGTCAAACCGGGCACATAACCTACAATTAACCTACCAGTATGAAATTGGGATGCTATAATATCAAACCTATATTCTAATGAACCACGCCATTGCATAAACATACTAGATACTACACCCACGGGTGCGAACCAATACAAAGATATTGGATTCGTACCTTCAATTCTTTGCTCCACAAATGGATCAGCATCTAATTGTAACAAAAGTGATCCTTTAGCGTGATC…	702	1	0.226496	99.001	99	0	AY292384.1	Deformed wing virus isolate PA, complete genome	virus	Iflaviridae	Deformed wing virus	ssRNA(+),linear,nonsegmented	blastn	nt	2	702	3208	2508	85	85	85	0	none found	-	7	5	negative	1	678	1	678	225	1	rhv_like	coat	cd00205	76 - 221	2.3e-26	partial novel variant of a known virus
Vernonia gigantea	Vernonia gigantea secovirus 1	yes	partial	na	P16	contig_607	GTTCACAGCTTAGCCGGCTTCACTGAGCAACCGACAACACTTCACTATGCCAGGAAATCCTGGACGCTAGCAGCTGCCTCCTGGGGCACCACCCCCGTTGGAAGATAATTACAGCTTTACCCTTCGAGAAACGGGGAAGGGATAGACCGTGCTCAAAAGAGCCTACACACAACTAAAAGGAAAAAGAAACTAAAGAAATGCGTAAAATAAACTACTTATATTGAACTACGACAGGCCTTTGGAGAAACAGCAACTGTCGCCATAAAACTTGAAACCTGCATGGGGCCTTACTTCCAAGTGGAATTGATCCAATTGAGTTGCCTTGTTGAAGTGCACCTCAATCCACTTGTTAACATCCATGTTACCAGAACCAACCGGACCAGCTATGCTGCCCAAATT…	624	0	11280.7	61.9	60.0962	1e-121	YP_009342469.1	polyprotein [Petunia chlorotic mottle virus] >APW29210.1 polyprotein [Petunia chlorotic mottle virus]	virus	Secoviridae	Petunia chlorotic mottle virus	ssRNA(+),linear,segmented	rapsearch	/zfs2/jpipas/pgc92/refs/blast/nr	624	250	987	1111	85	86	-1	0	none found	-	3	2	negative	1	585	226	360	119	1	Nepo_coat_C super family	coat	cl04211	1 - 111	2.12e-17	na
Vernonia gigantea	Tobacco ringspot virus (novel variant 10)	yes	partial	relaxed	P16	contig_7680	ATTATCAAACTCTTCGCGATCCTGGCGGTAATACAACTCCTGCAAAGCATTTTGTACATTTTGATGCAAGAGAGGTATTGGGTCACAATCAGCTGAGCGCAGATATAACAAAGAAGAATATATACAAGTTCTATCTAACGCTGGCATGACCTGCCCTGAATCAGAAATGAGGAAGGAACGTTTAAGAAAATCCAACTGTGCAAGTGGCTTCGCCTCTAGCACAGGAGACAATTTATCACTACCATCAGTAATAGTGATTTTCTTCCTCGCCAATGTCTTCTTGATAACCTCACCAGTAAAAATATTCTGCATTGAAGGATCAACTGCAATGAGGTTATCATCACCGTAAACCACCAGAGTCACAAAAGTTTCAAATCGATTGAACTCTGGCGAAGGAAT…	612	1	0.0996732	91.667	100	0	KJ556849.1	Tobacco ringspot virus isolate SK segment RNA1, complete sequence	virus	Secoviridae	Tobacco ringspot virus	ssRNA(+),linear,segmented	blastn	nt	1	612	6104	5493	86	86	86	9	c22805_c7680; 1096 nt	ATATCGCACAGTCCCAGATATCATTATAAGGAGCACAGCCCTTAAAATAAAGATTGCTCCCACTCTCATAAGCAGAGATAGCTAATTCAAGCTCAGGTCTCTTCTTTATTGAGCGGAAACTCTCAACAAACTTAGCAGTAGGCATGGCTCCTTGAGTTGCAGCGTGGACAGGTTTAATTTGCACCCCTGTCTCACCTGCAGCAAGACGATTGAAACACAAGGTGTATGAGGGCCCACTTGGACAAAACTTGGGCCCACAAACGAAAATGCGGTCTGCTACTGGCATTGACCAATTAGCAGGACCAGCTGGCAACATAAAGCTCTTACACCTTGGATCAATCAACATATCCAAAACACCGGCAGGATTATCAGAAGGACATCCAGTATAGCGCGCCCGCC…	6	4	negative	1	1024	2	1023	340	1	RNA_dep_RNAP	RdRp	cd01699	13 - 147	7.23e-37	partial novel variant of a known virus
Vernonia gigantea	Yacon necrotic mottle virus	yes	partial	na	P16	contig_7515	GAGGCTTCAATCTTTTATCTCCATGGGGATTTGTCTTTTCATATAGTGGTCCAAGGAGTAAACTTAGCTTTGGAATATAATTCCTAGCATAGTTTAAGATTCCAAGGAATGATCTTAGCCCTGCTTTAGTCTAGAGTTTTTCTTCATCAAAGTCGCATATTCTTTTCATGATATGTGGCTGGAGCCTGATCCTGTTGTTGCCTACTGTGGCTCCTAAGAATTCAACTTATGGTACTGCAATCATCATCTTTGTTAGTGATAATATCAGAATTTGTCTTTACAGATTTGAAGCATAATTCTTAAGTGCTTTTCATGCTCCTCTTCATTCTTTGAGAAAATCAAGATGTCATCTATGTAGACGGCTATGAATCCTTCTGTGCCGTAGAAGCAATTATCCAT…	611	0	0.12275	83.1	43.6989	1e-275	YP_009121747.1	ORF3 [Yacon necrotic mottle virus] >AIT58609.1 ORF3 [Yacon necrotic mottle virus]	virus	Caulimoviridae	Yacon necrotic mottle virus	dsDNA RT,circular,nonsegmented	rapsearch	/zfs2/jpipas/pgc92/refs/blast/nr	268	2	1571	1659	84	86	-1	0	none found	-	5	5; 4	negative; negative	3; 3	399; 510	265; 433	135; 78	44; 25	1; 1	RT_like super family; RT_like super family	reverse transcriptase; reverse transcriptase	cl02808; cl02808	11 - 42; 1 - 25	0.0000000000689; 1.15e-7	na
Vernonia gigantea	Blackberry chlorotic ringspot virus (novel variant 11)	yes	partial	na	P16	contig_13297	TAATATAATAAATATATATTACAATTCATTTTTAAAATTAATGCCTCTTTTAAATTAACCTTCGTACCACCATACAATTCATCACCGTTATCTAAATTCTTAATCTTTAATTCATCAATATCATCTGTTGTATTCAGAATCACTCGTATATACATCAAATGTATAACAGCGTGGTCGACAAAAACTCGACCACGAACCTTATCGGTAAATTTACCGATAAAGGTTTTCGTTTCTTTGGTAGTCAACTCACAAAGAAACGCTTCAGTGTTGGTGGCAGGAAAAGCAGCACATCGCCTTATACCCATATTCAGCTCCATCGAACCAGCGAGAGCTTCAGTGACAGCCTTCTCTAATGATGCTTCATCATCAGCTGAGAATGTAAGCGCAGTCATCTTTGGG…	580	0	0.0655172	96.257	96	0	JX429881.1	Blackberry chlorotic ringspot virus isolate Arkansas Rose 5 movement protein and coat protein genes, complete cds	virus	Bromoviridae	Blackberry chlorotic ringspot virus	ssRNA(+),linear,segmented	blastn	nt	22	580	605	45	83	84	85	0	none found	-	3	3	negative	3	410	3	408	135	1	Bromo_MP super family	movement	cl03270	7 - 128	4.91e-57	partial novel variant of a known virus
Vernonia gigantea	Tomato ringspot virus (novel variant 11)	yes	partial	relaxed	P16	contig_7130	AAAATTTACAATGTGTACATATGCCTGGTAATTAAGTAACCCGTCAAAACGACTATAGTCGCAATTCAAAGCTACTGAATTTTTTTCAGCCAGGCGCTGATAAATGTCCGTCCAATCACGTGAATATGGGTTGGTTCCCACAGCACAAGCCAGACGATGCCTATTAACCTGCATGCTAGAACAAAGTATCCCAACGTATTTACGCAGCAGCAAGTTATAGTGCATAGGGAGAACAACAAATGTACGCGTCTTAGGTTTCTCCAATACCTTAGATGGCTTGAGTCTTTCATCTTTAGGAACATCCATCCCAATGAGCAACGGAACCTCAGTACGGGCCTGCTTTTCCATTGCCACCATGGCAAGATGAACCTCGGTGCCCTCTACCAGTTTATATTTGGG…	522	1	0.159004	89.464	100	0	KR911669.1	Tomato ringspot virus isolate Rasp-CL segment RNA1 polyprotein gene, complete cds	virus	Secoviridae	Tomato ringspot virus	ssRNA(+),linear,segmented	blastn	nt	1	522	5422	4901	86	86	86	18	c7130_c11685_c24168; 1173 nt	AAAATTTACAATGTGTACATATGCCTGGTAATTAAGTAACCCGTCAAAACGACTATAGTCGCAATTCAAAGCTACTGAATTTTTTTCAGCCAGGCGCTGATAAATGTCCGTCCAATCACGTGAATATGGGTTGGTTCCCACAGCACAAGCCAGACGATGCCTATTAACCTGCATGCTAGAACAAAGTATCCCAACGTATTTACGCAGCAGCAAGTTATAGTGCATAGGGAGAACAACAAATGTACGCGTCTTAGGTTTCTCCAATACCTTAGATGGCTTGAGTCTTTCATCTTTAGGAACATCCATCCCAATGAGCAACGGAACCTCAGTACGGGCCTGCTTTTCCATTGCCACCATGGCAAGATGAACCTCGGTGCCCTCTACCAGTTTATATTTGGG…	9	7	negative	1	1074	1	1074	357	1	RT_like super family	RdRp	cl02808	242 - 358	6.6e-35	extension not included in the dataset, but the full extended contig is included; partial novel variant of a known virus
Vernonia gigantea	Tobacco ringspot virus (novel variant 10)	yes	partial	na	P16	contig_22805	ATATCGCACAGTCCCAGATATCATTATAAGGAGCACAGCCCTTAAAATAAAGATTGCTCCCACTCTCATAAGCAGAGATAGCTAATTCAAGCTCAGGTCTCTTCTTTATTGAGCGGAAACTCTCAACAAACTTAGCAGTAGGCATGGCTCCTTGAGTTGCAGCGTGGACAGGTTTAATTTGCACCCCTGTCTCACCTGCAGCAAGACGATTGAAACACAAGGTGTATGAGGGCCCACTTGGACAAAACTTGGGCCCACAAACGAAAATGCGGTCTGCTACTGGCATTGACCAATTAGCAGGACCAGCTGGCAACATAAAGCTCTTACACCTTGGATCAATCAACATATCCAAAACACCGGCAGGATTATCAGAAGGACATCCAGTATAGCGCGCCCGCC…	516	1	0.145349	92.636	100	0	JX848612.1	Tobacco ringspot virus clone TRSVRdRp2-1 RNA-dependent RNA polymerase gene, partial cds	virus	Secoviridae	Tobacco ringspot virus	ssRNA(+),linear,segmented	blastn	nt	1	516	577	62	86	86	86	0	c22805_c7680; 1096 nt	ATATCGCACAGTCCCAGATATCATTATAAGGAGCACAGCCCTTAAAATAAAGATTGCTCCCACTCTCATAAGCAGAGATAGCTAATTCAAGCTCAGGTCTCTTCTTTATTGAGCGGAAACTCTCAACAAACTTAGCAGTAGGCATGGCTCCTTGAGTTGCAGCGTGGACAGGTTTAATTTGCACCCCTGTCTCACCTGCAGCAAGACGATTGAAACACAAGGTGTATGAGGGCCCACTTGGACAAAACTTGGGCCCACAAACGAAAATGCGGTCTGCTACTGGCATTGACCAATTAGCAGGACCAGCTGGCAACATAAAGCTCTTACACCTTGGATCAATCAACATATCCAAAACACCGGCAGGATTATCAGAAGGACATCCAGTATAGCGCGCCCGCC…	6	4	negative	1	1024	2	1023	340	1	RNA_dep_RNAP	RdRp	cd01699	13 - 147	7.23e-37	same as contig 7680; not counted twice; makes up Vernonia gigantea secovirus 8 with contig_7680; partial novel variant of a known virus
Lotus corniculatus	Lotus corniculatus phenuivirus 1	yes	partial	relaxed	P3	contig_9	TCAACAACACAGAGTCTCTCTCTTAATTGATACATAATGGCTTACTATATAAGTGCTAAGCTCAAAAGCGCCCCAGTTGTCTACAAAGCTGAGAAAACTTATCAACCATCAAGATGGAAAGTTAATGTGCAAGTTGAGCAAGATAAGGTAAAGTTTGATCACTTGAAAAAGAGCTACACCGTTTCAATTTACCAAACCAATTTTGTCCATGATTTCACATTTAATGAGTGTGCTGAAAAGACTGACACTTTTTTGCAGGGTTTGACACCTGATTTTGTGAATAGCTCTAGAGTGGTTGAATTCACAACATTGCAGACAATAAATGAAACCATCATGATGGATGCTTATTTGAAAAAGGAAAGAAAATATGAAGGAGTGGCTAATGCAACTAGTAGGAAT…	7014	0	5.55289	28.1	10.3507	1e-204	YP_009422199.1	RNA-dependent RNA polymerase [Citrus concave gum-associated virus] >AST13127.1 RNA-dependent RNA polymerase [Citrus concave gum-associated virus]	virus	Phenuiviridae	Citrus concave gum-associated virus	ssRNA(-),linear,segmented	rapsearch	/zfs2/jpipas/pgc92/refs/blast/nr	2113	2838	725	987	83	83	-1	0	none found	-	23	1	positive	1	37	6873	6837	2278	1	Bunya_RdRp super family	RdRp	cl20265	545 - 1193	7.91e-37	na
Lotus corniculatus	Lotus corniculatus rhabdovirus 2	yes	partial	na	P3	contig_165	GTGGGTGCTCTTTTGCTAGATAGGGCATTCATGACGATCAATATTGATTGCATCCCTCTCATAATAACCCAGGATGACAAAGGGAATTGCTCTCTCAAAGACTGAGAACTCTCCTTGATTAAAGATGCATCAAAGCAACGATGGAATTTGATGTCCATATCCAACCTATCTTCACAATCCTCTAGGATATCATTAATTGTTGATAATTCGGTAGCTGTGAACCAGTTTGCCGATAATTGCCTCAGAAGGATAGGGCTCCCCTCCTTAATCTCAACACTCATTGATGCGATAGCTTTGAATGAATTATTAAAACGCTTGTTACCCCATTTCCTGCTTCTAGCTCTCTCTAGTTGATGACCAATAGAATAAAGAGGATTCTGCAGATGGTAATCAGGCAAA…	5470	0	0.390676	56.4	28.9031	1e-583	YP_002308375.1	G protein [Lettuce yellow mottle virus] >ABV56128.1 G protein [Lettuce yellow mottle virus]	virus	Rhabdoviridae	Lettuce yellow mottle virus	ssRNA(-),linear,nonsegmented	rapsearch	/zfs2/jpipas/pgc92/refs/blast/nr	2333	753	9	531	85	86	-1	4	none found	-	36	33	negative	3	4061	3141	921	306	1	MP super family	movement	cl03100	34 - 188	5.72e-17	na
Lotus corniculatus	Lotus corniculatus rhabdovirus 3	yes	partial	relaxed	P3	contig_326	CTTATAAGATAATGGGCATGGGGGACAATCAGGTGTTGCAATTGACAATGTATACTTATCGCGTCGACAGCTCAGGCAAAGCAACGTCTAGAGGTATCCAAGAGATGAAGGCTGTTTTATTCGGTTTATTTGATGATCTTCTAGATGTGTTCGGTGACTTGGGATTACCGTTGAAACCCTTGGAGACATGGATATCTGAGGATCTGTTTGTCTATGGGAAGTATCCCGTTCTAAAGGGGATCCCCCTCACCATGGACCTAAAAAAGATCATGAGAATATTTCCATTCTCGAATCAAGAGACAATGACAGTGGAAAATGCCCTCAACACCATAGCAGGCAATGCACAGGCTGCAACCCAAGCTGCTCCATTCTTGGGGGTGTCATATTTAATTGGGTTGT…	3021	1	0.359815	59.2	89.2751	0	ATS17313.1	RNA-dependent RNA polymerase [Cabbage cytorhabdovirus 1]	virus	Rhabdoviridae	Cabbage cytorhabdovirus 1	ssRNA(-),linear,nonsegmented	rapsearch	/zfs2/jpipas/pgc92/refs/blast/nr	3	2699	672	1572	85	85	-1	2	none found	-	20	6	positive	3	12	3020	3009	1002	3	Mononeg_mRNAcap, G-7-Mtase super family, Mononeg_RNA_pol super family	mRNA cap, methyltransferase, RdRp	pfam14318, cl27811, cl15638	390 - 626, 485 - 1001, 1 - 378	2.04e-78, 1.68e-65, 2.01e-45	na
Lotus corniculatus	Blackberry chlorotic ringspot virus (novel variant 6)	yes	partial	relaxed	P3	contig_19	GTTTATCCCATTAACATGGCAACTGCGCGCATCTCCTTTTAGGAGGCATTATTAATATCATTAGATATTAATAGCAACCATTAACCACTGAGTTAAGATGCGCTCAGTTGCCATGTTAATGGGATAAACATTCCCCCACACAAGACTCCACTTTAGGAGCAATGGAAGGAATCTTCGGTAAATCAAAACCGGAAATCACATCAGACATCTTCAAAACTTGTTTCCAACCAAATTTTGGTATATAGATGTGTACATCAACTTCCCCAATAGATCGTAACTGAATCCTTTGGCGATCGTTAGGTACATTTAACGAACGAACAAAGGGTAAAGTACGAATTCTACTAGCTAAGTTGGCAAAGATTAACCTTGAAGAAGGGAAATCCTTTACTTCGAAGTCAA…	2880	0	4.6125	94.811	99	0	KX834011.1	Blackberry chlorotic ringspot virus isolate BR segment RNA2, complete sequence	virus	Bromoviridae	Blackberry chlorotic ringspot virus	ssRNA(+),linear,segmented	blastn	nt	29	2880	2862	11	85	85	85	2	none found	-	16	12	negative	2	2855	459	2397	798	1	RdRP_2	RdRp	pfam00978	252 - 688	1.75e-172	partial novel variant of a known virus
Lotus corniculatus	Blackberry chlorotic ringspot virus (novel variant 5)	yes	partial	na	P3	contig_154	CGCATCTCCAATAGGAGGCATCATTAATATCACTAGATATTAATGGAAATTACTAGGTTTCGAGGAAGATGCGCTCGAAATGCCACCCTAGTAAATAAAACCATCGTCATAGACGGCATCCAGTAAACTGGGTAAAGCACATATGTGCTCAAACGTTAGAAACAACTCTAACGGCATCAAGATCTCCAGTAGATAGAGTCTTGGTATAATTAATACACTTCACAATTTGGTCATCACAATCGTGAGGAGCAACGGTAAAATACCGAAACGACTTGCGATGTCTCGACATAGCAACCAAATTATGGCAAGAACCTATTTCGGGTCCTTTACCTGAGTGTAACAACCCGGTTGTCTTTGATAATCTAAACATAATCACATTATCCCAGGTATCACCTTGGG…	2746	0	2.04006	96.126	99	0	KX834010.1	Blackberry chlorotic ringspot virus isolate BR segment RNA1, complete sequence	virus	Bromoviridae	Blackberry chlorotic ringspot virus	ssRNA(+),linear,segmented	blastn	nt	11	2746	3457	722	86	86	86	4	c154_c60; 3115 nt	CGCATCTCCAATAGGAGGCATCATTAATATCACTAGATATTAATGGAAATTACTAGGTTTCGAGGAAGATGCGCTCGAAATGCCACCCTAGTAAATAAAACCATCGTCATAGACGGCATCCAGTAAACTGGGTAAAGCACATATGTGCTCAAACGTTAGAAACAACTCTAACGGCATCAAGATCTCCAGTAGATAGAGTCTTGGTATAATTAATACACTTCACAATTTGGTCATCACAATCGTGAGGAGCAACGGTAAAATACCGAAACGACTTGCGATGTCTCGACATAGCAACCAAATTATGGCAAGAACCTATTTCGGGTCCTTTACCTGAGTGTAACAACCCGGTTGTCTTTGATAATCTAAACATAATCACATTATCCCAGGTATCACCTTGGG…	21	11	negative	1	2854	149	2706	901	2	Viral_helicase1, Vmethyltransf super family	helicase, methyltransferase	pfam01443, cl03298	612 - 867, 1 - 220	6.30e-45, 4.57e-17	partial novel variant of a known virus
Lotus corniculatus	Lotus corniculatus luteovirus 4	yes	partial	relaxed	P3	contig_14	GGTGGGTGGTGGTGTGGGGGGGTGTGGTCCCGGGTTCTGGTTGCGGGCCCGGCTCTCCGCTTACCTATTGCGGGATCTGGAAGACGCACTCGAAGATGAACTTGAAGACCCCTGCCGCTGAATTGTTTCCAGATCCTTTATATATGATCCGGAATTGGTTTTCCGTTGCGGAATCATACCAGCTTTTTGAAGCAAGCGCAGAGGCCCCGAACGTGGCTTTTCCACCTTTTGTGATGGGGAACCTGTGTAGTCCTGAGGTGATAGTAGTCGCTGAGCATTTTGGGTCCAGCTCATAGGAGAATGAGCCTGAAGAGGTTGAAGCGGCCTCGGAGATGAACTCCATGACAAGGTTTGTGATTTTATACTCCTTGTAGCACTTGAGAGCTCCGCCCGCGAAAC…	1490	0	30.149	87.4	41.4765	1e-333	YP_009315896.1	RNA-dependent RNA polymerase [White clover mottle virus] >BAV90574.1 RNA-dependent RNA polymerase [White clover mottle virus]	virus	Luteoviridae	White clover mottle virus	ssRNA(+),linear,nonsegmented	rapsearch	/zfs2/jpipas/pgc92/refs/blast/nr	1490	873	973	1178	85	86	-1	8	c14_c13; 1774 nt	GGTGGGTGGTGGTGTGGGGGGGTGTGGTCCCGGGTTCTGGTTGCGGGCCCGGCTCTCCGCTTACCTATTGCGGGATCTGGAAGACGCACTCGAAGATGAACTTGAAGACCCCTGCCGCTGAATTGTTTCCAGATCCTTTATATATGATCCGGAATTGGTTTTCCGTTGCGGAATCATACCAGCTTTTTGAAGCAAGCGCAGAGGCCCCGAACGTGGCTTTTCCACCTTTTGTGATGGGGAACCTGTGTAGTCCTGAGGTGATAGTAGTCGCTGAGCATTTTGGGTCCAGCTCATAGGAGAATGAGCCTGAAGAGGTTGAAGCGGCCTCGGAGATGAACTCCATGACAAGGTTTGTGATTTTATACTCCTTGTAGCACTTGAGAGCTCCGCCCGCGAAAC…	12	7; 9; 11	negative; negative; negative	1; 2; 3	682; 642; 1412	65; 61; 870	618; 582; 543	205; 193; 180	1; 1; 1	Luteo_coat super family; Luteo_Vpg super family; RT_like super family	coat; VPg; RdRp	cl03007; cl03297; cl02808	67 - 194; 58 - 147; 4 - 112	4.56E-36; 1.87e-11; 1.37e-27	extension not included in the dataset, but the full extended contig is included
Lotus corniculatus	Blackberry chlorotic ringspot virus (novel variant 4)	yes	partial	na	P3	contig_143	GTAACTATGCATAGTGCAAATCGCATCTCCTTTAGGAGGCATCGTTAATAATATATAATATTATTAACGGAACCAATAGAACATCGACCCAAAGGTCTCACCTTTTCAGGTGGAAATCGTCCGATTCGGAATGTTCTAGCGAAATTCATAGATTTATACCCGGATGCGAGGTAACTATGCATAGTGCAAATAATTGCACATGTCACACCACCAATAGAGTGCATCTGGCACTCTCCGTGGGCGAAATCCGCATCTCACGCACGAACCAGCTATTTCTGGTAAGTCGTGAGGCATCTCGAAGTTATCTTCGAGGTATTTCACCTGTCAATTGTCCTCGACCAGAAAATCTGGAGGAGGCATCAACGGCTTCGGTTTCGATATGGCGACCCAAAAGTCAGC…	1477	0	25.7603	99.039	99	0	JX429883.1	Blackberry chlorotic ringspot virus isolate Arkansas Rose 7 movement protein and coat protein genes, complete cds	virus	Bromoviridae	Blackberry chlorotic ringspot virus	ssRNA(+),linear,segmented	blastn	nt	23	1477	2290	842	85	85	85	3	none found	-	7	4	negative	2	1023	325	699	232	1	Ilar_coat	coat	pfam01787	82 - 232	6.17e-63	partial novel variant of a known virus
Lotus corniculatus	Lotus corniculatus rhabdovirus 1	yes	partial	na	P3	contig_101	CCCCTTCCGACAAATGCTATGTACAAGTATGTAGAGATACTTTCTCGAGAGTATGATAATTACAAGAATTTGTCTAGTGCTTTTATATTAGGGAATGGGCTGGGGGGAACAAGCAAAGTCTTGAGCAATTTCTGGGGAGGGAAGATCATCACATCGACATTGCTAGATACTGGAGAGAGTATTCCACAGGTGTATCCCAACTGTGATTCGGGAGCAGAGTCTTATAAGAAGGACAATATCATATCATATTTGATGATTGACAGAGTGAATAATCTAAGTCATGAAAGATGGTTGTTGGATTGGGGCCCTGTTATGTCAGATTATGATGTTCAATTTTTGATATCTGATATTGAGATCAACGGAAAAGATCAAGGGATAGAAAGACAGCTAGCTATAGAA…	1384	0	0.299133	57.9	83.8873	1e-439	YP_425092.1	RNA-dependent RNA polymerase [Lettuce necrotic yellows virus] >Q4W382.1 RecName: Full=RNA-directed RNA polymerase L; Short=Protein L; AltName: Full=Large structural protein; AltName: Full=Replicase; AltName: Full=Transcriptase; Includes: RecName: Full=RNA-directed RNA polymerase; Includes: RecName: Full=mRNA (guanine-N(7)-)-methyltransferase; Includes: RecName: Full=GDP polyribonucleotidyltransfe…	virus	Rhabdoviridae	Lettuce necrotic yellows virus	ssRNA(-),linear,nonsegmented	rapsearch	/zfs2/jpipas/pgc92/refs/blast/nr	4	1164	1661	2047	84	84	-1	0	none found	-	5	1	positive	1	19	1254	1236	411	1	G-7-Mtase super family	mRNA methyltransferase	cl27811	1 - 365	2.46e-16	na
Lotus corniculatus	Lotus corniculatus bromovirus 2	yes	partial	na	P3	contig_2	TCATCAAAATGATTTTGGCAAGCATTGAAGCGATTTGTGTTTCTGCTCCTCTGTGAAGACATGGCGTTGGATGGGTTGTCTGGATTCTTGGTCAAAGTATTCATACATCTCAGGTAAGCTCAAACAGCAGCTTATCAGCCCTATACGGACTTTTCCGAATTCACTGCTAAAATATTTCAACTCACAGCTGAGGTACTAGCCCCTATATTCCAAGAACCCCCCATGTCTTAGAAACACTTTACTATGCTCTCAGGAGATTCCCATCTCCATGAGTGACAAGCTTTCCAGAGTCTAAATCAGCGGCATGCTCTATGGGAACCATTTTAGGTCCCAAAACGGTTGTAACATCGCTAGATTTCTCATCTGGATTTTCAGCTTCCTTAATCTGTCTGACTGTAA…	1309	0	6402.69	70.9	63.4836	1e-375	ANN11740.1	movement protein [Strawberry necrotic shock virus]	virus	Bromoviridae	Strawberry necrotic shock virus	ssRNA(+),linear,segmented	rapsearch	/zfs2/jpipas/pgc92/refs/blast/nr	1132	302	1	282	85	86	-1	0	none found	-	10	6	negative	1	1132	242	891	296	1	Bromo_MP super family	movement	cl03270	6 - 275	2.34e-114	na
Lotus corniculatus	Soybean chlorotic mottle virus (novel variant 1)	yes	partial	na	P3	contig_295	TCCTGTAAGATATTTAGAGTCTGTCCGTAATAGAAAACGAGATGATAAGAGTTCTATCTTCCATTTTTCTAGTACGCGTACACACGCTAAAGTTTCCAGTTCCGCAATTGGATACCTGGTTTCTGTATCCTTAAATGATCCAGAAATATATTTGCAGAGCAAAAGTTCCTTTTCAGGTATTTTGATCTGTGCCGCTGAGAAATCAGAGGTCTTATCGAGGCTTGAATCTCGATTATATTGTTTTAGATCCATTAGATCGTTTGCCGCTGATTTGACCAGTGGACTTATCGAGTTTGAATCTCGATTATATTGTTTTAGATCCAGTAGATCATCAGGAATTCCCTTAAGAAATTCTCCTGATTTATTCAGGTCTAAGAGTTGTTTTCCATTTGGATAACA…	1303	0	0.947045	82.7	39.8312	1e-495	NP_068729.1	putative reverse transcriptase [Soybean chlorotic mottle virus] >P15629.2 RecName: Full=Enzymatic polyprotein; Includes: RecName: Full=Aspartic protease; Includes: RecName: Full=Endonuclease; Includes: RecName: Full=Reverse transcriptase >CAC16945.1 putative reverse transcriptase [Soybean chlorotic mottle virus]	virus	Caulimoviridae	Soybean chlorotic mottle virus	dsDNA RT,circular,nonsegmented	rapsearch	/zfs2/jpipas/pgc92/refs/blast/nr	1302	784	205	377	83	83	-1	0	none found	-	7	6; 4	negative; negative	2; 2	582; 1140	1; 781	582; 360	193; 119	1; 1	Rnase_H_super family; RT_LTR	Rnase; reverse transcriptase	cl14782; cd01647	126 - 193; 1 - 118	0.0000000000156; 8.59e-45	partial novel variant of a known virus
Lotus corniculatus	Lotus corniculatus luteovirus 1	yes	partial	relaxed	P3	contig_27	ATCCTGTTCTAGGGAGTCAACAGCTTGTTTAAATGATTCCTGAAAAATTCTCCAGTCAAGTCTGTTGAGCCTGGTTACTGTGGGGCAATTTGTCTTGACATTTTTGTATGCCTCCACAGTCTTAGAGATTACGTGCTCCCTCTCTCCGTCGGAGGGTATTTGAACAGACTCAGCACGCTTGAGCCACCTGGCAGCTTGGAGCTGCAAGGATTTCAGTTCAGCTTCCGCGCCGAACTCTGGCCACCCAAAGCCTTTTGTTTTCTCTCCCATTTCTGGGTGTTGGGAAACGATTTGGGTTCCCCAATTACTTGGAATTTTTTGCTTTGGGTGGTAATATTTGGGGAGACTCCCACAGGCTGTGAACCCTGGTGCCTCTTTTGGGGCACTTGGTATTTCCCA…	1141	0	36.9124	70	10.5171	1e-280	YP_009315896.1	RNA-dependent RNA polymerase [White clover mottle virus] >BAV90574.1 RNA-dependent RNA polymerase [White clover mottle virus]	virus	Luteoviridae	White clover mottle virus	ssRNA(+),linear,nonsegmented	rapsearch	/zfs2/jpipas/pgc92/refs/blast/nr	699	580	600	635	84	83	-1	36	none found	-	6	5	negative	2	270	1	270	89	1	RT_like super family	RdRp	cl02808	1 - 90	1.99e-10	na
Lotus corniculatus	Lotus corniculatus rhabdovirus 4	yes	partial	relaxed	P3	contig_300	CAAAAGAGCACCCCCTGCAAAATTCAAAGAGATAAGTGAAGGTTTATCTATCATGGCAGTACAAGGAGGAACAGTGCTCATGACAGGGGCTCTATTGGGATTTATAAAGAAGAATCATTCGGATTGCATTGTATTCGGATCAGATTGGGTCAGATCCATATCTGATGTGTATACAGAGAGATTTTTGATATTAGCCGGAGCTGTCATAGGGAACAGAATGTCAAGTGACCATTACCCCTCAATAGAATCTATCATCTGGCTTTTCGATTGGGGTGATACTGTATTGGATACTTTTGGCAATGATGGATTTAAGCTCTTGAAAGCTTTTGAGGCCCTAACACTGGGGGTGATTCAAGGGAAAAGTGATTCAGATTTTGTAGATGCCAATCGGTTTCTAAA…	1026	1	0.274854	63.6	99.7076	1e-420	YP_425092.1	RNA-dependent RNA polymerase [Lettuce necrotic yellows virus] >Q4W382.1 RecName: Full=RNA-directed RNA polymerase L; Short=Protein L; AltName: Full=Large structural protein; AltName: Full=Replicase; AltName: Full=Transcriptase; Includes: RecName: Full=RNA-directed RNA polymerase; Includes: RecName: Full=mRNA (guanine-N(7)-)-methyltransferase; Includes: RecName: Full=GDP polyribonucleotidyltransfe…	virus	Rhabdoviridae	Lettuce necrotic yellows virus	ssRNA(-),linear,nonsegmented	rapsearch	/zfs2/jpipas/pgc92/refs/blast/nr	2	1024	146	486	84	84	-1	0	none found	-	7	2	positive	2	53	1024	972	323	1	Mononeg_RNA_pol super family	RdRp	cl15638	1 - 324	3.49e-37	na
Lotus corniculatus	Lotus corniculatus bromovirus 1	yes	partial	na	P3	contig_6	AATCTTTCGGCAGAAAACCAATTTTTTAACATTAGGTAACTGTCCACAGTTCTGATGCGGTATTTCATTGCGTCGTGACAACTGACTGTTTCTTTCAATTCGTCACTAGACGCCCTACTGCTGGTTAAAATAATATCTGGGTTGACCTCCATATTAGCCAACCGTTTCAGATAAGTTGTTTTACCACAACCAGCAACACCATCAACTATGGTTACCTTAAAATTTGGTTTCATTCTCAACGCACTTTCTAGCGCTGGAATCATGCGCATACCAGAATTGAATATGCACGTATCATCGACAATCAACACGTGGTATTTCCTCAGGTGTTGCATACAATTGTCGGAAAGTTCAGTCTCAGACTTCCACGTCAACTGAACATAACCATCCTCAGTCATTGCT…	734	1	8473.5	71.1	99.7275	1e-318	ARS65723.1	replicase P1 [Blackberry chlorotic ringspot virus]	virus	Bromoviridae	Blackberry chlorotic ringspot virus	ssRNA(+),linear,segmented	rapsearch	/zfs2/jpipas/pgc92/refs/blast/nr	734	3	630	872	86	86	-1	0	c3_c6; 1219 nt	ACCAGAATGCAACAAACCCGTCGTCTTTGAAAGACGGAATAAAACAACCTTGTCCCAGGTCAAACCCTGAGACTCATGAGTCGTTTTTATATTTGCAGTTTTAAACCCTGGTGTTTTCTGCAAAGCATCCTTATCAGCCCTCGTATGAGTTATGTACAAAACATCATCCTCACACGGTATCTGGACAGCACAATTTATTGGTACTAAATCAAGCGATCTTTCAACTGGACTCGCTGACTTCACTGCCTTTCTTTTATAAAAGAAATGTTTTAAACAAGCAGTGGCATCTCTTGGACACCTGTAGGTGGTGGTTTGAGTTTCAATACCACCCTGCAACCTATGGTGTTGCATGCGAAAGCCCGGGATTCTGGAAATGAAGGGAACTTGCTCTGTATCACC…	10	7; 10	negative; negative	1; 2	994; 351	473; 1	522; 351	173; 116	1; 1	Viral_helicase1 super family; Viral_helicase1 super family	helicase; helicase	cl26263; cl26263	101 - 161; 11 - 117	0.000000767; 2.71e-9	na
Lotus corniculatus	Lotus corniculatus luteovirus 3	yes	partial	na	P3	contig_33	GCGCAAAAGCTGCCAAATACATAGTGTATCACCTTTGCCGTAAAGAGCGTCAATGCTCCTAATAGCGCTATAGATACTACCAGCATGGTGTAGTGTGTCACAATCATATAAGTCCAGCGTAGCATGCCCCAGATTAACCAAGCCCAGCTTAGGATTAGGGCCCAAGTTGAAGCCAATGCAGCATCTATAACTGCTTCTTTCAACTTCTGAGCACCACGTTCCAAGGAGTTTCTTGAACTCACTGCCATCAGGTTCAAACAAGTTTGCGTGTCCTGATAGCCTTTCCACCAGAGAACTGCTAAGATGTCTCTGTAATTCAGATCTGGTGTGGGCAATTTGGATTGAGGGATCGGAGGAAGTGGAATCTGTTTTAATTTTGATAAATCCTCCGAGTTGTAA…	723	0	58.7248	49.6	47.7178	1e-79	YP_667839.1	P1 protein [Chickpea chlorotic stunt virus] >AAY90039.1 P1 protein [Chickpea chlorotic stunt virus]	virus	Luteoviridae	Chickpea chlorotic stunt virus	ssRNA(+),linear,nonsegmented	rapsearch	/zfs2/jpipas/pgc92/refs/blast/nr	350	6	68	182	84	85	-1	0	none found	-	4	3	negative	1	675	1	675	224	1	Luteo_PO super family	RNA silencing suppressor	cl04656	108 - 215	6.53e-15	na
Lotus corniculatus	Lotus corniculatus luteovirus 2	yes	partial	na	P3	contig_54	TCCTCGTCAGTTAGGTTCTCGATTTCTTTAATATCTTTATTAAGTTCCTCAAGATTGCGGTTTACTTCGTTAGCGCGAAGCCGCTCTGCGGTTGCTTCAAGAAGTCCTTTGTTTCTGTGCATACCTGTCTTGTGCGCCACTGCTTGCGCAGCGTCATACACTTCTCCAGGTTCAATTTCAGTTTCTTTGGACTTAGCAATCTCGCGTTTGTCAAAAGATCTTAGCCTCCCTAAGAAGCCTTTAGGCGGCAGTTTTGTCTGCCCGCCTTTAGGCAACTTTGACGGACTTATTCCTCTAAAGGATCCAGTCGAGCTGGAGTCTGATTCTTCGTCCGGGTTTTCAGTCTGGTTTTCCTTCCAAGATGTTATTTTTGACAGGTATACATCACTACCTGGCGGA…	683	1	29.5095	42.1	16.6911	1e-116	AFP55338.1	CP readthrough product [Soybean dwarf virus] >AFP55342.1 CP readthrough product [Soybean dwarf virus]	virus	Luteoviridae	Soybean dwarf virus	ssRNA(+),linear,nonsegmented	rapsearch	/zfs2/jpipas/pgc92/refs/blast/nr	125	12	550	587	85	85	-1	45	none found	-	3	2	negative	1	518	3	516	171	1	PLRV_ORF5 super family	readthrough	cl12253	1 - 89	0.00063	na
Lotus corniculatus	Lotus corniculatus secovirus 1	yes	partial	na	P3	contig_1126	GGCAAGAAAAACAGAAAAAACTGAAATTAAAGCACTCTCTTTTTGTACGTCTAAATAATCACATCGAGCGGACGTGCATCCGATGCATGCTGTTCACAGCTTAGCCGGCTTCACTGAGCAACCGACAACACTTCACTATGCCAGGAAATCCTGGACGCTAGCAGCTGCCTCCTGGGGCACCACCCCCATTGGAAGATAATTACAGCTTTACCCTTCGAGAAACGGGGAAGGGATAGACCGTGCTCCGAAGAGCCTACACACAACTAAAAGAAAAGAAACCAAAAGAAATGCGTAAAATAAACTACTTATGATAAACTACGACAGGCCTTTGGAGAAACAGCAACTGTCGCCATAAAACTTGAAACCTGCATGGGGTCTAACTTCCAAGTGGAATTGATC…	570	0	0.110526	59.7	37.3684	1e-54	YP_009342469.1	polyprotein [Petunia chlorotic mottle virus] >APW29210.1 polyprotein [Petunia chlorotic mottle virus]	virus	Secoviridae	Petunia chlorotic mottle virus	ssRNA(+),linear,segmented	rapsearch	/zfs2/jpipas/pgc92/refs/blast/nr	552	340	1040	1111	85	87	-1	0	c1126_c1373_c2697; 1025 nt	GGCAAGAAAAACAGAAAAAACTGAAATTAAAGCACTCTCTTTTTGTACGTCTAAATAATCACATCGAGCGGACGTGCATCCGATGCATGCTGTTCACAGCTTAGCCGGCTTCACTGAGCAACCGACAACACTTCACTATGCCAGGAAATCCTGGACGCTAGCAGCTGCCTCCTGGGGCACCACCCCCATTGGAAGATAATTACAGCTTTACCCTTCGAGAAACGGGGAAGGGATAGACCGTGCTCCGAAGAGCCTACACACAACTAAAAGAAAAGAAACCAAAAGAAATGCGTAAAATAAACTACTTATGATAAACTACGACAGGCCTTTGGAGAAACAGCAACTGTCGCCATAAAACTTGAAACCTGCATGGGGTCTAACTTCCAAGTGGAATTGATC…	6	6	negative	3	957	316	642	213	1	Nepo_coat_C super family	coat	cl04211	52 - 205	5.72e-26	extensions not included in the dataset, but the full extended contig is included
Convolvulus arvensis	Blackberry chlorotic ringspot virus (novel variant 1)	yes; yes	partial	na	P4	contig_9993	GAAATCGTCCGATTCGGAATGTTCTAGCGAAATTCATAGATTTATACCCGGATGCGAGGTAACTATGCATAGTGCAAATAATTGCACATGTCACACCACCAATAGAGTGCATCTGGCACTCTCCGTGGGCGAAATCCGCATCTCACGCACGAACCAGCTATTTCTGGTAAGTCGTGAGGCATCTCGAAGTTATCTTCGAGGTATTTCACCTGTCAATTGTCCTCGACCAGAAAATCTGGAGGAGGCATCAACGGCTTCGGTTTCGATATGGCGACCCAAAAGTCAGCCAGTCTCACCCGCTTCTCAACACGCTTACTAGTGTTGAGGCACCATACTACAGCTTTCTCTGAAAGCTGATCAGCAGGTTTTCCTTCGAGAGCAATGTCTCGGCTTCGGTAC…	1723	0	0.210099	99.42	100	0	JX429883.1	Blackberry chlorotic ringspot virus isolate Arkansas Rose 7 movement protein and coat protein genes, complete cds	virus	Bromoviridae	Blackberry chlorotic ringspot virus	ssRNA(+),linear,segmented	blastn	nt	1	1723	2201	484	85	85	85	19	none found	-	11	10; 6	negative; negative	3; 1	911; 1609	213; 1091	699; 519	232; 172	1; 1	Ilar_coat; Bromo_MP super family	coat; movement	pfam01787; cl03270	82 - 232; 1 - 125	6.17E-63; 4.66e-47	partial novel variant of a known virus
Convolvulus arvensis	Arracacha virus A (novel variant 1)	yes	partial	na	P4	contig_11458	CCACGCTGCGCTTCTTCCACAGCATGAATCCTGAGCTCCTCTTTGATTTTGTGTTCCAGGAGCTTTGTTTCTATCATAGCAACTGCATCTCTAACTGATATCCAATCCGTGAGAGCCTCATGCAGTGCTTCCTCGTGGCCATTTACGGTGCTAACCTTTGGATTTAGGAGACGGCATTCTGAACAACTGTTTGTGTCAGTTGGATCATATTCCGTCCCCTCTTTTCTTCGCATCTGTAGCACCACCGAACGACGGTTATAGAAAGATGGCTTGTCTCTCAACTCGCAATCAGTGGGTGGATGCAGATCATTGCAAGTCGTAATGACTAGCGGTGAATCAAACAGCCTCCCTTTTTCTGCTAGCGAAGCCATATTCAAGGGGTATGGTTCCGAATTAACC…	1265	1	0.147036	82.7	99.8419	1e-677	AQW44800.1	polyprotein [Arracacha virus A]	virus	Secoviridae	Arracacha virus A	ssRNA(+),linear,segmented	rapsearch	/zfs2/jpipas/pgc92/refs/blast/nr	1265	3	598	1018	86	86	-1	0	none found	-	8	5	negative	1	1238	3	1236	411	1	RNA_helicase	helicase	pfam00910	208 - 310	3.68e-32	partial novel variant of a known virus
Convolvulus arvensis	Tomato ringspot virus (novel variant 1)	yes	partial	na	P4	contig_160	TGTTCGGACACGGGATTAAAATAAAAACTAAAAGAGCTATCATCCCCCGTAGATGGGCTCGTGAGAACAAAATCTTCCGTTCGCTGCGCGCGCGTGGTAGGGGCCCCTCCAAAAAGGGATCTTACCCGAGCGCCAGTCGAACGAGCGGAATAAGCGTCCCTAACATCAGGCAGAATAGAGCGCTGCGTGGGCACTCCTTCTTTTGGGGCCTTGTAAACGGCCCTAGCCTCTTCAAAGGAAATACCATGCTTATCCGCATACTTCCTAATGTTGTCCTCCTGGGAATCCTCCTGCTTACGGCTCAACCAACGCTTACGCGCTTCTGAGCGATAAGGTGCCGCATTTGCACCAGCATCAGAGGATCCTACCACATTACGCACTCCTGTAAAAGGCGGAGTT…	1214	1	9.42834	86.764	100	0	KR911672.1	Tomato ringspot virus isolate RaspCL_v1 segment RNA2 polyprotein gene, complete cds	virus	Secoviridae	Tomato ringspot virus	ssRNA(+),linear,segmented	blastn	nt	1	1214	3374	2137	84	84	85	10	c691_c999_c160; c1918 in middle; 2003 nt	CAGCGCAACCGAAGTTTCCCATGCAGGAAACCCTGGCGTTGCCATTCCTTATACCTAAGTAAATTCTGAGTCTTACACGCGCTTATAATATCCAGCGTGTGCAAGAGAGTTCCCCCTTTAGCATCCTTAGCACAGGTAACCTTGCCTAAAAAAGCGGCTTCAGTTCCCTCCTGCCAGGACCCACCCTGGACCGAGGAGTTCCTAGGTGGCAAAAAATTAGGGTCTGCAAAAGCCCCCGTCCCATGCTGCGTCCTATCAACGCTTCCATTGAACAGGGAACTCCCACGCGATCGTGAATGACCAGAAACCACAAACCGAGAAGATTGCGATCTCTGCAAACGCCATTGCATGGGACCCGCTTGTATCTCCGTGGCGCGTATGTTAAAGCCCTTCTGCTGG…	14	7	negative	1	1988	3	1986	661	1	Nepo_coat_N super family	coat	cl04212	612 - 662	1.41e-15	makes up Convolvulus arvensis secovirus 3 with contig_1918 and contig_999; other extension not shown but full contig is included in the dataset; partial novel variant of a known virus
Convolvulus arvensis	Grapevine virus S (novel variant 2)	yes	partial	relaxed	P4	contig_7306	ACTAAACTCGGTAAACTCAAAAGGGCTGATTCTAGGAACAAACAATGTTTGGTACCCTTATATCTTCTAAATTCAGCCAATTCAGCAGTGCGACGACAGACATCTGCGTCTTCAAAAACCCACAAGATATCACACAAACTTTGATAATAATCATCAATCATTGTGACTTGTAGAGTTTTGGGACCTAGTTTCGGAAGTAATTTTAGGGGATTGGGAACCGCTAACACTTCCTTACTACCATCAGCACACTCCACAACCAACAAAAACTTTGAGCAGATGAAGGGTTGATTATGGGGAAACTTCGTCTCAAAATTAAAAAGGGAGACGCACAAATCTTCCTTATCTTGAGGCAACTCCTTGATCGATCCAAGGAGACTGTCATCACCACTAGCGGCAACG…	1210	1	0.42562	99.42	99	0	JX513899.1	Grapevine virus S isolate GVS 3138-01 segment RNA2 RNA-dependent RNA polymerase (RDRP) gene, partial cds	virus	Bromoviridae	Grapevine virus S	ssRNA(+),linear,segmented	blastn	nt	1	1206	2065	860	85	85	85	0	c7908_c7306; 1723 nt	CCCCTAAATTTTTCACAAAGGATAAAGTTTTTATCTTTTCGGCGAGATTGGCAAAGATTAACCTTGAAGAAGGGAAATCTGAAATCTCGAAGTCAATTTTTAACTTCGGTACCTTCACTGAGAACAGCGTCTCAGGAAGATTATTAATAGCGCAGTCAATGCAATTTACCCCCATTCGACCTGGGGGGCTTCTTTCTTCCAACGATATTTCGTTGGGAATCTGCACTATCGGCTTTCCAACAGTCTTGGGTTCTGCGGACACCTTTACTGATTCTGGAGCATTCAGTTTTATTTCTGGTTGCACACGACTCCCGGGTTCCGGTTGTCTCAGGTCGTCTACATTTAATACCGGTTCTCTCTGTGGAGTCTCTTCCAACGCATTGGGCATCATCAGATCGG…	12	12	negative	3	1649	156	1494	497	1	RdRP_2	RdRp	pfam00978	1 - 381	1.94e-151	partial novel variant of a known virus
Convolvulus arvensis	Tomato ringspot virus (novel variant 3)	yes	partial	relaxed	P4	contig_1963	GCACATCCAGAGGGCATGCCAGCGCGAACTTCGTAAACACGTTGTCCACACACACTCCACCTACCATACATGGCCATTAAAAGATTGCCACGAACGGTACTATGCTCATCATTATATAACCTATTAATAAAATTTACAATATGAACATACGCCTGATAATTAAGTAGCCCATCAAAACGACTATAGTCGCAATTCAAGGCTACTGAATTTTTTTCAGCCAGGCGTTGATAAATATCCGTCCAATCACGCGAATATGGGTTGGTTCCCACAGCGCATGCCAAACGGTGCCTATTAACTTGCATGCTAGAACAAAGTATTCCAACGTACTTGCGTAGCAACAAGTTATAGTGCATTGGGAGAACAACGAATGTGCGCGTCTTAGGCTTCTCCAGCACCTTG…	1136	1	2.62676	98.239	100	0	KM083894.1	Tomato ringspot virus isolate Rasp1-2014 segment RNA1, complete sequence	virus	Secoviridae	Tomato ringspot virus	ssRNA(+),linear,segmented	blastn	nt	1	1136	5563	4428	85	85	85	6	c1963_c1156_c3041; extensions with c4717 and c4718 not any longer; 1319 nt	GCACATCCAGAGGGCATGCCAGCGCGAACTTCGTAAACACGTTGTCCACACACACTCCACCTACCATACATGGCCATTAAAAGATTGCCACGAACAGTGCTATGTTCATCATTGTATAATCTATTAATAAAATTTACAATATGTACATACGCCTGGTAATTAAGTAGCCCATCAAAACGACTATAGTCGCAGTTCAAGGCTACTGAATTTTTCTCAGCCAGGCGCTGATAAATATCTGTCCAATCACGTGAGTATGGGTTGGTTCCCACAGCACATGCTAGACGGTGCCTATTAACCTGCATGCTGGAACAAAGTATTCCGACATATTTACGCAGCAGCAAGTTATAGTGCATTGGGAGAACAACAAATGTGCGCGTCTTGGGCTTCTCCAAAACCTTG…	6	4	negative	1	1151	3	1149	382	1	RNA_dep_RNAP	RdRp	cd01699	225 - 383	2.71e-50	also makes up Convolvulus arvensis bromovirus 3 with contig_7908, contig_1156, and contig_3041; partial novel variant of a known virus
Convolvulus arvensis	Convolvulus arvensis bromovirus 2	yes	partial	na	P4	contig_1878	AAAGCCCGGGATTCTGGAAATGAAGGGAACTTGCTCTGTATCACCTAAAGCAATTACTTCCTTCACTTGGGCTAATGTGGCTGCTGCATATACACAACCAGCATGAGTCAAGAAGCATTCATCGAAAAGTAATCTTTCGGCAGAAAACCAATTTTTTAACATTAGGTAACTGTCCACAGTTCTGATGCGGTATTTCATTGCGTCGTGACAACTGACTGTTTCTTTCAATTCGTCACTAGACGCCCTACTGCTGGTTAAAATAATATCTGGGTTGACCTCCATATTAGCCAACCGTTTCAGATAAGTTGTTTTACCACAACCAGCAACACCATCAACTATGGTTACCTTAAAATTTGGTTTCATTCTCAACGCACTTTCTAGCGCTGGAATCATGCGCAT…	1127	1	0.601597	72.9	99.8225	1e-521	AGN29722.1	replicase protein [Strawberry necrotic shock virus]	virus	Bromoviridae	Strawberry necrotic shock virus	ssRNA(+),linear,segmented	rapsearch	/zfs2/jpipas/pgc92/refs/blast/nr	1125	1	543	916	86	86	-1	0	c1878_c13587_c6363; 1879 nt	AAAGCCCGGGATTCTGGAAATGAAGGGAACTTGCTCTGTATCACCTAAAGCAATTACTTCCTTCACTTGGGCTAATGTGGCTGCTGCATATACACAACCAGCATGAGTCAAGAAGCATTCATCGAAAAGTAATCTTTCGGCAGAAAACCAATTTTTTAACATTAGGTAACTGTCCACAGTTCTGATGCGGTATTTCATTGCGTCGTGACAACTGACTGTTTCTTTCAATTCGTCACTAGACGCCCTACTGCTGGTTAAAATAATATCTGGGTTGACCTCCATATTAGCCAACCGTTTCAGATAAGTTGTTTTACCACAACCAGCAACACCATCAACTATGGTTACCTTAAAATTTGGTTTCATTCTCAACGCACTTTCTAGCGCTGGAATCATGCGCAT…	12	11	negative	2	1821	1	1821	606	1	Viral_helicase1 super family	helicase	cl26263	495 - 607	9.77e-25	other extension not included in dataset, but full extended contig is included in dataset
Convolvulus arvensis	Tomato ringspot virus (novel variant 2)	yes	partial	na	P4	contig_1458	ACTGTTGCTGTTTGCTCAATTTCTTCCACTCCTTTGCCAAAGGCAAGACGGGCAGAAAAAGAACCCTTCATATTTCCGGCAGTAGCGTTCAAACCCCACTGGAAAACAAAGATAGCTCTTCCCGTAAAAAAGCCAGTAGATGAAATAAGCAGAGATAAAGGATGTTGCTTTAATAGCACCTCTGACTTATCATCAATAATATCCGGAAGGCGAGCTGGCCACTCGAACCTCCAGTCGTCAATTTTAAAATTCCTAAAACTACACCAGTTGAACTGCTGTTCTCCCGCTATAGTTCTAGGCACTCCCTCAACCAGCTCTATGTGGTCAAAATAACACATGAACTGGTATTTAGCTTTATTATTTTGCGGGCTAAATGGGCCCGCTACAGCGAAAATTTCT…	1115	1	6.41704	93.795	99	0	KR911674.1	Tomato ringspot virus isolate Rasp_CL coat protein (CP) gene, partial cds	virus	Secoviridae	Tomato ringspot virus	ssRNA(+),linear,segmented	blastn	nt	4	1115	1328	217	85	85	85	4	c2639_c2948_c1458; c4601 and c1999 in middle; 1576 nt	ACCGGTGCCAGCTTGCTCAAGGCCGGATAACCCCTATTTCAAAGCTAATTAAGAGGCCACCTATTGGAAGCTGCTTACGGCAGCCACTCGCCTAACCTAAAACTCACCCGCGTCCAAACGGGCTTTTCCCCGCCTGCTGGGCTGCTTGAAGAGCAGCCGCATACTGGCTTCCAGGCCCTCCTACATCTACATTCTCTGGTGGACGGCCTGTGGGATTTTGCGTCCCTAGGGTGGCACTAGTCGTGCCGATTTCTTTCTTAAAATGTTTAACACTAGGTCCATAGAAAGAAAATCCCTCCTGTAAAACAACATTCACAGAGAGCCTATCAACAAGTTTCGCTTGCGTTAGTCTCACGTAAATGTAAGGCTCCATAGACCCTGGAGGACCCGAAGTAGTAA…	8	4	negative	1	1573	104	1470	489	2	Nepo_coat_C, Nepo_coat super family	coat	pfam03688, cl04041	275 - 434, 104 - 269	1.35e-56, 9.02e-55	makes up Convolvulus arvensis secovirus 4 with contig_1883; other extensions not shown but full contig included in the dataset; partial novel variant of a known virus
Convolvulus arvensis	Convolvulus arvensis secovirus 1	yes	partial	na	P4	contig_5856	TTTCTTTATTTTTTTTTTTTGTGTCCACGCCAAACGGACACGAGCAGCAAGAAAAACAGAAACAACTGAAATTAAAGCACTCTCTTTTTGTACGTCTAAATAATCACATCGAGCGGACGTGCATCCGATGCATGCTGTTCACAGCTTAGCCGGCTTCACTGAGCAACCGACAACACTTCACTATGCCAGGAAATCCTGGACGCTAGCAGCTGCCTCCTGGGGCACCACCCCCATTGGAAGATAATTACAGCTTTACCCTTCGAGAAACGGGGAAGGGATAGACCGTGCTCCGAAGAGCCTACACACAACTAAAGAAAAGAAACCAAAAGAAATGCGTAAAATAAACTACTTATGATAAACTACGACAGGCCTTTGGAGAAACAGCAACTGTCGCCATAA…	848	0	0.244104	63.2	54.4811	1e-165	YP_009342469.1	polyprotein [Petunia chlorotic mottle virus] >APW29210.1 polyprotein [Petunia chlorotic mottle virus]	virus	Secoviridae	Petunia chlorotic mottle virus	ssRNA(+),linear,segmented	rapsearch	/zfs2/jpipas/pgc92/refs/blast/nr	845	384	958	1111	85	86	-1	6	none found	-	4	3	negative	1	719	360	360	119	1	Nepo_coat_C super family	coat	cl04211	1 - 111	5.38e-18	na
Convolvulus arvensis	Convolvulus arvensis secovirus 2	yes	partial	na	P4	contig_12827	GTAGGAGCTGAAACGCCCGATATTGGCAAGAAACAAAGTCGAGCCAAGTTTCGAGCATTTGCAAGCTTCATCCTGGGGGTCCTAATCCTAAGAGTAAATGTGGTCTCCTCCACGAGGTCCTCATGCTCCACAAAGTTACTTTCCCGCAAGGTAGGATCTACACCAACGTTCTGCATGAAAAAGCAGCGCATTTTGCAGCCTATCTGCACTGAGGAAGTAGGTATGTATCGCAAGATCACCTCTCCTCCATATCCCATAAAATTTTCCAAGTAAGCACGCCAAGGGGATATGAACTTGCCTTCACCTGCCGAAGGTTGTTGGGCCCTAGACCATCCTAAATCTACAATAACCGCAGTTGGGTTATTAGAAGCCACAGAGAAGGGACCCAAAATCCTCCCT…	805	1	0.193789	47.6	99.5031	1e-225	YP_009342469.1	polyprotein [Petunia chlorotic mottle virus] >APW29210.1 polyprotein [Petunia chlorotic mottle virus]	virus	Secoviridae	Petunia chlorotic mottle virus	ssRNA(+),linear,segmented	rapsearch	/zfs2/jpipas/pgc92/refs/blast/nr	803	3	663	928	86	86	-1	0	none found	-	7	7	negative	3	590	3	588	195	1	Nepo_coat super family	coat	cl04041	50 - 196	7.37e-09	na
Convolvulus arvensis	Convolvulus arvensis bromovirus 1	yes; no	partial	na	P4	contig_8470	GAAATCGTCCGATTCGGAATGTTTCACAACGGAATTCATAGATTTATGCCCGGATGCGTGGCAACTATGCATAATGTGGATAACCACAATATGTGCACCTCCAAATACATTGATCTACAATGTACTTAGGGCGAAATCCGCATCTTGCACAAGAATTGTCCCTCATGCAAGGCAACTCAGCATCATAAATGCTGAGGTTGGTAATCTTTCATTGATTACCGTCATCCAGAAAATTTTCTGGTGGCATCAAAGGCGCAGGTCGTGATACGGCTAACCAATAGTTAGCCAACCGCACGCGCTTGGCATCTTTACGGTGATCATCCAGACACCAGACGATCGCACGTTCAGAGAGTTGATCAGGGGATTTACCACCCAAATCAAAATCTCTACTTCGGTAAG…	794	0	0.717884	76.2	68.0101	1e-248	YP_008470973.1	coat protein [Ageratum latent virus] >AGN29721.1 coat protein [Ageratum latent virus]	virus	Bromoviridae	Ageratum latent virus	ssRNA(+),linear,segmented	rapsearch	/zfs2/jpipas/pgc92/refs/blast/nr	766	227	50	230	86	86	-1	17	none found	-	5	4; 5	negative; negative	2; 2	709; 166	209; 65	501; 102	166; 33	1; 1	Ilar_coat; thiH super family	coat; thiamine biosynthesis	pfam01787; cl35872	3 - 161; 11 - 29	1.22E-63; 6.79e-3	na
Convolvulus arvensis	Arracacha virus A (novel variant 2)	yes	partial	relaxed	P4	contig_8640	ATCTCGAATAGGGATTAATACCCACCTGACATGGCAATTTATTACGATTTTCCATTATAAATTTGCCAAAGGCGAGATACTTCTCCCTCAATCTCAAATTGAAATGAAGTGGAAGAATTGCAAACAGCCTGGTTTTTGGATTTTGGATTTTGCGGGGAGGTAGTCTCTCATCCTTAGGACACTCCATGCAATAAAGTTCGGGGACTGAGTGCGGAGCGATATCCTTGAGCTCTTCATAGGCCTTAAAAACGGTTGTTCCTTCTTTTAAGGTTCTCTCGCCTATGAGTCCTTCAAAGTATCTCTCCTTCCCAGCCTCTCCGTTCTTTCTTTCAAGAACAAATGGGTATCCCTCGGAAGTTGACATCACCATAGGATCAAAAAATTTTTCGACTTCTTCTC…	779	1	0.132221	79.5	99.7433	1e-392	AQW44800.1	polyprotein [Arracacha virus A]	virus	Secoviridae	Arracacha virus A	ssRNA(+),linear,segmented	rapsearch	/zfs2/jpipas/pgc92/refs/blast/nr	778	2	1487	1745	85	85	-1	0	none found	-	6	3	negative	2	676	2	675	224	1	RT_like super family	RdRp	cl02808	2 - 225	2.04e-32	partial novel variant of a known virus
Convolvulus arvensis	Grapevine virus S (novel variant 1)	yes	partial	na	P4	contig_11439	AGTGGATCCATCATCACAGAAGCTATTAATTTCCTCACACCACGTCTCACGCAGTGTGCAGCTACTGTGGTGATAGGAATATCACTGACCGAGTGAATTGCCATAGCAAAAGGAGCTTTCACCTGACAATCCTCAAACTTATGGGAACAGAAGTCAACCGGCATTTCCTGGTTGAACTCCCGATTTCTTCGCTTTTCTACAGCGGCAGCTAAAGATATATACCGATCGGTATGGCGAGCCCCGTCACGAACATCAAGGATGGGACAACAACAATGAACATTGTTTCGTCCCTGCTTGGCATGAGTGACGTAGTTACCACCTAAATCAATAATACGCTCAGTCTTCGTATTAAATCGATTGTATATATCTAGGGTCTCGCACACCCTGTGTGCGGCAGCA…	662	1	0.285498	99.396	100	0	JX513898.1	Grapevine virus S isolate GVS 3138-01 segment RNA1 viral methyltransferase gene, partial cds	virus	Bromoviridae	Grapevine virus S	ssRNA(+),linear,segmented	blastn	nt	1	662	730	69	86	86	87	8	c7281_c11439; 893 nt	CCAGATAAACATGATTTTGTTTCCACTCGATACGAGTAGGAATTGTTCACGATGATCTGGTTTGTGGTCATGTATTGAGTCAAGACATTAAAATCGTGGGAGTAACTCAACCCGGGAGCGTCAACAAAATGGAAATGTATAAAAGTTTGGATTTTACCATCAACATTGACGTCTTCCTTTTCCCAATCCACATTGAGTAAGGGTATATGACCTTTGTCATAAATCATCATAAGTGGATCCATCATCACAGAAGCTATTAATTTCCTCACACCACGTCTCACGCAGTGTGCAGCTACTGTGGTGATAGGAATATCACTGACCGAGTGAATTGCCATAGCAAAAGGAGCTTTCACCTGACAATCCTCAAACTTATGGGAACAGAAGTCAACCGGCATTTCC…	4	2	negative	1	395	3	393	130	1	Vmethyltransf super family	methyltransferase	cl03298	8 - 126	6.62e-21	extension not included in the dataset, but the full extended contig is included; partial novel variant of a known virus
Convolvulus arvensis	Convolvulus arvensis bromovirus 3	yes	partial	relaxed	P4	contig_7908	CCCCTAAATTTTTCACAAAGGATAAAGTTTTTATCTTTTCGGCGAGATTGGCAAAGATTAACCTTGAAGAAGGGAAATCTGAAATCTCGAAGTCAATTTTTAACTTCGGTACCTTCACTGAGAACAGCGTCTCAGGAAGATTATTAATAGCGCAGTCAATGCAATTTACCCCCATTCGACCTGGGGGGCTTCTTTCTTCCAACGATATTTCGTTGGGAATCTGCACTATCGGCTTTCCAACAGTCTTGGGTTCTGCGGACACCTTTACTGATTCTGGAGCATTCAGTTTTATTTCTGGTTGCACACGACTCCCGGGTTCCGGTTGTCTCAGGTCGTCTACATTTAATACCGGTTCTCTCTGTGGAGTCTCTTCCAACGCATTGGGCATCATCAGATCGG…	565	0	0.40531	59.2	54.6903	1e-82	ALA50795.1	2b protein [Parietaria mottle virus]	virus	Bromoviridae	Parietaria mottle virus	ssRNA(+),linear,segmented	rapsearch	/zfs2/jpipas/pgc92/refs/blast/nr	313	5	46	143	85	86	-1	0	c1963_c1156_c3041; extensions with c4717 and c4718 not any longer; 1319 nt	GCACATCCAGAGGGCATGCCAGCGCGAACTTCGTAAACACGTTGTCCACACACACTCCACCTACCATACATGGCCATTAAAAGATTGCCACGAACAGTGCTATGTTCATCATTGTATAATCTATTAATAAAATTTACAATATGTACATACGCCTGGTAATTAAGTAGCCCATCAAAACGACTATAGTCGCAGTTCAAGGCTACTGAATTTTTCTCAGCCAGGCGCTGATAAATATCTGTCCAATCACGTGAGTATGGGTTGGTTCCCACAGCACATGCTAGACGGTGCCTATTAACCTGCATGCTGGAACAAAGTATTCCGACATATTTACGCAGCAGCAAGTTATAGTGCATTGGGAGAACAACAAATGTGCGCGTCTTGGGCTTCTCCAAAACCTTG…	6	4	negative	1	1151	3	1149	382	1	RNA_dep_RNAP	RdRp	cd01699	225 - 383	2.71e-50	also makes up Blackberry chlorotic ringspot virus with contig_7306
Impatiens capensis	Impatiens capensis bromovirus 1	yes	partial	na	P7	contig_2120	TCTCTTATTTTTAAGAGGCATCAATAATATCACTAGATATTATTGGTATCATCATTAATCGGGTTTGAGATGCGCCCGACCGCCTAAAATGATGATTCATCGCAAATTCTTGCGGCATCCAATAATATAATTGGGTAAACCATTCGGTTCTTCGTTAGGTTAATACCCTAACGGCATCAAGATCTCCTTGCATAAGAGTCTTGGAATAATTGATACACCTAACAATCTGATCATCTAAGTCATGTGGAGCAACGGTATAATACCGGAAAGACTTACGATGACGAGATAGGGCAACTAAATTGTGACAAGACCCAACTTCAGGATCTTTACCAGAATGCAACAAACCCGTCGTCTTTGAAAGACGGAATAAAACAACCTTGTCCCAGGTCAAACCCTGAG…	2742	0	0.627279	71.3	94.2013	0	ACT67442.1	replicase [Tobacco streak virus]	virus	Bromoviridae	Tobacco streak virus	ssRNA(+),linear,segmented	rapsearch	/zfs2/jpipas/pgc92/refs/blast/nr	2740	158	231	1092	86	86	-1	0	none found	-	17	16	negative	3	2590	155	2436	811	1	Viral_helicase1	helicase	pfam01443	524 - 779	3.06e-48	na
Impatiens capensis	Blackberry chlorotic ringspot virus (novel variant 3)	yes	partial	relaxed	P7	contig_9	ACATGGCAACTGAGCGCATCTCCTTTTAGGAGGCATTATTAATATCATTAGATATTAATAGCAACCATTAACCACTGAGTTAAGATGCGCTCAGTTGCCATGTTAATGGGATAAACATTCCCCCACACAAGACTCCACTTTAGGAGCAATGGAAGGAATCTTCGGTAAATCAAAACCGGAAATCACATCAGACATCTTCAAAACTTGTTTCCAACCAAATTTTGGTATATAGATGTGTACATCAACTTCCCCAATAGATCGTAACTGAATCCTTTGGCGATCGTTAGGTACATTTAACGAACGAACAAAGGGTAAAGTACGAATTCTACTAGCTAAGTTGGCAAAGATTAACCTTGAAGAAGGGAAATCCTTTACTTCGAAGTCAATATTTAACTTCGG…	2338	0	4682.43	94.576	99	0	KX834011.1	Blackberry chlorotic ringspot virus isolate BR segment RNA2, complete sequence	virus	Bromoviridae	Blackberry chlorotic ringspot virus	ssRNA(+),linear,segmented	blastn	nt	16	2338	2862	540	85	85	85	2	none found	-	12	8	negative	1	2047	446	1602	533	1	RdRP_2	RdRp	pfam00978	1 - 423	3.93e-170	partial novel variant of a known virus
Impatiens capensis	Impatiens capensis bromovirus 2	yes; yes; no	partial	na	P7	contig_1748	CGGTCCATTAGGAGGCATTACTAGTAATTTAATTACTAGTAGCATCATATGAAACATCGACCCAAAGGTCTCACCTTTCGGTGGAAATCGTCCGATTCGGAATGTTTCACAACGGAATTCATAGATTTATGCCCGGATGCGTGGCAACTATGCATAATGTGGATAACCACAATATGTACACCTCCAAATACATTGATCTACAATGTACTTAGGGCGAAATCCGCATCTTGCACAAGAATTGTCCCTCATGCAAGGCAACTCAGCATCATAAATGCTGAGGTTGGTAATCTTTCATTGATTACCGTCATCCAGAAAATTTTCTGGTGGCATCAAAGGCGCAGGTCGTGATACGGCTAACCAATAGTTAGCCAACCGCACGCGCTTGGCATCTTTACGGTG…	2229	0	134.501	70.9	37.2813	1e-374	ANN11740.1	movement protein [Strawberry necrotic shock virus]	virus	Bromoviridae	Strawberry necrotic shock virus	ssRNA(+),linear,segmented	rapsearch	/zfs2/jpipas/pgc92/refs/blast/nr	2030	1200	1	282	85	86	-1	0	none found	-	18	13; 11; 12	negative; negative; negative	2; 1; 1	2030; 1002; 249	1140; 292; 148	891; 711; 102	296; 236; 33	1; 1; 1	Bromo_MP super family; Ilar_coat; thiH super family	movement; coat; thiamine biosynthesis	cl03270; pfam01787; cl35872	6 - 275; 73 - 231; 11 - 29	2.34E-114; 1.11e-62; 6.79e-3	na
Impatiens capensis	Impatiens capensis secovirus 3	yes	partial	relaxed	P7	contig_7309	ACAGCTCACGAATAGCTGCAGCCGCATTCATATACAATTTTTCCATGACATCACCATCCTTTGCGGCAACCCACACAAGGGAAGAGTATACGGCATTCAGATCAAGAGGGGCAAGTATGTAACCATCACATTTCTTGAAACCCCGTTTGAGAAAGTCCAGGCATTGAAGAGGCTTGGCTTCCAGGGTAGGTGAAAGTTTGTCAGTACCATCAGTTATAGTAACCCCAACATCAGCCAAGGTATCCTTCAGTAATTTACCGAAAGAAACCTTGGTTCTGCTGCCATCACTATTGGCGATTTCGATCTGGGCTATCGATTGGTTAACAGCTATGAGATTATCATCACCGTAAACTATCAAACAGACCAGGGTACTGAATTGCTCCCTGGGCACACCAGGGA…	2099	0	0.123392	62.5	16.0076	1e-985	AQW44800.1	polyprotein [Arracacha virus A]	virus	Secoviridae	Arracacha virus A	ssRNA(+),linear,segmented	rapsearch	/zfs2/jpipas/pgc92/refs/blast/nr	2098	1763	1288	1398	85	84	-1	0	none found	-	14	8	negative	2	1936	2	1935	644	1	RNA_dep_RNAP	RdRp	cd01699	325 - 623	5.97e-80	na
Impatiens capensis	Impatiens capensis secovirus 2	yes	partial	na	P7	contig_9086	ATTGGCAAGACTGCTCAATGGTAAACTTGTAACTGGGGGAATCTGGAAAAATTTTTACACTAAGGCGTTGCCAGGGAGCCAGTGGTTTCTCTGAAACGCTCCCTCTAGCGACATAGTGATCCAAAGCGTGAAGATTCCTCCTCTTGGCATAAGCATCACCATATGAGGACGAACTCATCACAGCCTTAGCTTCAACTTTTTCCATTATGCCGTATGAAGCTGCTAGCGATGGGGCACAAAAAAAACTAGTCAGGAAATTGAAGAAGCCGTAAAAAGTAACGGTTACTCCAACAAACCCAGCTAACAATAAGCACAGTGTGCCACCATTTTCACGCACATATTGATAAGAGTTTCCTACAAATGCAGTCAACTTTTCCATCGTCTTATCAATATGTGATT…	1582	1	0.148546	70.9	99.7472	1e-724	AQW44800.1	polyprotein [Arracacha virus A]	virus	Secoviridae	Arracacha virus A	ssRNA(+),linear,segmented	rapsearch	/zfs2/jpipas/pgc92/refs/blast/nr	1579	2	784	1308	86	86	-1	0	c9086_c7069; 3007 nt	ATTGGCAAGACTGCTCAATGGTAAACTTGTAACTGGGGGAATCTGGAAAAATTTTTACACTAAGGCGTTGCCAGGGAGCCAGTGGTTTCTCTGAAACGCTCCCTCTAGCGACATAGTGATCCAAAGCGTGAAGATTCCTCCTCTTGGCATAAGCATCACCATATGAGGACGAACTCATCACAGCCTTAGCTTCAACTTTTTCCATTATGCCGTATGAAGCTGCTAGCGATGGGGCACAAAAAAAACTAGTCAGGAAATTGAAGAAGCCGTAAAAAGTAACGGTTACTCCAACAAACCCAGCTAACAATAAGCACAGTGTGCCACCATTTTCACGCACATATTGATAAGAGTTTCCTACAAATGCAGTCAACTTTTCCATCGTCTTATCAATATGTGATT…	16	9	negative	1	2818	2	2817	938	1	RNA_helicase	helicase	pfam00910	444 - 546	4.66e-31	na
Impatiens capensis	Grapevine virus S (novel variant 3)	yes	partial	relaxed	P7	contig_5034	TGCATATATTTGTCAAGAGCAACCAATGGCAACGGTCCCTTGTACTCAGACAAAGGTGGATTCTTATTCTCGATATACTGATTGAAGAAATGCAATTCCTCACCAGATATCGGGATCAGTTTCATCAAACGAGTCTTATCAACAATTTGAGAACGGAATCTAGAAACACATCGTTCAAGGACTTCATTATGATTGAAACTGCTTTGCAACTCGGGCACATTCATGTTTCTTTTCTTTATGGCAAGAAGTGCCTCACGTTGCGTAGGAACTCGATGGGACAACCCACCAACATTCAAAGCGGGTATTAGTCGACTGTCTGTTCCCTTGGTCCAATCATTGAACACAGACATGTCGAGATCACATTTAGATACTTCCAAATCAATATCATGGGTTTCCACC…	1160	1	0.780172	99.566	99	0	JX513899.1	Grapevine virus S isolate GVS 3138-01 segment RNA2 RNA-dependent RNA polymerase (RDRP) gene, partial cds	virus	Bromoviridae	Grapevine virus S	ssRNA(+),linear,segmented	blastn	nt	1	1153	1153	1	85	85	85	14	none found	-	10	6	negative	1	1136	3	1134	377	1	RdRP_2 super family	RdRp	cl03049	249 - 378	2.38e-33	partial novel variant of a known virus
Impatiens capensis	Blackberry chlorotic ringspot virus (novel variant 2)	yes	partial	na	P7	contig_6	GCTTAACGTCGTACAATATCTCTTTAAGCAAGTTTCTTGAGTATTCACGACGGTATCAGACAATCTCGAGTCAGAAGCCACAATGGCTTCATGTGTGAGACTCAAGGAATTCTTCGCCACGGTCAATTTCTCCTTGATTTCACAAAGATCAAGAATTGGTAACAAACCATCTTCGATCTTCGGATCCTTTTCTAAGGCTTTCGCGATCGAGATCAGAGCCGCATCGCGAGCATCAAGAAACTTTTGCTTTCTTTCCTCTTCCTGTTTATCATGCTCAACCATTTCCATGTGACTAACGAGTAACTCATTGACACACTCATTCACATTTAAGCATGATGGGAACGCCAAGTTTTCCATGAAAACGTTCCAAACATCCGTCGCCTTCATATGCGCGGGCAC…	1036	1	5510.09	95.976	99	0	KX834010.1	Blackberry chlorotic ringspot virus isolate BR segment RNA1, complete sequence	virus	Bromoviridae	Blackberry chlorotic ringspot virus	ssRNA(+),linear,segmented	blastn	nt	43	1036	2038	1045	85	85	85	4	c6_c25; 1305 nt	GCTTAACGTCGTACAATATCTCTTTAAGCAAGTTTCTTGAGTATTCACGACGGTATCAGACAATCTCGAGTCAGAAGCCACAATGGCTTCATGTGTGAGACTCAAGGAATTCTTCGCCACGGTCAATTTCTCCTTGATTTCACAAAGATCAAGAATTGGTAACAAACCATCTTCGATCTTCGGATCCTTTTCTAAGGCTTTCGCGATCGAGATCAGAGCCGCATCGCGAGCATCAAGAAACTTTTGCTTTCTTTCCTCTTCCTGTTTATCATGCTCAACCATTTCCATGTGACTAACGAGTAACTCATTGACACACTCATTCACATTTAAGCATGATGGGAACGCCAAGTTTTCCATGAAAACGTTCCAAACATCCGTCGCCTTCATATGCGCGGGCAC…	9	5	negative	1	1272	1	1272	423	1	Vmethyltransf super family	methyltransferase	cl03298	3 - 155	4.05e-08	partial novel variant of a known virus
Impatiens capensis	Impatiens capensis secovirus 1	yes	partial	na	P7	contig_17208	AAACAAAGTCGAGCCAAATTCCGAGCGTTTGCAAGCTTCATCCTAGGGGTCCTAATCCTAAGAGTAAATGTGGTCTCCTCCACGAGGTCTTCATGCTCTACAAAATTACTTTCTCGCAAAGTAGGATCTACACCAACGTTCTGCATGAAAAAGCAGCGCATTTTGCAGCCTATCTGCACTGAGGAAGTAGGTATGTATCGCAAGATCACCTCTCCTCCATATCCCATAAAATTTTCCAAGTAAGCACGCCAAGGGGATATGAACTTGCCTTCACCTGCCGAAGGTTGTTGGGCCCTAGACCATCCTAAATCCACAATAACCGCAGTTGGGTTATTGGAAGCCACAGAGAAGGGACCCAAAATCCTCCCTATGGAAAGTTGTTCTTGTGGTGCGAACGGA…	769	1	0.159948	47.6	99.0897	1e-212	YP_009342469.1	polyprotein [Petunia chlorotic mottle virus] >APW29210.1 polyprotein [Petunia chlorotic mottle virus]	virus	Secoviridae	Petunia chlorotic mottle virus	ssRNA(+),linear,segmented	rapsearch	/zfs2/jpipas/pgc92/refs/blast/nr	767	6	665	917	86	86	-1	0	c17208_c12684; 1334 nt	AAACAAAGTCGAGCCAAATTCCGAGCGTTTGCAAGCTTCATCCTAGGGGTCCTAATCCTAAGAGTAAATGTGGTCTCCTCCACGAGGTCTTCATGCTCTACAAAATTACTTTCTCGCAAAGTAGGATCTACACCAACGTTCTGCATGAAAAAGCAGCGCATTTTGCAGCCTATCTGCACTGAGGAAGTAGGTATGTATCGCAAGATCACCTCTCCTCCATATCCCATAAAATTTTCCAAGTAAGCACGCCAAGGGGATATGAACTTGCCTTCACCTGCCGAAGGTTGTTGGGCCCTAGACCATCCTAAATCCACAATAACCGCAGTTGGGTTATTGGAAGCCACAGAGAAGGGACCCAAAATCCTCCCTATGGAAAGTTGTTCTTGTGGTGCGAACGGA…	9	8	negative	1	1058	3	1056	351	2	Nepo_coat_N super family, Nepo_coat super family	coat	cl04212, cl04041	52 - 137, 216 - 344	6.70e-15, 9.18e-8	na

## Sheet: Supplementary Methods Table 1
Fragaria (C16)					Raphanus (C8)					A.thaliana
gene	C16_TPM	C16_Counts	Group		gene_id	gene	C8_TPM	C8_Counts	Group	gene_id	gene	day16.1_TPM	day4.1_TPM	day16.1_Counts	day4.1_Counts	Group
cemA	25.1551	8	Chloro		RadishC_p033	cemA	4.89578	102	Chloro	ArthCp034	cemA	47.863	1969.87	499	14545	Chloro
ndhA	1070.92	27	Chloro		RadishC_p078	ndhA	0.746292	59	Chloro	ArthCp079	ndhA	357	453.598	14333	12427	Chloro
psaA	888.283	368	Chloro		RadishC_p021	psaA	2.00329	165	Chloro	ArthCp022	psaA	6598.86	6141.91	276918	175777	Chloro
AtPPME1	975141	109286	Pollen		LOC108816889	AtPPME1	2237.85	109701	Pollen	AT2G13680	CALS5	0	0.108533	0	9	Pollen
CALS5	9332.43	7089	Pollen		LOC108823626	CALS5	41.6629	10102	Pollen	AT1G69940	PPME1	0	0	0	0	Pollen

## Sheet: Supplementary Methods Table 3
SDS 2.4	AQ Results	1
Filename	060221_bst_ASHMAN
PlateID	GRC0002t9
Assay Type	Absolute Quantification
Run DateTime	2021-06-02 19:54:38
Operator
ThermalCycleParams
Sample Information
Well	Sample Name	Detector Name	Reporter	Task	Ct	Tm Value	Tm Type	Quantity	Qty Mean	Qty StdDev	Ct Median	Ct Mean	Ct StdDev	Ct Type	Template Name	Baseline Type	Baseline Start	Baseline Stop	Threshold Type	Threshold	FOS	HMD	LME	EW	BPR	NAW	HNS	HRN	EAF	BAF	TAF	CAF
1	FRCH pollen_FRCH AtPPME1	SYBR	SYBR	Unknown	27.1318	79.1	Auto Tm				27.1318	27.2129	0.273881	Automatic Ct		Automatic			Automatic	0.0419384
2	FRCH pollen_FRCH AtPPME1	SYBR	SYBR	Unknown	27.5182	79.1	Auto Tm				27.1318	27.2129	0.273881	Automatic Ct		Automatic			Automatic	0.0419384
3	FRCH pollen_FRCH AtPPME1	SYBR	SYBR	Unknown	26.9888	79.1	Auto Tm				27.1318	27.2129	0.273881	Automatic Ct		Automatic			Automatic	0.0419384
4	FRCH leaf_FRCH AtPPME1	SYBR	SYBR	Unknown	Undetermined	60.8	Auto Tm							Automatic Ct		Automatic			Automatic	0.0419384						TRUE			TRUE
5	FRCH leaf_FRCH AtPPME1	SYBR	SYBR	Unknown	Undetermined	86.3	Auto Tm							Automatic Ct		Automatic			Automatic	0.0419384						TRUE			TRUE
6	FRCH leaf_FRCH AtPPME1	SYBR	SYBR	Unknown	Undetermined	87.3	Auto Tm							Automatic Ct		Automatic			Automatic	0.0419384						TRUE			TRUE
7	RASA pollen_RASA AtPPME1	SYBR	SYBR	Unknown	11.6141	80.5	Auto Tm				11.9999	11.9827	0.36034	Automatic Ct		Automatic			Automatic	0.0419384
8	RASA pollen_RASA AtPPME1	SYBR	SYBR	Unknown	12.3342	80.2	Auto Tm				11.9999	11.9827	0.36034	Automatic Ct		Automatic			Automatic	0.0419384
9	RASA pollen_RASA AtPPME1	SYBR	SYBR	Unknown	11.9999	80.2	Auto Tm				11.9999	11.9827	0.36034	Automatic Ct		Automatic			Automatic	0.0419384
10	RASA leaf_RASA AtPPME1	SYBR	SYBR	Unknown	31.1543	80.2	Auto Tm				30.9631	30.9539	0.205033	Automatic Ct		Automatic			Automatic	0.0419384
11	RASA leaf_RASA AtPPME1	SYBR	SYBR	Unknown	30.7445	80.1	Auto Tm				30.9631	30.9539	0.205033	Automatic Ct		Automatic			Automatic	0.0419384
12	RASA leaf_RASA AtPPME1	SYBR	SYBR	Unknown	30.9631	79.9	Auto Tm				30.9631	30.9539	0.205033	Automatic Ct		Automatic			Automatic	0.0419384
13	FRCH pollen_FRCH CALS5	SYBR	SYBR	Unknown	23.7118	78.9	Auto Tm				23.2796	23.4133	0.258969	Automatic Ct		Automatic			Automatic	0.0419384
14	FRCH pollen_FRCH CALS5	SYBR	SYBR	Unknown	23.2485	78.8	Auto Tm				23.2796	23.4133	0.258969	Automatic Ct		Automatic			Automatic	0.0419384
15	FRCH pollen_FRCH CALS5	SYBR	SYBR	Unknown	23.2796	78.8	Auto Tm				23.2796	23.4133	0.258969	Automatic Ct		Automatic			Automatic	0.0419384
16	FRCH leaf_FRCH CALS5	SYBR	SYBR	Unknown	Undetermined	61.6	Auto Tm							Automatic Ct		Automatic			Automatic	0.0419384						TRUE			TRUE
17	FRCH leaf_FRCH CALS5	SYBR	SYBR	Unknown	Undetermined	71.1	Auto Tm							Automatic Ct		Automatic			Automatic	0.0419384						TRUE			TRUE
18	FRCH leaf_FRCH CALS5	SYBR	SYBR	Unknown	Undetermined	82.4	Auto Tm							Automatic Ct		Automatic			Automatic	0.0419384						TRUE			TRUE
19	RASA pollen_RASA CALS5	SYBR	SYBR	Unknown	18.8701	81	Auto Tm				18.923	18.9653	0.121974	Automatic Ct		Automatic			Automatic	0.0419384
20	RASA pollen_RASA CALS5	SYBR	SYBR	Unknown	19.1028	80.7	Auto Tm				18.923	18.9653	0.121974	Automatic Ct		Automatic			Automatic	0.0419384
21	RASA pollen_RASA CALS5	SYBR	SYBR	Unknown	18.923	80.7	Auto Tm				18.923	18.9653	0.121974	Automatic Ct		Automatic			Automatic	0.0419384
22	RASA leaf_RASA CALS5	SYBR	SYBR	Unknown	30.9234	80.4	Auto Tm				30.7469	30.7695	0.143845	Automatic Ct		Automatic			Automatic	0.0419384
23	RASA leaf_RASA CALS5	SYBR	SYBR	Unknown	30.7469	80.4	Auto Tm				30.7469	30.7695	0.143845	Automatic Ct		Automatic			Automatic	0.0419384
24	RASA leaf_RASA CALS5	SYBR	SYBR	Unknown	30.6384	80.4	Auto Tm				30.7469	30.7695	0.143845	Automatic Ct		Automatic			Automatic	0.0419384
25	FRCH pollen_FRCH ndhA	SYBR	SYBR	Unknown	24.7825	75.5	Auto Tm				24.7825	24.7716	0.159367	Automatic Ct		Automatic			Automatic	0.0419384
26	FRCH pollen_FRCH ndhA	SYBR	SYBR	Unknown	24.9252	75.5	Auto Tm				24.7825	24.7716	0.159367	Automatic Ct		Automatic			Automatic	0.0419384
27	FRCH pollen_FRCH ndhA	SYBR	SYBR	Unknown	24.607	75.2	Auto Tm				24.7825	24.7716	0.159367	Automatic Ct		Automatic			Automatic	0.0419384
28	FRCH leaf_FRCH ndhA	SYBR	SYBR	Unknown	Undetermined	84.6	Auto Tm							Automatic Ct		Automatic			Automatic	0.0419384						TRUE			TRUE
29	FRCH leaf_FRCH ndhA	SYBR	SYBR	Unknown	Undetermined	65.4	Auto Tm							Automatic Ct		Automatic			Automatic	0.0419384						TRUE			TRUE
30	FRCH leaf_FRCH ndhA	SYBR	SYBR	Unknown	Undetermined	89.8	Auto Tm							Automatic Ct		Automatic			Automatic	0.0419384						TRUE			TRUE
31	RASA pollen_RASA ndhA	SYBR	SYBR	Unknown	23.042	85.1	Auto Tm				23.4163	23.3308	0.256965	Automatic Ct		Automatic			Automatic	0.0419384
32	RASA pollen_RASA ndhA	SYBR	SYBR	Unknown	23.4163	85.1	Auto Tm				23.4163	23.3308	0.256965	Automatic Ct		Automatic			Automatic	0.0419384
33	RASA pollen_RASA ndhA	SYBR	SYBR	Unknown	23.5341	85	Auto Tm				23.4163	23.3308	0.256965	Automatic Ct		Automatic			Automatic	0.0419384
34	RASA leaf_RASA ndhA	SYBR	SYBR	Unknown	21.7316	72.2	Auto Tm				21.7316	21.8704	0.455518	Automatic Ct		Automatic			Automatic	0.0419384
35	RASA leaf_RASA ndhA	SYBR	SYBR	Unknown	21.5004	72	Auto Tm				21.7316	21.8704	0.455518	Automatic Ct		Automatic			Automatic	0.0419384
36	RASA leaf_RASA ndhA	SYBR	SYBR	Unknown	22.3792	71.7	Auto Tm				21.7316	21.8704	0.455518	Automatic Ct		Automatic			Automatic	0.0419384
37	FRCH pollen_FRCH psaA	SYBR	SYBR	Unknown	24.7669	83.2	Auto Tm				24.7669	24.7879	0.154844	Automatic Ct		Automatic			Automatic	0.0419384
38	FRCH pollen_FRCH psaA	SYBR	SYBR	Unknown	24.9521	83.2	Auto Tm				24.7669	24.7879	0.154844	Automatic Ct		Automatic			Automatic	0.0419384
39	FRCH pollen_FRCH psaA	SYBR	SYBR	Unknown	24.6446	83.5	Auto Tm				24.7669	24.7879	0.154844	Automatic Ct		Automatic			Automatic	0.0419384
40	FRCH leaf_FRCH psaA	SYBR	SYBR	Unknown	Undetermined	73.1	Auto Tm							Automatic Ct		Automatic			Automatic	0.0419384						TRUE			TRUE
41	FRCH leaf_FRCH psaA	SYBR	SYBR	Unknown	Undetermined	85.6	Auto Tm							Automatic Ct		Automatic			Automatic	0.0419384						TRUE			TRUE
42	FRCH leaf_FRCH psaA	SYBR	SYBR	Unknown	Undetermined	85.8	Auto Tm							Automatic Ct		Automatic			Automatic	0.0419384						TRUE			TRUE
43	RASA pollen_RASA psaA	SYBR	SYBR	Unknown	23.917	80.5	Auto Tm				23.8839	23.8776	0.0428372	Automatic Ct		Automatic			Automatic	0.0419384
44	RASA pollen_RASA psaA	SYBR	SYBR	Unknown	23.8839	80.5	Auto Tm				23.8839	23.8776	0.0428372	Automatic Ct		Automatic			Automatic	0.0419384
45	RASA pollen_RASA psaA	SYBR	SYBR	Unknown	23.832	80.5	Auto Tm				23.8839	23.8776	0.0428372	Automatic Ct		Automatic			Automatic	0.0419384
46	RASA leaf_RASA psaA	SYBR	SYBR	Unknown	17.0361	80.4	Auto Tm				17.0361	17.0651	0.140304	Automatic Ct		Automatic			Automatic	0.0419384
47	RASA leaf_RASA psaA	SYBR	SYBR	Unknown	16.9416	79.9	Auto Tm				17.0361	17.0651	0.140304	Automatic Ct		Automatic			Automatic	0.0419384
48	RASA leaf_RASA psaA	SYBR	SYBR	Unknown	17.2177	79.7	Auto Tm				17.0361	17.0651	0.140304	Automatic Ct		Automatic			Automatic	0.0419384
49	FRCH pollen_FRCH PEX4	SYBR	SYBR	Unknown	30.5889	80.1	Auto Tm				29.9054	30.0616	0.469165	Automatic Ct		Automatic			Automatic	0.0419384
50	FRCH pollen_FRCH PEX4	SYBR	SYBR	Unknown	29.6904	80.1	Auto Tm				29.9054	30.0616	0.469165	Automatic Ct		Automatic			Automatic	0.0419384
51	FRCH pollen_FRCH PEX4	SYBR	SYBR	Unknown	29.9054	80	Auto Tm				29.9054	30.0616	0.469165	Automatic Ct		Automatic			Automatic	0.0419384
52	FRCH leaf_FRCH PEX4	SYBR	SYBR	Unknown	Undetermined	69.7	Auto Tm							Automatic Ct		Automatic			Automatic	0.0419384						TRUE			TRUE
53	FRCH leaf_FRCH PEX4	SYBR	SYBR	Unknown	Undetermined	61.3	Auto Tm							Automatic Ct		Automatic			Automatic	0.0419384						TRUE			TRUE
54	FRCH leaf_FRCH PEX4	SYBR	SYBR	Unknown	Undetermined	60.8	Auto Tm							Automatic Ct		Automatic			Automatic	0.0419384						TRUE			TRUE
55	RASA pollen_RASA PEX4	SYBR	SYBR	Unknown	25.5978	82.6	Auto Tm				25.8453	25.87	0.285249	Automatic Ct		Automatic			Automatic	0.0419384
56	RASA pollen_RASA PEX4	SYBR	SYBR	Unknown	25.8453	82.6	Auto Tm				25.8453	25.87	0.285249	Automatic Ct		Automatic			Automatic	0.0419384
57	RASA pollen_RASA PEX4	SYBR	SYBR	Unknown	26.1667	82.9	Auto Tm				25.8453	25.87	0.285249	Automatic Ct		Automatic			Automatic	0.0419384
58	RASA leaf_RASA PEX4	SYBR	SYBR	Unknown	25.8628	82.6	Auto Tm				26.0341	26.0004	0.124272	Automatic Ct		Automatic			Automatic	0.0419384
59	RASA leaf_RASA PEX4	SYBR	SYBR	Unknown	26.0341	82.3	Auto Tm				26.0341	26.0004	0.124272	Automatic Ct		Automatic			Automatic	0.0419384
60	RASA leaf_RASA PEX4	SYBR	SYBR	Unknown	26.1044	82.1	Auto Tm				26.0341	26.0004	0.124272	Automatic Ct		Automatic			Automatic	0.0419384
85	NTC_FRCH AtPPME1	SYBR	SYBR	Unknown	Undetermined	86.6	Auto Tm							Automatic Ct		Automatic			Automatic	0.0419384						TRUE			TRUE
86	NTC_FRCH CALS5	SYBR	SYBR	Unknown	Undetermined	86.4	Auto Tm							Automatic Ct		Automatic			Automatic	0.0419384						TRUE			TRUE
87	NTC_FRCH ndhA	SYBR	SYBR	Unknown	37.2061	74.5	Auto Tm							Automatic Ct		Automatic			Automatic	0.0419384						TRUE
88	NTC_FRCH psaA	SYBR	SYBR	Unknown	Undetermined	60.8	Auto Tm							Automatic Ct		Automatic			Automatic	0.0419384						TRUE			TRUE
89	NTC_FRCH PEX4	SYBR	SYBR	Unknown	Undetermined	62.3	Auto Tm							Automatic Ct		Automatic			Automatic	0.0419384						TRUE			TRUE
91	NTC_RASA AtPPME1	SYBR	SYBR	Unknown	Undetermined	61	Auto Tm							Automatic Ct		Automatic			Automatic	0.0419384						TRUE			TRUE
92	NTC_RASA CALS5	SYBR	SYBR	Unknown	Undetermined	61.7	Auto Tm							Automatic Ct		Automatic			Automatic	0.0419384						TRUE			TRUE
93	NTC_RASA ndhA	SYBR	SYBR	Unknown	33.494	74	Auto Tm							Automatic Ct		Automatic			Automatic	0.0419384
94	NTC_RASA psaA	SYBR	SYBR	Unknown	Undetermined	86	Auto Tm							Automatic Ct		Automatic			Automatic	0.0419384						TRUE			TRUE
95	NTC_RASA PEX4	SYBR	SYBR	Unknown	38.9947	76.5	Auto Tm							Automatic Ct		Automatic			Automatic	0.0419384						TRUE
Slope		cycles/log decade
Y-Intercept
R^2
NAP	LPL

[truncated: 4 more sheets: Supplementary Figure 1_genomes, Supplementary Figure 1_depth, Supplementary Figure 2ab, Supplementary Methods Figure 1b]
