# Supplementary material for: The pollen virome of wild plants and its association with variation in floral traits and land use
Source: Nat Commun. 2022 Jan 26;13:523. doi: 10.1038/s41467-022-28143-9 (PMC8791949; doi:10.1038/s41467-022-28143-9)
Supplement: Supplementary file 7 — Source Data [file 41467_2022_28143_MOESM7_ESM.zip › NCOMMS-20-45412D_FinalSourceData/NCOMMS-20-45412D_FinalSourceData_PlantSppTree.tre]

(((Trillium_grandiflorum:112.668386,(Calochortus_amabilis:58.448224,Erythronium_americanum:58.448225)Liliaceae:54.220164):22.044629,Iris_macrosipon:134.713014):53.570227,((Eschscholzia_californica:132.88246,(Podophyllum_peltatum:124.400451,(Aquilegia_canadensis:81.886172,Ranunculus_californicus:81.886175):42.514278):8.48201):4.018006,((Tiarella_cordifolia:117.67365,((Oenothera_biennis:111.021832,Raphanus_sativus:111.021835):6.512905,(Fragaria_chiloensis:106.995396,((Thermopsis_macrophylla:30.776821,Cytisus_scoparius:30.77682):22.29667,Lotus_corniculatus:53.073489):53.921905):10.539346)Rosidae:0.138911)Superrosidae:1.491856,(Carpobrotus_edulis:116.697277,(Impatiens_capensis:107.609467,((Vernonia_gigantea:32.241185,(Packera_aurea:24.283961,Solidago_virgaurea:24.283963):7.957221):70.630305,((Convolvulus_arvensis:8.888156,(Calystegia_macrostegia:5.322297,Calystegia_collina:5.322296):3.565859):63.938897,Diplacus_aurantiacus:72.827053):30.044436):4.73798)Asteridae:9.087809)Pentapetalae:2.46823)Gunneridae:17.73496)Eudicotyledoneae:51.382776);
